# Supplementary material for: Genome-scale model of Pseudomonas aeruginosa metabolism unveils virulence and drug potentiation
Source: Commun Biol. 2023 Feb 10;6:165. doi: 10.1038/s42003-023-04540-8 (PMC9918512; doi:10.1038/s42003-023-04540-8)
Supplement: Supplementary file 3 — Supplementary Data 1 [file 42003_2023_4540_MOESM3_ESM.xlsx]

## Sheet: Sheet1
ID	Reaction	Comments
NI2abcpp	atp_c + h2o_c + ni2_c --> adp_c + h_c + ni2_p + pi_c	Genes are for transport of other metals, not nickel. NO RBH.
ALATA_D2	ala__D_c + pydx5p_c --> pyam5p_c + pyr_c	Genes associated are actually for GHMT2r or threonine aldolase.
ALATA_L2	ala__L_c + pydx5p_c --> pyam5p_c + pyr_c	Genes associated are actually for GHMT2r or threonine aldolase.
TREtex	tre_e <=> tre_p	According to modelseed, only TREpts is present. So I will be removing other reactions.
TREabc	atp_c + h2o_c + tre_e --> adp_c + h_c + pi_c + tre_c	According to modelseed, only TREpts is present. So I will remove other reactions. GPR is also not supportive..
TREHe	h2o_e + tre_e --> 2.0 glc__D_e	According to modelseed, only TREpts is present. So I will remove other reactions. GPR is also not supportive..
SBTD_D2	nad_c + sbt__D_c --> fru_c + h_c + nadh_c	According to modelseed, the transporter is present, but conversion of the compound to fruc_c through SBTD_D2 is not present. Removing SBTt2 since there is not evidence.
SBTt2	h_e + sbt__D_e --> h_c + sbt__D_c	According to modelseed, the transporter is present, but conversion of the compound to fruc_c through SBTD_D2 is not present. Removing SBTt2 since there is not evidence.
AMMQLT8	2dmmql8_c + amet_c --> ahcys_c + h_c + mql8_c	According to Vo et al., 2020, "The O2-independent pathway of ubiquinone biosynthesis is essential for denitrification in Pseudomonas aeruginosa", naphthoquinones not detected.
AMMQT8_2	2dmmq8_c + amet_c --> ahcys_c + h_c + mqn8_c	According to Vo et al., 2020, "The O2-independent pathway of ubiquinone biosynthesis is essential for denitrification in Pseudomonas aeruginosa", naphthoquinones not detected.
CYTBD2pp	2.0 h_c + mql8_c + 0.5 o2_c --> h2o_c + 2.0 h_p + mqn8_c	According to Vo et al., 2020, "The O2-independent pathway of ubiquinone biosynthesis is essential for denitrification in Pseudomonas aeruginosa", naphthoquinones not detected.
DHNAOT	dhna_c + octdp_c --> 2dmmq8_c + co2_c + h_c + ppi_c	According to Vo et al., 2020, "The O2-independent pathway of ubiquinone biosynthesis is essential for denitrification in Pseudomonas aeruginosa", naphthoquinones not detected.
DHNAOT4	dhna_c + h_c + octdp_c --> 2dmmql8_c + co2_c + ppi_c	According to Vo et al., 2020, "The O2-independent pathway of ubiquinone biosynthesis is essential for denitrification in Pseudomonas aeruginosa", naphthoquinones not detected.
DMSOR2e	2dmmql8_c + dmso_e --> 2dmmq8_c + dms_e + h2o_e	According to Vo et al., 2020, "The O2-independent pathway of ubiquinone biosynthesis is essential for denitrification in Pseudomonas aeruginosa", naphthoquinones not detected.
FDH3	for_c + 3.0 h_c + mqn8_c --> co2_c + 2.0 h_e + mql8_c	According to Vo et al., 2020, "The O2-independent pathway of ubiquinone biosynthesis is essential for denitrification in Pseudomonas aeruginosa", naphthoquinones not detected.
FDH5pp	for_p + 2.0 h_c + mqn8_c --> co2_p + h_p + mql8_c	According to Vo et al., 2020, "The O2-independent pathway of ubiquinone biosynthesis is essential for denitrification in Pseudomonas aeruginosa", naphthoquinones not detected.
FRD5	fum_c + mql6_c --> mqn6_c + succ_c	According to Vo et al., 2020, "The O2-independent pathway of ubiquinone biosynthesis is essential for denitrification in Pseudomonas aeruginosa", naphthoquinones not detected.
GLYCTO3	glyclt_c + mqn8_c --> glx_c + mql8_c	According to Vo et al., 2020, "The O2-independent pathway of ubiquinone biosynthesis is essential for denitrification in Pseudomonas aeruginosa", naphthoquinones not detected.
HYDA1	h2_e + 2.0 h_c + mqn6_c --> 2.0 h_e + mql6_c	According to Vo et al., 2020, "The O2-independent pathway of ubiquinone biosynthesis is essential for denitrification in Pseudomonas aeruginosa", naphthoquinones not detected.
L_LACD3	lac__L_c + mqn8_c --> mql8_c + pyr_c	According to Vo et al., 2020, "The O2-independent pathway of ubiquinone biosynthesis is essential for denitrification in Pseudomonas aeruginosa", naphthoquinones not detected.
MDH3	mal__L_c + mqn8_c --> mql8_c + oaa_c	According to Vo et al., 2020, "The O2-independent pathway of ubiquinone biosynthesis is essential for denitrification in Pseudomonas aeruginosa", naphthoquinones not detected.
NADH10	h_c + mqn8_c + nadh_c --> mql8_c + nad_c	According to Vo et al., 2020, "The O2-independent pathway of ubiquinone biosynthesis is essential for denitrification in Pseudomonas aeruginosa", naphthoquinones not detected.
NADH17pp	4.0 h_c + mqn8_c + nadh_c --> 3.0 h_p + mql8_c + nad_c	According to Vo et al., 2020, "The O2-independent pathway of ubiquinone biosynthesis is essential for denitrification in Pseudomonas aeruginosa", naphthoquinones not detected.
NADH18pp	2dmmq8_c + 4.0 h_c + nadh_c --> 2dmmql8_c + 3.0 h_p + nad_c	According to Vo et al., 2020, "The O2-independent pathway of ubiquinone biosynthesis is essential for denitrification in Pseudomonas aeruginosa", naphthoquinones not detected.
NADH4	h_c + mqn7_c + nadh_c --> mql7_c + nad_c	According to Vo et al., 2020, "The O2-independent pathway of ubiquinone biosynthesis is essential for denitrification in Pseudomonas aeruginosa", naphthoquinones not detected.
NADH7	3.0 h_c + mqn8_c + nadh_c --> 2.0 h_e + mql8_c + nad_c	According to Vo et al., 2020, "The O2-independent pathway of ubiquinone biosynthesis is essential for denitrification in Pseudomonas aeruginosa", naphthoquinones not detected.
NADH8	2dmmq8_c + 3.8 h_c + nadh_c --> 2dmmql8_c + 2.8 h_e + nad_c	According to Vo et al., 2020, "The O2-independent pathway of ubiquinone biosynthesis is essential for denitrification in Pseudomonas aeruginosa", naphthoquinones not detected.
NADH9	2dmmq8_c + h_c + nadh_c --> 2dmmql8_c + nad_c	According to Vo et al., 2020, "The O2-independent pathway of ubiquinone biosynthesis is essential for denitrification in Pseudomonas aeruginosa", naphthoquinones not detected.
NADPHQR3	h_c + mqn8_c + nadph_c --> mql8_c + nadp_c	According to Vo et al., 2020, "The O2-independent pathway of ubiquinone biosynthesis is essential for denitrification in Pseudomonas aeruginosa", naphthoquinones not detected.
NADPHQR4	2dmmq8_c + h_c + nadph_c --> 2dmmql8_c + nadp_c	According to Vo et al., 2020, "The O2-independent pathway of ubiquinone biosynthesis is essential for denitrification in Pseudomonas aeruginosa", naphthoquinones not detected.
PABB	chor_c + nh4_c --> 4adcho_c + h2o_c	ADCS complements this. And the reaction is glutamine dependent.
ACACT6r_1	accoa_c + ddcoa_c <=> 3otdcoa_c + coa_c	Added ACACT6r instead.
MOAT2	ckdo_c + kdolipid4_c --> cmp_c + h_c + kdo2lipid4_c	Added rxn13878 and rxn13879
PDHa	h_c + lpam_c + pyr_c --> adhlam_c + co2_c	Added the reaction ACLS_a
CRNDabcpp	atp_c + crn__D_p + h2o_c --> adp_c + crn__D_c + h_c + pi_c	Annotations are not definitive, but look similar to Ecoli one. Pseudomonas utilizes L- form according to Meadows et al., 2015. Carnitine in bacterial physiology and metabolism. Aurich et al., 1967.
CRNDt2rpp	crn__D_p + h_p <=> crn__D_c + h_c	Annotations are not definitive, but look similar to Ecoli one. Pseudomonas utilizes L- form according to Meadows et al., 2015. Carnitine in bacterial physiology and metabolism. Aurich et al., 1967.
GLXCBL	2.0 glx_c + h_c --> 2h3opp_c + co2_c	Another reaction replaces it.
GLXO1	glx_c + h2o_c + nad_c --> 2.0 h_c + nadh_c + oxa_c	Another reaction replaces it.
ASR2	aso4_c + trdrd_c --> aso3_c + h2o_c + trdox_c	ASR2 can be removed as gene is for glutathione.
PPCSCT	ppcoa_c + succ_c --> ppa_c + succoa_c	Because its gene is not right according to metacyc
GLBRAN2	glycogen_c --> bglycogen_c	bglycogen removed.
GLCP2	bglycogen_c + pi_c --> g1p_c	bglycogen removed.
GLDBRAN2	bglycogen_c --> glycogen_c	bglycogen removed.
RNTR2	gtp_c + trdrd_c --> dgtp_c + h2o_c + trdox_c	Checked and the EC is not present. So removed it
RNTR3	ctp_c + trdrd_c --> dctp_c + h2o_c + trdox_c	Checked and the EC is not present. So removed it
RNTR4	trdrd_c + utp_c --> dutp_c + h2o_c + trdox_c	Checked and the EC is not present. So removed it
ZNabc	atp_c + h2o_c + zn2_e --> adp_c + h_c + pi_c + zn2_c	Comes from Bacillus model, and can be compensated by other transporter
RNF	fdxr_42_c + 3.0 h_c + nad_c --> fdxo_42_c + 2.0 h_e + nadh_c	Comes from C. lungdahlii. Cofactor not used.
NADH6	4.5 h_c + nadh_c + q8_c --> 3.5 h_e + nad_c + q8h2_c	Comes from older ecoli model, and not required.
ALCD2x	etoh_c + nad_c <=> acald_c + h_c + nadh_c	Creates an unncessary loop
FLDO	fmnh2_c + nadp_c --> fmn_c + h_c + nadph_c	Creates an unncessary loop
SPMDt3	h_e + spmd_c --> h_c + spmd_e	Cytosol to Extracellular.
FDMO1	eths_c + fmnRD_c + o2_c --> acald_c + fmn_c + h2o_c + h_c + so3_c	Duplicate of ethso3
FDH4pp_1	for_p + 2.0 h_c + q8_c --> co2_c + h_p + q8h2_c	Duplicate of FDH4pp.
FDMO6_1	fmnRD_c + istnt_c + o2_c --> fmn_c + gcald_c + h2o_c + h_c + so3_c	Duplicate of isetac
ISTNTabc	atp_c + h2o_c + istnt_e --> adp_c + h_c + istnt_c + pi_c	Duplicate of isetac
FDMO5_1	fmnRD_c + o2_c + sula_c --> fmn_c + glx_c + h2o_c + h_c + so3_c	Duplicate of sulfac
SULAabc	atp_c + h2o_c + sula_e --> adp_c + h_c + pi_c + sula_c	Duplicate of sulfac
SULRi	5.0 h_c + 3.0 nadph_c + so3_c --> 3.0 h2o_c + h2s_c + 3.0 nadp_c	Duplicate of SULR.
TREpts	pep_c + tre_e --> pyr_c + tre6p_c	Duplicate of TREptspp, but both are absent.
EDTXS1	ddcaACP_c + kdo2lipid4_c --> ACP_c + kdo2lipid4L_c	Duplicate reaction
HACD1	aacoa_c + h_c + nadh_c <=> 3hbcoa_c + nad_c	Duplicate reaction in Pseudomonas
HACD2	3ohcoa_c + h_c + nadh_c <=> 3hhcoa_c + nad_c	Duplicate reaction in Pseudomonas
HACD3	3oocoa_c + h_c + nadh_c <=> 3hocoa_c + nad_c	Duplicate reaction in Pseudomonas
HACD4	3odcoa_c + h_c + nadh_c <=> 3hdcoa_c + nad_c	Duplicate reaction in Pseudomonas
HACD5	3oddcoa_c + h_c + nadh_c <=> 3hddcoa_c + nad_c	Duplicate reaction in Pseudomonas
HACD6	3otdcoa_c + h_c + nadh_c <=> 3htdcoa_c + nad_c	Duplicate reaction in Pseudomonas
HACD7	3ohdcoa_c + h_c + nadh_c <=> 3hhdcoa_c + nad_c	Duplicate reaction in Pseudomonas
HACD8	3ohodcoa_c + h_c + nadh_c <=> 3hodcoa_c + nad_c	Duplicate reaction in Pseudomonas
KAT1	aacoa_c + coa_c --> 2.0 accoa_c	Duplicate reaction in Pseudomonas
KAT2	3ohcoa_c + coa_c --> accoa_c + btcoa_c	Duplicate reaction.
KAT3	3oocoa_c + coa_c --> accoa_c + hxcoa_c	Duplicate reaction.
KAT4	3odcoa_c + coa_c --> accoa_c + occoa_c	Duplicate reaction.
KAT5	3oddcoa_c + coa_c --> accoa_c + dcacoa_c	Duplicate reaction.
KAT6	3otdcoa_c + coa_c --> accoa_c + ddcacoa_c	Duplicate reaction.
KAT7	3ohdcoa_c + coa_c --> accoa_c + tdcoa_c	Duplicate reaction.
SUCD1	fad_c + succ_c <-- fadh2_c + fum_c	Duplicate reaction.
ETHSabc	atp_c + eths_e + h2o_c --> adp_c + eths_c + h_c + pi_c	Duplicate reaction.
GLYOX_1	lgt__S_c <=> gthrd_c + mthgxl_c	Duplicate reaction.
MECDPDH	2mecdp_c + h_c --> h2mb4p_c + h2o_c	Duplicate reaction.
METS_1	5mthf_c + hcys__L_c --> met__L_c + thf_c	Duplicate reaction.
ACACT5r_1	accoa_c + dccoa_c <=> 3oddcoa_c + coa_c	Duplicate reaction.
D_LACt2	h_e + lac__D_e <=> h_c + lac__D_c	Extracellular to Cytosol.
ETHAt	etha_e <=> etha_c	Extracellular to Cytosol.
ETHAt6	etha_e + h_e --> etha_c + h_c	Extracellular to Cytosol.
SULabc	atp_c + h2o_c + so4_e --> adp_c + h_c + pi_c + so4_c	Extracellular to Cytosol.
ABUTt2r	4abut_e + h_e <=> 4abut_c + h_c	Extracellular to Cytosol.
ACACt2	acac_e + h_e <=> acac_c + h_c	Extracellular to Cytosol.
BALAt2r	ala_B_e + h_e --> ala_B_c + h_c	Extracellular to Cytosol.
FRUpts	fru_e + pep_c --> f1p_c + pyr_c	Extracellular to Cytosol.
GLNabc	atp_c + gln__L_e + h2o_c --> adp_c + gln__L_c + h_c + pi_c	Extracellular to Cytosol.
MOBDabc	atp_c + h2o_c + mobd_e --> adp_c + h_c + mobd_c + pi_c	Extracellular to Cytosol.
O2t	o2_e <=> o2_c	Extracellular to Cytosol.
PTRCabc	atp_c + h2o_c + ptrc_e --> adp_c + h_c + pi_c + ptrc_c	Extracellular to Cytosol.
St	s_e <=> s_c	Extracellular to Cytosol.
TAURabc	atp_c + h2o_c + taur_e --> adp_c + h_c + pi_c + taur_c	Extracellular to Cytosol.
URAt	ura_e <=> ura_c	Extracellular to Cytosol.
UREAt	urea_e <=> urea_c	Extracellular to Cytosol.
GLYCLTt2r	glyclt_e + h_e <=> glyclt_c + h_c	Extracellular to Cytosol.
H2St	h2s_e <=> h2s_c	Extracellular to Cytosol.
HISabc	atp_c + h2o_c + his__L_e --> adp_c + h_c + his__L_c + pi_c	Extracellular to Cytosol.
METabc	atp_c + h2o_c + met__L_e --> adp_c + h_c + met__L_c + pi_c	Extracellular to Cytosol.
NO3t2	h_e + no3_e --> h_c + no3_c	Extracellular to Cytosol.
PIt7	3.0 na1_e + pi_e --> 3.0 na1_c + pi_c	Extracellular to Cytosol.
PROt4	na1_e + pro__L_e --> na1_c + pro__L_c	Extracellular to Cytosol.
SERt4	na1_e + ser__L_e --> na1_c + ser__L_c	Extracellular to Cytosol.
SO4t4_2	2.0 na1_e + so4_e --> 2.0 na1_c + so4_c	Extracellular to Cytosol.
THRt4	na1_e + thr__L_e --> na1_c + thr__L_c	Extracellular to Cytosol.
URAt2	h_e + ura_e --> h_c + ura_c	Extracellular to Cytosol.
4ABUTD	4abutn_c + h2o_c + nadp_c --> 4abut_c + 2.0 h_c + nadph_c	From E. coli or distant model.
CD2t4	cd2_c + h_e + k_e --> cd2_e + h_c + k_c	From ecoli or more distant Bacillus model.
FDMO_1	fmnRD_c + mso3_c + o2_c --> fald_c + fmn_c + h2o_c + h_c + so3_c	From ecoli or more distant.
FDMO2_1	buts_c + fmnRD_c + o2_c --> btal_c + fmn_c + h2o_c + h_c + so3_c	From ecoli or more distant.
FDMO3_1	fmnRD_c + hexs_c + o2_c --> fmn_c + h2o_c + h_c + hxal_c + so3_c	From ecoli or more distant.
FDMO4_1	fmnRD_c + o2_c + taur_c --> amacald_c + fmn_c + h2o_c + h_c + so3_c	From ecoli or more distant.
FE3abc	atp_c + fe3_e + h2o_c --> adp_c + fe3_c + h_c + pi_c	From ecoli or more distant.
HOXPRx	glyc__R_c + nad_c <=> 2h3opp_c + h_c + nadh_c	from ecoli or more distant.
Kt3r	h_e + k_c --> h_c + k_e	From ecoli or more distant.
ZN2t4	h_e + k_e + zn2_c --> h_c + k_c + zn2_e	From ecoli or more distant.
ALDD3	h2o_c + nad_c + ppal_c --> 2.0 h_c + nadh_c + ppa_c	From ecoli or more distant. Bacillus model. According to SEED, it is Putative benzaldehyde dehydrogenase oxidoreductase protein (EC 1.2.1.28)
ALDD31_1	amacald_c + h2o_c + nad_c --> gly_c + h_c + nadh_c	From ecoli or more distant. Bacillus model. According to SEED, it is Putative benzaldehyde dehydrogenase oxidoreductase protein (EC 1.2.1.28)
ALDD6	h2o_c + hxal_c + nad_c --> 2.0 h_c + hxa_c + nadh_c	From ecoli or more distant. Bacillus model. According to SEED, it is Putative benzaldehyde dehydrogenase oxidoreductase protein (EC 1.2.1.28)
ALCD19y	glyald_c + h_c + nadph_c --> glyc_c + nadp_c	From ecoli or more distant. From mycobacterium model. Pseudomonas's ALCD19 is already present.
FMNRy	fmn_c + h_c + nadph_c --> fmnRD_c + nadp_c	from ecoli or more distant. GPR not supportive
FUSAtex	fusa_e <=> fusa_p	from ecoli or more distant. GPR not supportive
GLCabc	atp_c + glc__D_e + h2o_c --> adp_c + glc__D_c + h_c + pi_c	from ecoli or more distant. GPR not supportive
Kt1	k_e --> k_c	From ecoli or more distant. GPR not supportive
ALCD3	nad_c + ppoh_c <=> h_c + nadh_c + ppal_c	From ecoli or more distant. Not present in any of the other models
FADMQOR	fadh2_c + mqn8_c --> fad_c + mql8_c	From ecoli or more distant. Not supported by RBH.
G3PD6	glyc3p_c + mqn8_c --> dhap_c + mql8_c	From ecoli. GPR not supportive
G3PD7	2dmmq8_c + glyc3p_c --> 2dmmql8_c + dhap_c	From ecoli. GPR not supportive
AHMMPS	air_c + 2.0 h_c --> 4ahmmp_c + gcald_c + pi_c	From mycobacterium model. Not found in KEGG
ASPabc	asp__L_e + atp_c + h2o_c --> adp_c + asp__L_c + h_c + pi_c	From older E. coli model
GLUabc	atp_c + glu__L_e + h2o_c --> adp_c + glu__L_c + h_c + pi_c	From older e. coli model
GLUt4	glu__L_e + na1_e --> glu__L_c + na1_c	From older e. coli model
ALAt4	ala__L_e + na1_e --> ala__L_c + na1_c	From older models. Another reaction ALAt4pp from periplasm was used.
NIT1b_1	16.0 atp_c + 4.0 fdxr_42_c + 16.0 h2o_c + n2_c --> 16.0 adp_c + 4.0 fdxo_42_c + h2_c + 6.0 h_c + 2.0 nh4_c + 16.0 pi_c	Gene associated is a flagellar synthesis protein. The GPR cannot be found in any of the models searched.
NTPP3	dctp_c + h2o_c --> dcmp_c + h_c + ppi_c	Gene associated is for ATP only
NTPP5	datp_c + h2o_c --> damp_c + h_c + ppi_c	Gene associated is for ATP only
NTPP7	dttp_c + h2o_c --> dtmp_c + h_c + ppi_c	Gene associated is for ATP only
NTP10	h2o_c + itp_c --> h_c + idp_c + pi_c	Gene associated is for thiamine thiamine phosphate phosphatase
NTP3	gtp_c + h2o_c --> gdp_c + h_c + pi_c	Gene associated is for thiamine thiamine phosphate phosphatase
NTP5	ctp_c + h2o_c --> cdp_c + h_c + pi_c	Gene associated is for thiamine thiamine phosphate phosphatase
OBTFL	2obut_c + coa_c --> for_c + ppcoa_c	Gene association dioes not match function
DHBD	23ddhb_c + nad_c <=> 23dhb_c + h_c + nadh_c	Gene function is not properly annotated
ASPt2pp	asp__L_p + h_p --> asp__L_c + h_c	Gene is for glutamate transport
ASPt2r	asp__L_e + h_e <=> asp__L_c + h_c	Gene is for glutamate transport
ASPt2_2	asp__L_e + 2.0 h_e --> asp__L_c + 2.0 h_c	Gene is not right here
ASPt2_2pp	asp__L_p + 2.0 h_p --> asp__L_c + 2.0 h_c	Gene is not right here
LEUt4rpp	leu__L_p + na1_p <=> leu__L_c + na1_c	Gene not annotated as such
ALCD2y	etoh_c + nadp_c <=> acald_c + h_c + nadph_c	Genes are not right for this one.
ALAt2r	ala__L_e + h_e <=> ala__L_c + h_c	Genes are sodium-associated transporters according to annotations in IMG
GLYO1	gly_c + h2o_c + o2_c --> glx_c + h2o2_c + nh4_c	GLYCOX1_PA and GLYCOX2_PA will be used instead of the lumped reaction
4HBZR	4hbzcoa_c + fdxr_42_c + 6.0 h_c --> benzcoa_c + fdxo_42_c + h2o_c	GPR association not right. Could not find this reaction
RNDR1b	adp_c + grxrd_c --> dadp_c + grxox_c + h2o_c	GPR does not support this.
RNDR2b	gdp_c + grxrd_c --> dgdp_c + grxox_c + h2o_c	GPR does not support this.
RNDR3b	cdp_c + grxrd_c --> dcdp_c + grxox_c + h2o_c	GPR does not support this.
RNDR4b	grxrd_c + udp_c --> dudp_c + grxox_c + h2o_c	GPR does not support this.
FDH7	co2_c + fdxr_42_c + h_c --> fdxo_42_c + for_c	GPR not supportive
MALTTRabc	atp_c + h2o_c + malttr_e --> adp_c + h_c + malttr_c + pi_c	GPR not supportive
S2FE2SR	2fe1s_c + atp_c + h2o_c + sufbcd_c + sufsesh_c --> adp_c + 5.0 h_c + pi_c + sufbcd_2fe2s_c + sufse_c	GPR not supportive
S2FE2ST	4.0 h_c + sufbcd_2fe2s_c --> 2fe2s_c + sufbcd_c	GPR not supportive
TRE6PP	h2o_c + tre6p_c --> pi_c + tre_c	GPR not supportive
TREptspp	pep_c + tre_p --> pyr_c + tre6p_c	GPR not supportive
TREtex	tre_e <=> tre_p	GPR not supportive
MANpts	man_e + pep_c --> man6p_c + pyr_c	GPR not supportive. From older E. coli model. Other reactions in the pathway leading to f6p is supported by literature.
HPYRRy	h_c + hpyr_c + nadph_c --> glyc__R_c + nadp_c	HPYRRx was added instead
MALTabc	atp_c + h2o_c + malt_e --> adp_c + h_c + malt_c + pi_c	it is not present in mPA14 model, and also the E. coli GPR shows that it should be a giant complex, not just one protein.
GLYCLTt2rpp	glyclt_p + h_p <=> glyclt_c + h_c	Lacate permease according to gene annotation.
GLYCK2	atp_c + glyc__R_c --> 2pg_c + adp_c + h_c	Leading to 3pgc appears to be the right reaction, so this was removed.
GDPTPDP	gdptp_c + h2o_c --> gtp_c + ppi_c	Lump reaction. Individual reactions already added.
G6PDH2r	g6p_c + nadp_c <=> 6pgl_c + h_c + nadph_c	Made irreversible.
PRPPS	atp_c + r5p_c <=> amp_c + h_c + prpp_c	Made irreversible.
TRSARr	2h3oppan_c + h_c + nadh_c <=> glyc__R_c + nad_c	Made irreversible.
VALDHr	h2o_c + nad_c + val__L_c <=> 3mob_c + h_c + nadh_c + nh4_c	Made irreversible.
12DGR161tipp	12dgr161_p --> 12dgr161_c	Manual Curation.
12DGR181tipp	12dgr181_p --> 12dgr181_c	Manual Curation.
2AGPEAT140	2agpe140_c + atp_c + ttdca_c --> amp_c + pe140_c + ppi_c	Manual Curation.
2AGPEAT141	2agpe141_c + atp_c + ttdcea_c --> amp_c + pe141_c + ppi_c	Manual Curation.
2AGPEAT160	2agpe160_c + atp_c + hdca_c --> amp_c + pe160_c + ppi_c	Manual Curation.
2AGPEAT180	2agpe180_c + atp_c + ocdca_c --> amp_c + pe180_c + ppi_c	Manual Curation.
2AGPGAT140	2agpg140_c + atp_c + ttdca_c --> amp_c + pg140_c + ppi_c	Manual Curation.
2AGPGAT141	2agpg141_c + atp_c + ttdcea_c --> amp_c + pg141_c + ppi_c	Manual Curation.
2HH24DDH	2hh24dd_c + h2o_c --> 4h2kpi_c	Manual Curation.
2PGLYCt6	2pglyc_e + h_e <=> 2pglyc_c + h_c	Manual Curation.
4H2KPILY	4h2kpi_c --> pyr_c + sucsal_c	Manual Curation.
4HBAtex	4hba_e <=> 4hba_p	Manual Curation.
4HTHRK	4hthr_c + atp_c --> adp_c + h_c + phthr_c	Manual Curation.
5DGLCNR	5dglcn_c + h_c + nadph_c <=> glcn_c + nadp_c	Manual Curation.
ACALDt	acald_e <=> acald_c	Manual Curation.
ACGAMK	acgam_c + atp_c --> acgam6p_c + adp_c + h_c	Manual Curation.
ACGApts	acgam_e + pep_c --> acgam6p_c + pyr_c	Manual Curation.
ACGAtex	acgam_e <=> acgam_p	Manual Curation.
ACM6PH	acmum6p_c + h2o_c --> acgam6p_c + lac__D_c	Manual Curation.
ACPS	coa_c + h2o_c --> 2.0 h_c + pan4p_c + pap_c	Manual Curation.
ACt2rpp	ac_p + h_p <=> ac_c + h_c	Manual Curation.
ADADir	atp_c + dcyt_c --> adp_c + dcmp_c + h_c	Manual Curation.
ADEt2	ade_e + h_e --> ade_c + h_c	Manual Curation.
ADNt2	adn_e + h_e --> adn_c + h_c	Manual Curation.
ADtr	ad_e <=> ad_c	Manual Curation.
AHCYSNS	ahcys_c + h2o_c --> ade_c + rhcys_c	Manual Curation.
ALAabc	ala__L_e + atp_c + h2o_c --> adp_c + ala__L_c + h_c + pi_c	Manual Curation.
ALAt2pp	ala__L_p + h_p --> ala__L_c + h_c	Manual Curation.
ALDD31	aacald_c + h2o_c + nad_c --> gly_c + 2.0 h_c + nadh_c	Manual Curation.
ALDD4	btal_c + h2o_c + nad_c --> but_c + 2.0 h_c + nadh_c	Manual Curation.
ALLTNt2r	alltn_e + h_e <=> alltn_c + h_c	Manual Curation.
AP4AS	2.0 atp_c + h_c --> ap4a_c + ppi_c	Manual Curation.
ARABDI	arab__D_c <=> rbl__D_c	Manual Curation.
ARBt2r	arab__L_e + h_e <=> arab__L_c + h_c	Manual Curation.
ARGabc	arg__L_e + atp_c + h2o_c --> adp_c + arg__L_c + h_c + pi_c	Manual Curation.
ARGt2r	arg__L_e + h_e --> arg__L_c + h_c	Manual Curation.
ARGt5r	arg__L_e <=> arg__L_c	Manual Curation.
BSCT	coa_c + 4.0 h_c + sbzcoa_c <=> benzcoa_c + succoa_c	Manual Curation.
BUTSabc	atp_c + buts_e + h2o_c --> adp_c + buts_c + h_c + pi_c	Manual Curation.
BUTt2r	but_e + h_e <=> but_c + h_c	Manual Curation.
BZt	bz_e <=> bz_c	Manual Curation.
CA2abcpp	atp_c + ca2_p + h2o_c --> adp_c + ca2_c + h_c + pi_c	Manual Curation.
CADVt	15dap_c + h_e + lys__L_e --> 15dap_e + h_c + lys__L_c	Manual Curation.
CAT23DOX	catechol_c + o2_c --> 2hmcnsad_c	Manual Curation.
CD2abc1	atp_c + cd2_c + h2o_c --> adp_c + cd2_e + h_c + pi_c	Manual Curation.
CHLabc	atp_c + chol_e + h2o_c --> adp_c + chol_c + h_c + pi_c	Manual Curation.
CHLt2	chol_e + h_e <=> chol_c + h_c	Manual Curation.
CHOLSabc_1	atp_c + chols_e + h2o_c --> adp_c + chols_c + h_c + pi_c	Manual Curation.
CLt3_2pp	2.0 cl_p + h_c --> 2.0 cl_c + h_p	Manual Curation.
CO2t	co2_e <=> co2_c	Manual Curation.
COabc	atp_c + cobalt2_e + h2o_c --> adp_c + cobalt2_c + h_c + pi_c	Manual Curation.
CRESt2ipp	4crsol_c + h_p --> 4crsol_p + h_c	Manual Curation.
CSNt2	csn_e + h_e --> csn_c + h_c	Manual Curation.
CUabcpp	atp_c + cu2_p + h2o_c --> adp_c + cu2_c + h_c + pi_c	Manual Curation.
CYNTt2	cynt_e + h_e --> cynt_c + h_c	Manual Curation.
CYNTtex	cynt_e <=> cynt_p	Manual Curation.
CYSabc2pp	atp_c + cys__L_c + h2o_c --> adp_c + cys__L_p + h_c + pi_c	Manual Curation.
CYSLY3	cys__L_c + h_c + nadph_c --> ala__L_c + h2s_c + nadp_c	Manual Curation.
CYSS2	acser_c + tsul_c --> ac_c + scys__L_c	Manual Curation.
CYSTS	hcys__L_c + ser__L_c --> cyst__L_c + h2o_c	Manual Curation.
CYTBDpp_1	0.5 o2_p + pqh2_p --> h2o_p + pq_p	Manual Curation.
CYTDK2	cytd_c + gtp_c --> cmp_c + gdp_c + h_c	Manual Curation.
DADNK	atp_c + dad_2_c --> adp_c + damp_c + h_c	Manual Curation.
DADNt2	dad_2_e + h_e --> dad_2_c + h_c	Manual Curation.
DALAt2r	ala__D_e + h_e <=> ala__D_c + h_c	Manual Curation.
DARBabcpp	arab__D_p + atp_c + h2o_c --> adp_c + arab__D_c + h_c + pi_c	Manual Curation.
DDGLCNt2r	2ddglcn_e + h_e <=> 2ddglcn_c + h_c	Manual Curation.
DESAT16	h_c + nadph_c + o2_c + pmtcoa_c --> 2.0 h2o_c + hdcoa_c + nadp_c	Manual Curation.
DGNSK	atp_c + dgsn_c --> adp_c + dgmp_c + h_c	Manual Curation.
DHAPT	dha_c + pep_c --> dhap_c + pyr_c	Manual Curation.
DHPR	dhbpt_c + h_c + nadh_c --> nad_c + thbpt_c	Manual Curation.
DIPEPabc15	atp_c + cgly_e + h2o_c --> adp_c + cgly_c + h_c + pi_c	Manual Curation.
DLYSPYRAT	lys__D_c + pyr_c <=> 6a2ohxnt_c + ala__D_c	Manual Curation.
DMGDH	dmgly_c + fad_c + h2o_c <=> fadh2_c + fald_c + sarcs_c	Manual Curation.
DRIBabc	atp_c + drib_e + h2o_c --> adp_c + drib_c + h_c + pi_c	Manual Curation.
DRIBtex	drib_e <=> drib_p	Manual Curation.
DSERDHr	nadp_c + ser__D_c <=> 2amsa_c + h_c + nadph_c	Manual Curation.
DSERt2	h_e + ser__D_e <=> h_c + ser__D_c	Manual Curation.
DTARTD	tartr__D_c --> h2o_c + oaa_c	Manual Curation.
FADRx2	fad_c + h_c + nadph_c --> fadh2_c + nadp_c	Manual Curation.
FAS100	3.0 h_c + malcoa_c + 2.0 nadph_c + octa_c --> co2_c + coa_c + dca_c + h2o_c + 2.0 nadp_c	Manual Curation.
FAS120	dca_c + 3.0 h_c + malcoa_c + 2.0 nadph_c --> co2_c + coa_c + ddca_c + h2o_c + 2.0 nadp_c	Manual Curation.
FAS140	ddca_c + 3.0 h_c + malcoa_c + 2.0 nadph_c --> co2_c + coa_c + h2o_c + 2.0 nadp_c + ttdca_c	Manual Curation.
FAS160	3.0 h_c + malcoa_c + 2.0 nadph_c + ttdca_c --> co2_c + coa_c + h2o_c + hdca_c + 2.0 nadp_c	Manual Curation.
FAS161	4.0 h_c + malcoa_c + 3.0 nadph_c + o2_c + ttdca_c --> co2_c + coa_c + 3.0 h2o_c + hdcea_c + 3.0 nadp_c	Manual Curation.
FAS180	3.0 h_c + hdca_c + malcoa_c + 2.0 nadph_c --> co2_c + coa_c + h2o_c + 2.0 nadp_c + ocdca_c	Manual Curation.
FAS181	4.0 h_c + hdca_c + malcoa_c + 3.0 nadph_c + o2_c --> co2_c + coa_c + 3.0 h2o_c + 3.0 nadp_c + ocdcea_c	Manual Curation.
FAS200	3.0 h_c + malcoa_c + 2.0 nadph_c + ocdca_c --> arach_c + co2_c + coa_c + h2o_c + 2.0 nadp_c	Manual Curation.
FAS80_L	accoa_c + 8.0 h_c + 3.0 malcoa_c + 6.0 nadph_c --> 3.0 co2_c + 4.0 coa_c + 2.0 h2o_c + 6.0 nadp_c + octa_c	Manual Curation.
FASm220	arach_c + 3.0 h_c + mmcoa__S_c + 2.0 nadph_c --> co2_c + coa_c + h2o_c + mbhn_c + 2.0 nadp_c	Manual Curation.
FASm240	3.0 h_c + mbhn_c + mmcoa__S_c + 2.0 nadph_c --> co2_c + coa_c + dmlgnc_c + h2o_c + 2.0 nadp_c	Manual Curation.
FASm260	dmlgnc_c + 3.0 h_c + mmcoa__S_c + 2.0 nadph_c --> co2_c + coa_c + h2o_c + 2.0 nadp_c + tmhexc_c	Manual Curation.
FASm280	3.0 h_c + mmcoa__S_c + 2.0 nadph_c + tmhexc_c --> co2_c + coa_c + h2o_c + 2.0 nadp_c + tamocta_c	Manual Curation.
FE2abc	atp_c + fe2_e + h2o_c --> adp_c + fe2_c + h_c + pi_c	Manual Curation.
FE3Gabcpp	fe3_p + gtp_c + h2o_c --> fe3_c + gdp_c + h_c + pi_c	Manual Curation.
FEDCabc	atp_c + 2.0 cit_e + fe3_e + h2o_c --> adp_c + 2.0 cit_c + fe3_c + h_c + pi_c	Manual Curation.
FERIRDe	2.0 fe3_e + qh2_c --> 2.0 fe2_e + 2.0 h_e + q_c	Manual Curation.
FLDR	fldox_c + h_c + nadph_c --> fldrd_c + nadp_c	Manual Curation.
FNOR	2.0 fdxrd_c + h_c + nadp_c <=> 2.0 fdxo_2_2_c + nadph_c	Manual Curation.
FORAMD	frmd_c + h2o_c --> for_c + nh4_c	Manual Curation.
GALCTNt2r	galctn__D_e + h_e <=> galctn__D_c + h_c	Manual Curation.
GALCTt2r	galct__D_e + h_e <=> galct__D_c + h_c	Manual Curation.
GALKr	atp_c + gal_c <=> adp_c + gal1p_c + h_c	Manual Curation.
GALT	gal1p_c + h_c + utp_c <=> ppi_c + udpgal_c	Manual Curation.
GALt2	gal_e + h_e --> gal_c + h_c	Manual Curation.
GALURt2r	galur_e + h_e <=> galur_c + h_c	Manual Curation.
GAMpts	gam_e + pep_c --> gam6p_c + pyr_c	Manual Curation.
GDPMNP	gdpmann_c + h2o_c --> gmp_c + 2.0 h_c + man1p_c	Manual Curation.
GHBDHy	h_c + nadph_c + sucsal_c <=> ghb_c + nadp_c	Manual Curation.
GLCRt2r	glcr_e + h_e <=> glcr_c + h_c	Manual Curation.
GLCURt2r	glcur_e + h_e <=> glcur_c + h_c	Manual Curation.
GLUt2r	glu__L_e + h_e <=> glu__L_c + h_c	Manual Curation.
GLY3Pt2	glyc3p_e + h_e --> glyc3p_c + h_c	Manual Curation.
GLYAT	accoa_c + gly_c <=> 2aobut_c + coa_c	Manual Curation.
GLYBabc	atp_c + glyb_e + h2o_c --> adp_c + glyb_c + h_c + pi_c	Manual Curation.
GLYC3Pabc	atp_c + glyc3p_e + h2o_c --> adp_c + glyc3p_c + h_c + pi_c	Manual Curation.
GLYC3Pt6	glyc3p_e + pi_c --> glyc3p_c + pi_e	Manual Curation.
GLYt2r	gly_e + h_e <=> gly_c + h_c	Manual Curation.
GSNt2	gsn_e + h_e --> gsn_c + h_c	Manual Curation.
GUAt2r	gua_e + h_e --> gua_c + h_c	Manual Curation.
GUAtpp	gua_p <=> gua_c	Manual Curation.
GUI1	glcur_c <=> fruur_c	Manual Curation.
H2Ot	h2o_e <=> h2o_c	Manual Curation.
HDCAt2	h_e + hdca_e --> h_c + hdca_c	Manual Curation.
HEXSabc	atp_c + h2o_c + hexs_e --> adp_c + h_c + hexs_c + pi_c	Manual Curation.
HGt	hg2_e <=> hg2_c	Manual Curation.
HISt2r	h_e + his__L_e <=> h_c + his__L_c	Manual Curation.
HPACt2r	4hphac_e + h_e <=> 4hphac_c + h_c	Manual Curation.
HSST	hom__L_c + succoa_c --> coa_c + suchms_c	Manual Curation.
HXCT	accoa_c + hxa_c --> ac_c + hxcoa_c	Manual Curation.
HYPOE	h2o_c + pyam5p_c --> pi_c + pydam_c	Manual Curation.
ILEabc	atp_c + h2o_c + ile__L_e --> adp_c + h_c + ile__L_c + pi_c	Manual Curation.
ILEt2r	h_e + ile__L_e <=> h_c + ile__L_c	Manual Curation.
INDOLEt2r	h_e + indole_e <=> h_c + indole_c	Manual Curation.
INOSR	inost_c + nadp_c <=> 2ins_c + h_c + nadph_c	Manual Curation.
INSt2	h_e + ins_e --> h_c + ins_c	Manual Curation.
INSTt2	h_e + inost_e <=> h_c + inost_c	Manual Curation.
KAS16	ddcaACP_c + 2.0 h_c + malACP_c + nadph_c --> 3hmrsACP_c + ACP_c + co2_c + nadp_c	Manual Curation.
KAS17	accoa_c + 22.0 h_c + 8.0 malcoa_c + 15.0 nadph_c --> 8.0 co2_c + 9.0 coa_c + 7.0 h2o_c + 15.0 nadp_c + ocdcea_c	Manual Curation.
KAS2	accoa_c + 17.0 h_c + 6.0 malcoa_c + 12.0 nadph_c --> 6.0 co2_c + 7.0 coa_c + 5.0 h2o_c + 12.0 nadp_c + ttdca_c	Manual Curation.
KAS7	accoa_c + 19.0 h_c + 7.0 malcoa_c + 13.0 nadph_c --> 7.0 co2_c + 8.0 coa_c + 6.0 h2o_c + hdcea_c + 13.0 nadp_c	Manual Curation.
KAS8	accoa_c + 20.0 h_c + 7.0 malcoa_c + 14.0 nadph_c --> 7.0 co2_c + 8.0 coa_c + 6.0 h2o_c + hdca_c + 14.0 nadp_c	Manual Curation.
Kt2r	h_e + k_e --> h_c + k_c	Manual Curation.
LACZ	h2o_c + lcts_c --> gal_c + glc__D_c	Manual Curation.
LACZpp	h2o_p + lcts_p --> gal_p + glc__D_p	Manual Curation.
LALDO	gthrd_c + lald__D_c + nad_c <=> h_c + lgt__S_c + nadh_c	Manual Curation.
LCARR	h_c + lald__D_c + nadh_c <=> 12ppd__R_c + nad_c	Manual Curation.
LCARS	h_c + lald__L_c + nadh_c <=> 12ppd__S_c + nad_c	Manual Curation.
LCTSabc	atp_c + h2o_c + lcts_e --> adp_c + h_c + lcts_c + pi_c	Manual Curation.
LCYSTabc	Lcyst_e + atp_c + h2o_c --> Lcyst_c + adp_c + h_c + pi_c	Manual Curation.
LCYSTtex	Lcyst_e <=> Lcyst_p	Manual Curation.
LEUabc	atp_c + h2o_c + leu__L_e --> adp_c + h_c + leu__L_c + pi_c	Manual Curation.
LEUt2r	h_e + leu__L_e <=> h_c + leu__L_c	Manual Curation.
L_LACt2r	h_e + lac__L_e <=> h_c + lac__L_c	Manual Curation.
L_LACt3	h_e + lac__L_c --> h_c + lac__L_e	Manual Curation.
LYSabc	atp_c + h2o_c + lys__L_e --> adp_c + h_c + lys__L_c + pi_c	Manual Curation.
LYSRC	lys__L_c <=> lys__D_c	Manual Curation.
LYSt2r	h_e + lys__L_e --> h_c + lys__L_c	Manual Curation.
LYSt3r	h_e + lys__L_c --> h_c + lys__L_e	Manual Curation.
LYSt5r	lys__L_e <=> lys__L_c	Manual Curation.
MALt2_2	2.0 h_e + mal__L_e --> 2.0 h_c + mal__L_c	Manual Curation.
MALTHPabc	atp_c + h2o_c + malthp_e --> adp_c + h_c + malthp_c + pi_c	Manual Curation.
MALTHXabc	atp_c + h2o_c + malthx_e --> adp_c + h_c + malthx_c + pi_c	Manual Curation.
MALTPTabc	atp_c + h2o_c + maltpt_e --> adp_c + h_c + maltpt_c + pi_c	Manual Curation.
MALTTTRabc	atp_c + h2o_c + maltttr_e --> adp_c + h_c + maltttr_c + pi_c	Manual Curation.
MAN1Pt6	h_e + man1p_e <=> h_c + man1p_c	Manual Curation.
MANAO	mana_c + nad_c <=> fruur_c + h_c + nadh_c	Manual Curation.
MGSA	dhap_c --> mthgxl_c + pi_c	Manual Curation.
MGt5	mg2_c <-- mg2_e	Manual Curation.
MI1PS	g6p_c --> mi1p__D_c	Manual Curation.
MLDEP1pp	h2o_p + murein3px3p_p --> murein3p3p_p	Manual Curation.
MLDEP2pp	h2o_p + murein5px3p_p --> murein5p3p_p	Manual Curation.
MLTP1	maltpt_c + pi_c <=> g1p_c + maltttr_c	Manual Curation.
MLTP2	malthx_c + pi_c <=> g1p_c + maltpt_c	Manual Curation.
MN2tpp	mn2_p --> mn2_c	Manual Curation.
MNNH	mana_c --> 2ddglcn_c + h2o_c	Manual Curation.
MNt2	h_e + mn2_e --> h_c + mn2_c	Manual Curation.
MSO3abc	atp_c + h2o_c + mso3_e --> adp_c + h_c + mso3_c + pi_c	Manual Curation.
NAabcO	atp_c + h2o_c + na1_c --> adp_c + h_c + na1_e + pi_c	Manual Curation.
NAt3_1	h_e + na1_c --> h_c + na1_e	Manual Curation.
NAt3_15	3.0 h_e + 2.0 na1_c --> 3.0 h_c + 2.0 na1_e	Manual Curation.
NAt3_2	2.0 h_e + na1_c --> 2.0 h_c + na1_e	Manual Curation.
NH4t	nh4_e <=> nh4_c	Manual Curation.
NIabc	atp_c + h2o_c + ni2_e --> adp_c + h_c + ni2_c + pi_c	Manual Curation.
NORRDX	2.0 h_c + 2.0 no_c + 2.0 rdxr_c --> h2o_c + n2o_c + 2.0 rdxo_c	Manual Curation.
NOX	h_c + nadh_c + o2_c --> h2o2_c + nad_c	Manual Curation.
NPHS	sbzcoa_c --> coa_c + dhna_c	Manual Curation.
NTPTP2	gtp_c + h2o_c --> gsn_c + pppi_c	Manual Curation.
OCDCAt2	h_e + ocdca_e --> h_c + ocdca_c	Manual Curation.
OCOAT2r	3mb_c + succoa_c <=> ivcoa_c + succ_c	Manual Curation.
OP4ENH	h2o_c + op4en_c --> 4h2opntn_c	Manual Curation.
ORNabc	atp_c + h2o_c + orn_e --> adp_c + h_c + orn_c + pi_c	Manual Curation.
ORNt	orn_e <=> orn_c	Manual Curation.
ORNTA	akg_c + orn_c --> glu5sa_c + glu__L_c	Manual Curation.
OXADC	h_c + oxa_c --> co2_c + for_c	Manual Curation.
OXCOAHDH	2oxpaccoa_c + 2.0 h2o_c + nadp_c --> 3oxdhscoa_c + 2.0 h_c + nadph_c	Manual Curation.
PACCOAE	h_c + nadph_c + o2_c + phaccoa_c --> h2o_c + nadp_c + rephaccoa_c	Manual Curation.
PAPA120	h2o_c + pa120_c --> 12dgr120_c + pi_c	Manual Curation.
PAPA140	h2o_c + pa140_c --> 12dgr140_c + pi_c	Manual Curation.
PAPA141	h2o_c + pa141_c --> 12dgr141_c + pi_c	Manual Curation.
PAPA160	h2o_c + pa160_c --> 12dgr160_c + pi_c	Manual Curation.
PAPA180	h2o_c + pa180_c --> 12dgr180_c + pi_c	Manual Curation.
PCMEH2pp	4crsol_p + h2o_p + 2.0 ppco_p --> 4hba_p + 2.0 h_p + 2.0 ppcr_p	Manual Curation.
PDIMAS	2.0 h_c + phthiocerol_c + 2.0 tamocta_c --> 2.0 h2o_c + pdima_c	Manual Curation.
PDIMAT	pdima_c --> pdima_e	Manual Curation.
PHACOAOR	h2_c + o2_c + phaccoa_c --> 2dhphaccoa_c	Manual Curation.
PHEt2r	h_e + phe__L_e <=> h_c + phe__L_c	Manual Curation.
PHTHDLS	h_c + prephth_c --> co2_c + phthdl_c	Manual Curation.
PHTHS	amet_c + nadph_c + phthdl_c --> ahcys_c + nadp_c + phthiocerol_c	Manual Curation.
PIabc	atp_c + h2o_c + pi_e --> adp_c + h_c + 2.0 pi_c	Manual Curation.
PIt2r	h_e + pi_e <=> h_c + pi_c	Manual Curation.
PLIPA1E140pp	h2o_p + pe140_p --> 2agpe140_p + h_p + ttdca_p	Manual Curation.
PLIPA1E141pp	h2o_p + pe141_p --> 2agpe141_p + h_p + ttdcea_p	Manual Curation.
PLIPA1E160	h2o_c + pe160_c --> 2agpe160_c + h_c + hdca_c	Manual Curation.
PLIPA1E180	h2o_c + pe180_c --> 2agpe180_c + h_c + ocdca_c	Manual Curation.
PLIPA1G140pp	h2o_p + pg140_p --> 2agpg140_p + h_p + ttdca_p	Manual Curation.
PLIPA1G141pp	h2o_p + pg141_p --> 2agpg141_p + h_p + ttdcea_p	Manual Curation.
PLIPA2A120pp	h2o_p + pa120_p --> 1ddecg3p_p + ddca_p + h_p	Manual Curation.
PLIPA2A140pp	h2o_p + pa140_p --> 1tdecg3p_p + h_p + ttdca_p	Manual Curation.
PLIPA2A141pp	h2o_p + pa141_p --> 1tdec7eg3p_p + h_p + ttdcea_p	Manual Curation.
PLIPA2A160pp	h2o_p + pa160_p --> 1hdecg3p_p + h_p + hdca_p	Manual Curation.
PLIPA2A161pp	h2o_p + pa161_p --> 1hdec9eg3p_p + h_p + hdcea_p	Manual Curation.
PLIPA2A180pp	h2o_p + pa180_p --> 1odecg3p_p + h_p + ocdca_p	Manual Curation.
PLIPA2A181pp	h2o_p + pa181_p --> 1odec11eg3p_p + h_p + ocdcea_p	Manual Curation.
PLIPA2G120pp	h2o_p + pg120_p --> 1agpg120_p + ddca_p + h_p	Manual Curation.
POX2	h2o_c + h_c + 1.5 o2_c + pi_c + pyr_c --> actp_c + co2_c + 2.0 h2o2_c	Manual Curation.
PPOHt2pp	h_p + ppoh_p --> h_c + ppoh_c	Manual Curation.
PPOHtex	ppoh_e <=> ppoh_p	Manual Curation.
PPPNt2r	h_e + pppn_e <=> h_c + pppn_c	Manual Curation.
PREPHACPH	h2o_c + prephthACP_c --> ACP_c + h_c + prephth_c	Manual Curation.
PREPTHS	arachACP_c + 14.0 h_c + 2.0 malcoa_c + 2.0 mmcoa__S_c + 10.0 nadph_c --> 2.0 co2_c + 4.0 coa_c + 5.0 h2o_c + 10.0 nadp_c + prephthACP_c	Manual Curation.
PROabc	atp_c + h2o_c + pro__L_e --> adp_c + h_c + pi_c + pro__L_c	Manual Curation.
PROt2r	h_e + pro__L_e <=> h_c + pro__L_c	Manual Curation.
PROt2rpp	h_p + pro__L_p <=> h_c + pro__L_c	Manual Curation.
PUNP6	din_c + pi_c <=> 2dr1p_c + hxan_c	Manual Curation.
PYROX	h_c + nadh_c + o2_c + ura_c --> nad_c + uracp_c	Manual Curation.
RIBabc	atp_c + h2o_c + rib__D_e --> adp_c + h_c + pi_c + rib__D_c	Manual Curation.
RIBabc1	atp_c + h2o_c + rib__D_c --> adp_c + h_c + pi_c + rib__D_e	Manual Curation.
ROO	4.0 h_c + o2_c + 4.0 rdxr_c --> 2.0 h2o_c + 4.0 rdxo_c	Manual Curation.
SADT2	atp_c + gtp_c + h2o_c + so4_c --> aps_c + gdp_c + pi_c + ppi_c	Manual Curation.
SALADC2	Lcyst_c --> co2_c + taur_c	Manual Curation.
SERabcpp	atp_c + h2o_c + ser__L_p --> adp_c + h_c + pi_c + ser__L_c	Manual Curation.
SERASr	atp_c + h_c + ser__L_c <=> ppi_c + seramp_c	Manual Curation.
SERt2r	h_e + ser__L_e <=> h_c + ser__L_c	Manual Curation.
SKMt2	h_e + skm_e <=> h_c + skm_c	Manual Curation.
SO4t2	h_e + so4_e --> h_c + so4_c	Manual Curation.
SPMDabc	atp_c + h2o_c + spmd_e --> adp_c + h_c + pi_c + spmd_c	Manual Curation.
STPT1	hom__L_c + pser__L_c --> phom_c + ser__L_c	Manual Curation.
SUCCabc	atp_c + h2o_c + succ_e --> adp_c + h_c + pi_c + succ_c	Manual Curation.
SUCCt2_2	2.0 h_e + succ_e --> 2.0 h_c + succ_c	Manual Curation.
TARTRDtpp	tartr__D_p <=> tartr__D_c	Manual Curation.
THRA2i	athr__L_c --> acald_c + gly_c	Manual Curation.
THRabc	atp_c + h2o_c + thr__L_e --> adp_c + h_c + pi_c + thr__L_c	Manual Curation.
TRPt2r	h_e + trp__L_e <=> h_c + trp__L_c	Manual Curation.
TSULabc	atp_c + h2o_c + tsul_e --> adp_c + h_c + pi_c + tsul_c	Manual Curation.
TTDCAt2	h_e + ttdca_e --> h_c + ttdca_c	Manual Curation.
TYRt2r	h_e + tyr__L_e <=> h_c + tyr__L_c	Manual Curation.
URATEt_1	h_e + urate_e <=> h_c + urate_c	Manual Curation.
VALabc	atp_c + h2o_c + val__L_e --> adp_c + h_c + pi_c + val__L_c	Manual Curation.
VALt2r	h_e + val__L_e <=> h_c + val__L_c	Manual Curation.
VOR1b	4mop_c + coa_c + fdxo_42_c <=> co2_c + fdxr_42_c + h_c + ivcoa_c	Manual Curation.
XANt2	h_e + xan_e --> h_c + xan_c	Manual Curation.
XTSNt2	h_e + xtsn_e <=> h_c + xtsn_c	Manual Curation.
XYLabc	atp_c + h2o_c + xyl__D_e --> adp_c + h_c + pi_c + xyl__D_c	Manual Curation.
XYLt2	h_e + xyl__D_e --> h_c + xyl__D_c	Manual Curation.
ADK1	amp_c + atp_c <=> 2.0 adp_c	Manual Curation.
ADK2	amp_c + pppi_c <=> adp_c + ppi_c	Manual Curation.
ADK4	amp_c + itp_c <=> adp_c + idp_c	Manual Curation.
ALCD1	meoh_c + nad_c <=> fald_c + h_c + nadh_c	Manual Curation.
ASADi	4pasp_c + h_c + nadph_c --> aspsa_c + nadp_c + pi_c	Manual Curation.
DHPS	2ahhmp_c + 4abz_c --> dhpt_c + h2o_c	Manual Curation. Replaced by FOLD3.
DKMPPD2	dkmpp_c + 3.0 h2o_c --> 2kmb_c + for_c + 6.0 h_c + pi_c	Manual Curation.
ENTERES	enter_c + 3.0 h2o_c --> 3.0 23dhbzs_c + 3.0 h_c	Manual Curation.
ENTERES2	feenter_c + 3.0 h2o_c --> 3.0 23dhbzs_c + fe3_c + 3.0 h_c	Manual Curation.
FDH	for_c + nad_c --> co2_c + nadh_c	Manual Curation.
FE3Ri	fadh2_c + 2.0 fe3_c --> fad_c + 2.0 fe2_c + 2.0 h_c	Manual Curation.
FE3t	fe3_e --> fe3_c	Manual Curation.
FUMt2_2	fum_e + 2.0 h_e --> fum_c + 2.0 h_c	Manual Curation.
G3PD2	glyc3p_c + nadp_c <=> dhap_c + h_c + nadph_c	Manual Curation.
GLUDy	glu__L_c + h2o_c + nadp_c <=> akg_c + h_c + nadph_c + nh4_c	Manual Curation.
GLUt2rpp	glu__L_p + h_p <=> glu__L_c + h_c	Manual Curation.
GLYCLTt4pp	glyclt_p + na1_p --> glyclt_c + na1_c	Manual Curation.
HMSH	2hmcnsad_c + h2o_c --> for_c + 2.0 h_c + op4en_c	Manual Curation.
HOPNTAL	4h2opntn_c --> acald_c + pyr_c	Manual Curation.
I4FE4SR	fadh2_c + 2.0 h_c + iscu_2fe2s2_c --> fad_c + iscu_4fe4s_c	Manual Curation.
LA4NTGM1pp	hghhlipa_p + uLa4n_p --> gm1lipa_p + udcpp_p	Manual Curation.
LLEUDr	h2o_c + leu__L_c + nad_c <=> 4mop_c + h_c + nadh_c + nh4_c	Manual Curation.
NMNR	h2o_e + nmn_e --> pi_e + rnam_e	Manual Curation.
PPAKr	adp_c + ppap_c <=> atp_c + ppa_c	Manual Curation.
PSERT	3php_c + glu__L_c --> akg_c + pser__L_c	Manual Curation.
RNMK	atp_c + rnam_c --> adp_c + h_c + nmn_c	Manual Curation.
TRPTA	akg_c + trp__L_c <=> glu__L_c + indpyr_c	Manual Curation.
UDPGDC	nad_c + udpglcur_c --> co2_c + nadh_c + udpLa4o_c	Manual Curation.
UDPKAAT	glu__L_c + udpLa4o_c <=> akg_c + udpLa4n_c	Manual Curation.
ULA4NFT	10fthf_c + udpLa4n_c --> h_c + thf_c + udpLa4fn_c	Manual Curation.
ULA4Ntppi	uLa4n_c --> uLa4n_p	Manual Curation.
UPLA4FNF	h2o_c + uLa4fn_c --> for_c + uLa4n_c	Manual Curation.
UPLA4FNT	udcpp_c + udpLa4fn_c --> uLa4fn_c + udp_c	Manual Curation.
UPLA4NT	udcpp_c + udpLa4n_c --> uLa4n_c + udp_c	Manual Curation.
FE2abcpp	atp_c + fe2_p + h2o_c --> adp_c + fe2_c + h_c + pi_c	Manual Curation..
TMDK1	atp_c + thymd_c --> adp_c + dtmp_c + h_c	Manual Curation.. Not present according to Carlson et al., 2005
GALT1	gicolipa_c + udpg_c --> gagicolipa_c + h_c + udp_c	Metabolite not present in P. putida model. RBH not found.
GLCTR2	gagicolipa_c + udpg_c --> ggagicolipa_c + h_c + udp_c	Metabolite not present in P. putida model. RBH not found.
GLCTR3	ggagicolipa_c + udpg_c --> gggagicolipa_c + h_c + udp_c	Metabolite not present in P. putida model. RBH not found.
GLCTR4	hhlipa_c + udpg_c --> ghhlipa_c + h_c + udp_c	Metabolite not present in P. putida model. RBH not found.
HEPT3	adphep_LD_c + phhlipa_c --> adp_c + h_c + hphhlipa_c	Metabolite not present in P. putida model. RBH not found.
HEPT4	adphep_LD_c + gggagicolipa_c --> adp_c + colipa_c + h_c	Metabolite not present in P. putida model. RBH not found.
HEPT5	adphep_LD_c + ghhlipa_c --> adp_c + h_c + hghhlipa_c	Metabolite not present in P. putida model. RBH not found.
MOAT3C	ckdo_c + phphhlipa_c --> cmp_c + h_c + kphphhlipa_c	Metabolite not present in P. putida model. RBH not supportive.
RHAT1	dtdprmn_c + kphphhlipa_c --> dtdp_c + h_c + icolipa_c	Metabolite not present in P. putida model. RBH not supportive.
NADH16	4.0 h_c + nadh_c + q8_c --> 3.0 h_e + nad_c + q8h2_c	NADH16pp is already present.
BTS3r	dtbt_c + 2.0 s_c <=> btn_c + h2s_c	No gene association
AATA	2oxoadp_c + glu__L_c <=> L2aadp_c + akg_c	No GPR
DALAOX	ala__D_c + h2o_c + o2_c --> h2o2_c + nh4_c + pyr_c	No GPR from RBH. Not sure if required.
EAR100y	h_c + nadph_c + tdec2eACP_c --> dcaACP_c + nadp_c	No GPR from RBH. Not sure if required.
EAR120y	h_c + nadph_c + tddec2eACP_c --> ddcaACP_c + nadp_c	No GPR from RBH. Not sure if required.
EAR140y	h_c + nadph_c + tmrs2eACP_c --> myrsACP_c + nadp_c	No GPR from RBH. Not sure if required.
EAR141y	h_c + nadph_c + t3c7mrseACP_c --> nadp_c + tdeACP_c	No GPR from RBH. Not sure if required.
EAR160y	h_c + nadph_c + tpalm2eACP_c --> nadp_c + palmACP_c	No GPR from RBH. Not sure if required.
EAR161y	h_c + nadph_c + t3c9palmeACP_c --> hdeACP_c + nadp_c	No GPR from RBH. Not sure if required.
EAR180y	h_c + nadph_c + toctd2eACP_c --> nadp_c + ocdcaACP_c	No GPR from RBH. Not sure if required.
EAR181y	h_c + nadph_c + t3c11vaceACP_c --> nadp_c + octeACP_c	No GPR from RBH. Not sure if required.
EAR40y	but2eACP_c + h_c + nadph_c --> butACP_c + nadp_c	No GPR from RBH. Not sure if required.
EAR60y	h_c + nadph_c + thex2eACP_c --> hexACP_c + nadp_c	No GPR from RBH. Not sure if required.
EAR80y	h_c + nadph_c + toct2eACP_c --> nadp_c + ocACP_c	No GPR from RBH. Not sure if required.
OBDHc	2obut_c + coa_c + nad_c --> co2_c + nadh_c + ppcoa_c	No GPR from RBH. Not sure if required.
RHCYS	h2o_c + rhcys_c --> hcys__L_c + rib__D_c	No GPR in RBH, and comes from Bacillus.
FE3tex	fe3_e <=> fe3_p	No GPR. Fe3+ uptake is not present in P. putida.
DHPACCOAHIT	2dhphaccoa_c + coa_c + 2.0 h2o_c --> 3hadpcoa_c + accoa_c + h2_c + h_c	No RBH and required for AKGDH gene essentiality
OXDHCOAT	3oxdhscoa_c + coa_c --> 23dhacoa_c + accoa_c	No RBH and required for AKGDH gene essentiality
PPCOAC	atp_c + hco3_c + ppcoa_c --> adp_c + h_c + mmcoa__S_c + pi_c	No RBH and required for AKGDH gene essentiality
IOR2b	coa_c + fdxo_42_c + phpyr_c <=> co2_c + fdxr_42_c + h_c + phaccoa_c	No RBH.
GLCpts	glc__D_e + pep_c --> g6p_c + pyr_c	No strong evidence for PTS based transporter
GLCptspp	glc__D_p + pep_c --> g6p_c + pyr_c	No strong evidence for PTS based transporter
DARBt2rpp	arab__D_p + h_p --> arab__D_c + h_c	No strong evidence from RBH
FRUpts2	fru_e + pep_c --> f6p_c + pyr_c	No strong evidence from RBH
C100SN	actACP_c + 11.0 h_c + 3.0 malACP_c + 8.0 nadph_c --> 3.0 ACP_c + 3.0 co2_c + dcaACP_c + 4.0 h2o_c + 8.0 nadp_c	Not in any models that we searched.
HMPK2	4ahmmp_c + ctp_c --> 4ampm_c + cdp_c + h_c	Not in mPA14 model.
HMPK3	4ahmmp_c + utp_c --> 4ampm_c + h_c + udp_c	Not in mPA14 model.
HMPK4	4ahmmp_c + gtp_c --> 4ampm_c + gdp_c + h_c	Not in mPA14 model.
DHBSH_1	23dhbzs_c + h2o_c --> 23dhb_c + h_c + ser__L_c	Not mass charge balanced. Replaced with the ones that are balanced
FORGLUIH	forglu_c + h2o_c + 2.0 h_c --> Nforglu_c + nh3_c	Not mass charge balanced. Replaced with the ones that are balanced
HSTPTr	glu__L_c + imacp_c --> akg_c + h_c + hisp_c	Not mass charge balanced. Replaced with the ones that are balanced
NFORGLUAH	Nforglu_c + h2o_c --> for_c + glu__L_c + 2.0 h_c	Not mass charge balanced. Replaced with the ones that are balanced
NH3c	h_c + nh3_c <=> nh4_c	Not mass charge balanced. Replaced with the ones that are balanced
SER_AL	ser__L_c --> h_c + nh3_c + pyr_c	Not mass charge balanced. Replaced with the ones that are balanced
EDTXS2	kdo2lipid4L_c + myrsACP_c --> ACP_c + lipa_c	Not part of the biomass. RBH not supportive.
EDTXS3	hdeACP_c + kdo2lipid4_c --> ACP_c + kdo2lipid4p_c	Not part of the biomass. RBH not supportive.
TYRL	amet_c + nadph_c + tyr__L_c --> 4crsol_c + dad_5_c + dhgly_c + h_c + met__L_c + nadp_c	Not present according to KEGG.
C180SN	actACP_c + 23.0 h_c + 7.0 malACP_c + 16.0 nadph_c --> 7.0 ACP_c + 7.0 co2_c + 8.0 h2o_c + 16.0 nadp_c + ocdcaACP_c	Not present in any models
FASC120ACP	dcaACP_c + 3.0 h_c + malACP_c + 2.0 nadph_c --> ACP_c + co2_c + ddcaACP_c + h2o_c + 2.0 nadp_c	Not present in any models
FASC140ACP	ddcaACP_c + 3.0 h_c + malACP_c + 2.0 nadph_c --> ACP_c + co2_c + h2o_c + myrsACP_c + 2.0 nadp_c	Not present in any models
FASC141ACP	ddcaACP_c + 2.0 h_c + malACP_c + nadph_c --> ACP_c + co2_c + h2o_c + nadp_c + tdeACP_c	Not present in any models
FASC160ACP	3.0 h_c + malACP_c + myrsACP_c + 2.0 nadph_c --> ACP_c + co2_c + h2o_c + 2.0 nadp_c + palmACP_c	Not present in any models
FASC161ACP	2.0 h_c + malACP_c + myrsACP_c + nadph_c --> ACP_c + co2_c + h2o_c + hdeACP_c + nadp_c	Not present in any models
FASC180ACP	3.0 h_c + malACP_c + 2.0 nadph_c + palmACP_c --> ACP_c + co2_c + h2o_c + 2.0 nadp_c + ocdcaACP_c	Not present in any models
FASC181ACP	2.0 h_c + malACP_c + nadph_c + palmACP_c --> ACP_c + co2_c + h2o_c + nadp_c + octeACP_c	Not present in any models
FASC200ACP	3.0 h_c + malACP_c + 2.0 nadph_c + ocdcaACP_c --> ACP_c + arachACP_c + co2_c + h2o_c + 2.0 nadp_c	Not present in any models
HMGCOASi	aacoa_c + accoa_c + h2o_c --> coa_c + h_c + hmgcoa_c	Not present in any of the models searched.
CYSDSF	cys__L_c --> ala__L_c + s_c	Not present in any of the models.
CYTBMQOR2pp	2.0 ficytb_c + mql8_c --> 2.0 focytc_c + 2.0 h_p + mqn8_c	Not present in any of the models.
KAS_HP	2.0 h_c + malACP_c + myrsACP_c + nadph_c --> 3hpalmACP_c + ACP_c + co2_c + nadp_c	Not present in any of the other models
KAS_HP2	2.0 h_c + malACP_c + nadph_c + palmACP_c --> 3hoctaACP_c + ACP_c + co2_c + nadp_c	Not present in any of the other models
ALR3	acetol_c + h_c + nadph_c --> 12ppd__S_c + nadp_c	Not present in any other model. KEGG suggests the same.
G3PD1	glyc3p_c + nad_c <=> dhap_c + h_c + nadh_c	Not present in any other models.
NADFADOR	fadh2_c + fdxr_42_c + 2.0 nad_c <=> fad_c + fdxo_42_c + 2.0 nadh_c	Not present in any other models.
SUCBZT1	bz_c + 4.0 h_c + succoa_c <=> benzcoa_c + succ_c	Not present in any other models.
SUCBZT2	4hbz_c + succoa_c <=> 4hbzcoa_c + succ_c	Not present in any other models.
SUCDpp_syn	pq_p + succ_c --> fum_c + pqh2_p	Not present in any other models.
EAR100y	h_c + nadph_c + tdec2eACP_c --> dcaACP_c + nadp_c	Not present in mPA14
EAR120y	h_c + nadph_c + tddec2eACP_c --> ddcaACP_c + nadp_c	Not present in mPA14
EAR121y	h_c + nadph_c + t3c5ddeceACP_c --> cddec5eACP_c + nadp_c	Not present in mPA14
EAR140y	h_c + nadph_c + tmrs2eACP_c --> myrsACP_c + nadp_c	Not present in mPA14
EAR141y	h_c + nadph_c + t3c7mrseACP_c --> nadp_c + tdeACP_c	Not present in mPA14
EAR160y	h_c + nadph_c + tpalm2eACP_c --> nadp_c + palmACP_c	Not present in mPA14
EAR161y	h_c + nadph_c + t3c9palmeACP_c --> hdeACP_c + nadp_c	Not present in mPA14
EAR180y	h_c + nadph_c + toctd2eACP_c --> nadp_c + ocdcaACP_c	Not present in mPA14
EAR181y	h_c + nadph_c + t3c11vaceACP_c --> nadp_c + octeACP_c	Not present in mPA14
EAR40y	but2eACP_c + h_c + nadph_c --> butACP_c + nadp_c	Not present in mPA14
EAR60y	h_c + nadph_c + thex2eACP_c --> hexACP_c + nadp_c	Not present in mPA14
EAR80y	h_c + nadph_c + toct2eACP_c --> nadp_c + ocACP_c	Not present in mPA14
ECOAH5_2	3hddcoa_c <=> h2o_c + trans_dd2coa_c	Not present in mPA14
TRE6PP	h2o_c + tre6p_c --> pi_c + tre_c	Not present in mPA14 model, and also the E. coli GPR has no hit.
TREptspp	pep_c + tre_p --> pyr_c + tre6p_c	Not present in mPA14 model, and also the E.coli GPR has no hit.
SUCOAACTr	ac_c + succoa_c <=> accoa_c + succ_c	Not present in mPA14 model. Comes from E. coli or distant model.
GLYCTO2	glyclt_c + q8_c --> glx_c + q8h2_c	Not present in mPA14.
GLYCTO4	2dmmq8_c + glyclt_c --> 2dmmql8_c + glx_c	Not present in mPA14.
DURIK1	atp_c + duri_c --> adp_c + dump_c + h_c	Not present in mPA14. No GPR
APENTAMAH	5apentam_c + h2o_c --> 5aptn_c + nh3_c	Not present in PA14
NMNN	h2o_c + nmn_c --> h_c + ncam_c + r5p_c	Not present in PA14 according to KEGG.
DNMPPA	dhpmp_c + h2o_c --> dhnpt_c + pi_c	Not present in PA14 according to KEGG. No GPR.
DNTPPA	ahdt_c + h2o_c --> dhpmp_c + h_c + ppi_c	Not present in PA14 according to KEGG. No GPR.
LYSMO	lys__L_c + o2_c --> 5apentam_c + co2_c + h2o_c + h_c	Not present in PA14 as per literature search
RNTR1	atp_c + trdrd_c --> datp_c + h2o_c + trdox_c	Not present in Pseudomonas
RNTR1c	atp_c + fldrd_c --> datp_c + fldox_c + h2o_c	Not present in Pseudomonas
RNTR1c2	atp_c + 2.0 flxr_c + 2.0 h_c --> datp_c + 2.0 flxso_c + h2o_c	Not present in Pseudomonas
RNTR2c	fldrd_c + gtp_c --> dgtp_c + fldox_c + h2o_c	Not present in Pseudomonas
RNTR2c2	2.0 flxr_c + gtp_c + 2.0 h_c --> dgtp_c + 2.0 flxso_c + h2o_c	Not present in Pseudomonas
RNTR3c	ctp_c + fldrd_c --> dctp_c + fldox_c + h2o_c	Not present in Pseudomonas
RNTR3c2	ctp_c + 2.0 flxr_c + 2.0 h_c --> dctp_c + 2.0 flxso_c + h2o_c	Not present in Pseudomonas
RNTR4c	fldrd_c + utp_c --> dutp_c + fldox_c + h2o_c	Not present in Pseudomonas
RNTR4c2	2.0 flxr_c + 2.0 h_c + utp_c --> dutp_c + 2.0 flxso_c + h2o_c	Not present in Pseudomonas
F6PA	f6p_c <=> dha_c + g3p_c	Not present in seed model. No GPR
CRNt7	crn_e + gbbtn_c --> crn_c + gbbtn_e	Not present in seed model. Not present in seed model
DHORDi	dhor__S_c + o2_c --> h2o2_c + orot_c	Not the right reaction
GBBTNabc	atp_c + gbbtn_e + h2o_c --> adp_c + gbbtn_c + h_c + pi_c	Only one reaction
NTRARf	fdxr_42_c + 2.0 h_c + no3_c --> fdxo_42_c + h2o_c + no2_c	Orphan reaction
TREHe	h2o_e + tre_e --> 2.0 glc__D_e	Periplasmic reaction
DPHAPC100	C100mclPHA_c + coa_c --> R_3hdcoa_c + mclPHAg_c	PHA metabolism removed
DPHAPC120	C120mclPHA_c + coa_c --> R_3hddcoa_c + mclPHAg_c	PHA metabolism removed
DPHAPC121	C121mclPHA_c + coa_c --> R_3hcddec5ecoa_c + mclPHAg_c	PHA metabolism removed
DPHAPC140	C140mclPHA_c + coa_c --> R_3hmrscoa_c + mclPHAg_c	PHA metabolism removed
DPHAPC141	C141mclPHA_c + coa_c --> R_3hcmrs7ecoa_c + mclPHAg_c	PHA metabolism removed
DPHAPC60	C60mclPHA_c + coa_c --> R_3hhcoa_c + mclPHAg_c	PHA metabolism removed
DPHAPC80	C80mclPHA_c + coa_c --> R_3hocoa_c + mclPHAg_c	PHA metabolism removed
PHAPC100	R_3hdcoa_c + mclPHAg_c --> C100mclPHA_c + coa_c	PHA metabolism removed
PHAPC120	R_3hddcoa_c + mclPHAg_c --> C120mclPHA_c + coa_c	PHA metabolism removed
PHAPC121	R_3hcddec5ecoa_c + mclPHAg_c --> C121mclPHA_c + coa_c	PHA metabolism removed
PHAPC140	R_3hmrscoa_c + mclPHAg_c --> C140mclPHA_c + coa_c	PHA metabolism removed
PHAPC141	R_3hcmrs7ecoa_c + mclPHAg_c --> C141mclPHA_c + coa_c	PHA metabolism removed
PHAPC60	R_3hhcoa_c + mclPHAg_c --> C60mclPHA_c + coa_c	PHA metabolism removed
PHAPC80	R_3hocoa_c + mclPHAg_c --> C80mclPHA_c + coa_c	PHA metabolism removed
ACOAD20	2.0 2mbcoa_c + o2_c --> 2.0 2mb2coa_c + 2.0 h2o_c	Present in bacillus model
ACOAD1	b2coa_c + h_c + nadh_c --> btcoa_c + nad_c	Present in ecoli or further. ACOAD1f is closer.
ACOAD2	h_c + hx2coa_c + nadh_c --> hxcoa_c + nad_c	Present in ecoli or further. ACOAD2f is closer.
ACOAD4_1	dccoa_c + nad_c <=> dc2coa_c + h_c + nadh_c	Present in ecoli or further. ACOAD4f is closer.
ACOAD5_1	ddcoa_c + nad_c <=> h_c + nadh_c + trans_dd2coa_c	Present in ecoli or further. ACOAD5f is closer.
ENTCS	3.0 23dhba_c + 3.0 seramp_c --> 6.0 amp_c + enter_c + 9.0 h_c	Pseudomonas aeruginosa cannot produce enterobactin according to Perraud et al., 2018.
ENTCS_1	3.0 23dhba_c + 3.0 seramp_c --> 6.0 amp_c + enter_c + 6.0 h_c	Pseudomonas aeruginosa cannot produce enterobactin according to Perraud et al., 2018.
DMALRED	fad_c + mal__L_c --> fadh2_c + oaa_c	Quinone based reaction.
QRr	h_c + nadph_c + q_c --> nadp_c + qh2_c	Quinone is specific in iSD model with q8 and q9.
FRD	fadh2_c + fum_c --> fad_c + succ_c	Reaction direction is opposite. I added Papin model reaction
FAO1	atp_c + 7.0 coa_c + 6.0 fad_c + 6.0 h2o_c + 6.0 nad_c + ttdca_c --> 7.0 accoa_c + amp_c + 6.0 fadh2_c + 6.0 h_c + 6.0 nadh_c + ppi_c	Reaction from older E. coli model
FAO10	atp_c + 9.0 coa_c + 7.0 fad_c + 8.0 h2o_c + 8.0 nad_c + ocdcea_c --> 9.0 accoa_c + amp_c + 7.0 fadh2_c + 8.0 h_c + 8.0 nadh_c + ppi_c	Reaction from older E. coli model
FAO11	atp_c + 8.0 coa_c + 6.0 fad_c + 7.0 h2o_c + hdcea_c + 7.0 nad_c --> 8.0 accoa_c + amp_c + 6.0 fadh2_c + 7.0 h_c + 7.0 nadh_c + ppi_c	Reaction from older E. coli model
FAO2	atp_c + 8.0 coa_c + 7.0 fad_c + 7.0 h2o_c + hdca_c + 7.0 nad_c --> 8.0 accoa_c + amp_c + 7.0 fadh2_c + 7.0 h_c + 7.0 nadh_c + ppi_c	Reaction from older E. coli model
FAO3	atp_c + 9.0 coa_c + 8.0 fad_c + 8.0 h2o_c + 8.0 nad_c + ocdca_c --> 9.0 accoa_c + amp_c + 8.0 fadh2_c + 8.0 h_c + 8.0 nadh_c + ppi_c	Reaction from older E. coli model
Kabc	atp_c + h2o_c + k_e --> adp_c + h_c + k_c + pi_c	Reaction is from E. coli older model.
FDH2	for_c + 3.0 h_c + q8_c --> co2_c + 2.0 h_e + q8h2_c	Reaction is nadh based not quinone based according to metacyc
ACTNabc	actn__R_e + atp_c + h2o_c --> actn__R_c + adp_c + h_c + pi_c	Related to acetoin transport. Not sure. The annotations are not specific for this gene. It is annotated as Lipoprotein releasing system transmembrane protein LolE. Checked Bacillus genes. They are properly annotated for acetoin utilization on IMG. Removing the two reactions ACTNabc1 and ACTNabc for now. GPR not supportive
ACTNabc1	actn__R_c + atp_c + h2o_c --> actn__R_e + adp_c + h_c + pi_c	Related to acetoin transport. Not sure. The annotations are not specific for this gene. It is annotated as Lipoprotein releasing system transmembrane protein LolE. Checked Bacillus genes. They are properly annotated for acetoin utilization on IMG. Removing the two reactions ACTNabc1 and ACTNabc for now. GPR not supportive
MNabc	atp_c + h2o_c + mn2_e --> adp_c + h_c + mn2_c + pi_c	Related to e. coli or distant organism and can be compensated by other transporter
EDTXS4	kdo2lipid4p_c + myrsACP_c --> ACP_c + lipa_cold_c	Related to e. coli or distant organism.
ASO4tex	aso4_e <=> aso4_p	related to e. coli or distant organism. GPR not supported by RBH.
CITL	cit_c --> ac_c + oaa_c	related to e. coli or distant organism. GPR not supported by RBH.
Cut1	atp_c + cu2_c + h2o_c --> adp_c + cu2_e + h_c + pi_c	Related to e. coli or distant organism. GPR not supported by RBH.
DOXRBCNtex	doxrbcn_e <=> doxrbcn_p	Related to e. coli or distant organism. GPR not supported by RBH.
GLNabc	atp_c + gln__L_e + h2o_c --> adp_c + gln__L_c + h_c + pi_c	Related to e. coli or distant organism. GPR not supported by RBH.
INDOLEt2pp	h_c + indole_c --> h_p + indole_p	Related to e. coli or distant organism. GPR not supported by RBH.
MINCYCtex	mincyc_e <=> mincyc_p	Related to e. coli or distant organism. GPR not supported by RBH.
PETNT161pp	lipa_p + pe161_p --> 12dgr161_p + enlipa_p	Related to e. coli or distant organism. GPR not supported by RBH.
PETNT181pp	lipa_p + pe181_p --> 12dgr181_p + enlipa_p	Related to e. coli or distant organism. GPR not supported by RBH.
CELLBabc	atp_c + cellb_e + h2o_c --> adp_c + cellb_c + h_c + pi_c	Removed because Biolog data does not support the growth. And it is not present in the seedmodel.
URIC	2.0 h2o_c + o2_c + urate_c --> alltn_c + co2_c + h2o2_c	Removed because it is not present.
XYLI1	xyl__D_c <=> xylu__D_c	Removed because there is no gene. Biolog data does not support the growth. And it is not present in mPA14.
CEPA	cellb_c + pi_c <=> g1p_c + glc__D_c	Removed because there is no gene. Biolog data does not support the growth. And it is not present in the seedmodel.
HEPK1	atp_c + hhlipa_c --> adp_c + h_c + phhlipa_c	Removed the lipas and added the PA_core reactions
HEPT1	adphep_LD_c + lipa_c --> adp_c + h_c + hlipa_c	Removed the lipas and added the PA_core reactions
HEPT2	adphep_LD_c + hlipa_c --> adp_c + h_c + hhlipa_c	Removed the lipas and added the PA_core reactions
LIPAabcpp	atp_c + h2o_c + lipa_c --> adp_c + h_c + lipa_p + pi_c	Removed the lipas and added the PA_core reactions
ACOLIPAabctex	acolipa_p + atp_c + h2o_c --> acolipa_e + adp_c + h_c + pi_c	Removed the lipas and added the PA_core reactions
CLIPAabctex	atp_c + h2o_c + lipa_cold_p --> adp_c + h_c + lipa_cold_e + pi_c	Removed the lipas and added the PA_core reactions
COLIPAabcpp	atp_c + colipa_c + h2o_c --> adp_c + colipa_p + h_c + pi_c	Removed the lipas and added the PA_core reactions
COLIPAabctex	atp_c + colipa_p + h2o_c --> adp_c + colipa_e + h_c + pi_c	Removed the lipas and added the PA_core reactions
ENLIPAabctex	atp_c + enlipa_p + h2o_c --> adp_c + enlipa_e + h_c + pi_c	Removed the lipas and added the PA_core reactions
GLCTR1	icolipa_c + udpg_c --> gicolipa_c + h_c + udp_c	Removed the lipas and added the PA_core reactions
GM1LIPAabcpp	atp_c + h2o_c + hghhlipa_c --> adp_c + h_c + hghhlipa_p + pi_c	Removed the lipas and added the PA_core reactions
GM1LIPAabctex	atp_c + gm1lipa_p + h2o_c --> adp_c + gm1lipa_e + h_c + pi_c	Removed the lipas and added the PA_core reactions
HEPK2	atp_c + hphhlipa_c --> adp_c + h_c + phphhlipa_c	Removed the lipas and added the PA_core reactions
LA4NTpp	colipa_p + uLa4n_p --> acolipa_p + udcpp_p	Removed the lipas and added the PA_core reactions
LIPAabctex	atp_c + h2o_c + lipa_p --> adp_c + h_c + lipa_e + pi_c	Removed the lipas and added the PA_core reactions
LIPACabcpp	atp_c + h2o_c + lipa_cold_c --> adp_c + h_c + lipa_cold_p + pi_c	Removed the lipas and added the PA_core reactions
MOAT	ckdo_c + lipidA_c --> cmp_c + h_c + kdolipid4_c	Removed the lipas and added the PA_core reactions
GLYCL_2	co2_c + mlthf_c + nadh_c + nh4_c --> gly_c + nad_c + thf_c	Removed this and added GLYCL.
AKGDH	akg_c + coa_c + nad_c --> co2_c + nadh_c + succoa_c	Removing this and adding AKGDa and AKGDb.
C120SN	actACP_c + 14.0 h_c + 4.0 malACP_c + 10.0 nadph_c --> 4.0 ACP_c + 4.0 co2_c + ddcaACP_c + 5.0 h2o_c + 10.0 nadp_c	Removing this as it is from older E. coli model.
C140SN	actACP_c + 17.0 h_c + 5.0 malACP_c + 12.0 nadph_c --> 5.0 ACP_c + 5.0 co2_c + 6.0 h2o_c + myrsACP_c + 12.0 nadp_c	Removing this as it is from older E. coli model.
C141SN	actACP_c + 16.0 h_c + 5.0 malACP_c + 11.0 nadph_c --> 5.0 ACP_c + 5.0 co2_c + 6.0 h2o_c + 11.0 nadp_c + tdeACP_c	Removing this as it is from older E. coli model.
C160SN	actACP_c + 20.0 h_c + 6.0 malACP_c + 14.0 nadph_c --> 6.0 ACP_c + 6.0 co2_c + 7.0 h2o_c + 14.0 nadp_c + palmACP_c	Removing this as it is from older E. coli model.
C161SN	actACP_c + 19.0 h_c + 6.0 malACP_c + 13.0 nadph_c --> 6.0 ACP_c + 6.0 co2_c + 7.0 h2o_c + hdeACP_c + 13.0 nadp_c	Removing this as it is from older E. coli model.
THZPSN3	atp_c + dhgly_c + dxyl5p_c + h_c + iscssh_c + nadph_c --> 4mpetz_c + amp_c + co2_c + 2.0 h2o_c + iscs_c + nadp_c + ppi_c	Replaced
Growth	0.000215957436615497 10fthf_c + 0.497466186805283 ala__L_c + 0.000215957436615497 amet_c + 0.286450592337987 arg__L_c + 0.233442241629366 asn__L_c + 0.233442241629366 asp__L_c + 52.4155146188655 atp_c + 0.00504062088602539 ca2_c + 0.00504062088602539 cl_c + 0.000557809343006845 coa_c + 9.68418998275772e-05 cobalt2_c + 0.129291683621802 ctp_c + 0.000686609069777522 cu2_c + 0.0886878118620952 cys__…	Replaced with BIOMASS reaction.
GMPS	atp_c + nh4_c + xmp_c --> amp_c + gmp_c + 2.0 h_c + ppi_c	Replaced with GMPS2.
HSDx	hom__L_c + nad_c <=> aspsa_c + h_c + nadh_c	Replaced with HSDy
NADHNQR	4.0 h_c + na1_c + nadh_c + q8_c --> 3.0 h_p + na1_p + nad_c + q8h2_c	Replaced with other reaction
PDH	coa_c + nad_c + pyr_c --> accoa_c + co2_c + nadh_c	Replaced with other reaction.
PHETHPTOX	o2_c + phe__L_c + thbpt_c --> dhbpt_c + h2o_c + tyr__L_c	Replaced with PHETHPTOX3
RDXR	nadh_c + 2.0 rdxo_c --> h_c + nad_c + 2.0 rdxr_c	replaced with RDXRx and RDXRy
SUCOAS	atp_c + coa_c + succ_c <=> adp_c + pi_c + succoa_c	Replaced with SUCOASr
TDSK	atp_c + lipidAds_c --> adp_c + h_c + lipidA_c	Replaced with TDSK_PA.
THD2	2.0 h_e + nadh_c + nadp_c --> 2.0 h_c + nad_c + nadph_c	Replaced with THD2pp.
TMPPP	2mahmp_c + 4mpetz_c + h_c --> ppi_c + thmmp_c	Replaced with TMPPP_PA
UAGAAT	3hmrsACP_c + uacgam_c <=> ACP_c + u3aga_c	Replaced with UAGAAT2_1 from Putida model.
HKtpp	atp_c + h2o_c + k_p --> adp_c + h_p + k_c + pi_c	Same as Kabcpp.
FAO4	btcoa_c + fad_c + h2o_c + nad_c --> aacoa_c + fadh2_c + h_c + nadh_c	Same as other FAOs
CYOO2pp	2.0 focytC_c + 4.0 h_c + 0.5 o2_c --> 2.0 ficytC_c + h2o_c + 2.0 h_p	Should not be present as it requires a different cofactor. The gene was taken from Geobacter. RBH is also not supportive. The enzyme is different and catalyzes another reaction hydrogen peroxide + 2 a reduced c-type cytochrome + 2 H+ → 2 an oxidized c-type cytochrome + 2 H2O.
PPCCYTC1pp	focytC_c + h_p + ppco_p <-- ficytC_c + h_c + ppcr_p	Should not be present as it requires a different cofactor. The gene was taken from Geobacter. RBH is not supportive. The enzyme is different and catalyzes another reaction hydrogen peroxide + 2 a reduced c-type cytochrome + 2 H+ → 2 an oxidized c-type cytochrome + 2 H2O.
CYTBCYTC	ficytC_c + focytc_c <=> ficytb_c + focytC_c	Should not be present as it requires a different cofactor. The gene was taken from Geobacter. The enzyme is different and catalyzes another reaction hydrogen peroxide + 2 a reduced c-type cytochrome + 2 H+ → 2 an oxidized c-type cytochrome + 2 H2O.
3hoxpactex	3hoxpac_e <=> 3hoxpac_p	Should remove 3hoxpactex. No gene associated, and biolog data does not support growth
ACONT	cit_c <=> icit_c	Single step reaction. Two step reactions already present.
sink_2ohph_c	2ohph_c -->	Sink reaction
sink_5drib_c	5drib_c -->	Sink reaction
sink_bmocogdp_c	bmocogdp_c -->	Sink reaction
sink_hemeO_c	hemeO_c -->	Sink reaction
sink_lipopb_c	lipopb_c -->	Sink reaction
sink_sheme_c	sheme_c -->	Sink reaction
SSALx	h2o_c + nad_c + sucsal_c --> 2.0 h_c + nadh_c + succ_c	SSALy used.
CYO1b	2.0 focytc_c + 0.5 o2_c --> 2.0 ficytc_c + h2o_c	Terminal oxidase reactions. Manual curation.
CYTB_B3	4.0 h_c + mql7_c + 0.5 o2_c --> h2o_c + 4.0 h_e + mqn7_c	Terminal oxidase reactions. Manual curation.
CYTBD	2.0 h_c + 0.5 o2_c + q8h2_c --> h2o_c + 2.0 h_e + q8_c	Terminal oxidase reactions. Manual curation.
CYTBDpp	2.0 h_c + 0.5 o2_c + q8h2_c --> h2o_c + 2.0 h_p + q8_c	Terminal oxidase reactions. Manual curation.
CYTBO3	2.5 h_c + 0.5 o2_c + q8h2_c --> h2o_c + 2.5 h_e + q8_c	Terminal oxidase reactions. Manual curation.
CYTBO3_4pp	4.0 h_c + 0.5 o2_c + q8h2_c --> h2o_c + 4.0 h_p + q8_c	Terminal oxidase reactions. Manual curation.
NO2t2r	h_e + no2_e <=> h_c + no2_c	Terminal oxidase reactions. Manual curation.
NO3R1	2.0 h_c + no3_c + q8h2_c --> h2o_c + 2.0 h_e + no2_c + q8_c	Terminal oxidase reactions. Manual curation.
NO3R1bpp	no3_p + q8h2_c --> h2o_p + no2_p + q8_c	Terminal oxidase reactions. Manual curation.
NO3R1pp	2.0 h_c + no3_c + q8h2_c --> h2o_c + 2.0 h_p + no2_c + q8_c	Terminal oxidase reactions. Manual curation.
NO3R2	2.0 h_c + mql8_c + no3_c --> h2o_c + 2.0 h_e + mqn8_c + no2_c	Terminal oxidase reactions. Manual curation.
NO3R2bpp	mql8_c + no3_p --> h2o_p + mqn8_c + no2_p	Terminal oxidase reactions. Manual curation.
NO3R2pp	2.0 h_c + mql8_c + no3_c --> h2o_c + 2.0 h_p + mqn8_c + no2_c	Terminal oxidase reactions. Manual curation.
NO3t2	h_e + no3_e --> h_c + no3_c	Terminal oxidase reactions. Manual curation.
NO3t7	no2_c + no3_e --> no2_e + no3_c	Terminal oxidase reactions. Manual curation.
NTR3B	2.0 h_c + mql7_c + no3_c --> h2o_c + 2.0 h_e + mqn7_c + no2_c	Terminal oxidase reactions. Manual curation.
MACPD	h_c + malACP_c --> acACP_c + co2_c	The gene associated does not show this reaciton
PFL	coa_c + pyr_c --> accoa_c + for_c	The gene associated is fine, but only one gene associated whereas it most likely is a set of genes.
FDH5pp_1	for_p + 2.0 h_c + mqn8_c --> co2_c + h_p + mql8_c	the reaction is nadh based. Duplicate of FDH5pp.
BTS2	cys__L_c + dtbt_c --> ala__L_c + btn_c + 2.0 h_c	This comes from mycobacterium model. Gene appears to be for BTS5
BTS4	amet_c + dtbt_c + s_c --> btn_c + dad_5_c + h_c + met__L_c	This comes from older ecoli model. Gene appears to be for BTS5
PFOR	coa_c + fldox_c + h_c + pyr_c --> accoa_c + co2_c + fldrd_c	This is not present most likely. NO GPR from RBH.
C181SN	actACP_c + 22.0 h_c + 7.0 malACP_c + 15.0 nadph_c --> 7.0 ACP_c + 7.0 co2_c + 8.0 h2o_c + 15.0 nadp_c + octeACP_c	This reaction comes from older e. coli model and might not be right.
CHOLD	chol_c + nad_c --> betald_c + h_c + nadh_c	This reaction is not present in PA14.
ASO3t8pp	aso3_c + atp_c + h2o_c --> adp_c + aso3_p + h_c + pi_c	TransportDB suggests it is driven by PMF. This is supported by Biocyc. Adding reaction ASO3t2pp instead.
4HOXPACMOF	4hphac_c + fadh2_c + o2_c --> 34dhpha_c + fad_c + h2o_c	Using nad based using Luengo et al., 2020
rxn01115	6pgc_c + nadp_c --> co2_c + nadph_c + ru5p__D_c	Reaction absent according to Bartell et al. Also not present in KEGG.
