# Supplementary material for: Genome-scale model of Pseudomonas aeruginosa metabolism unveils virulence and drug potentiation
Source: Commun Biol. 2023 Feb 10;6:165. doi: 10.1038/s42003-023-04540-8 (PMC9918512; doi:10.1038/s42003-023-04540-8)
Supplement: Supplementary file 4 — Supplementary Data 2 [file 42003_2023_4540_MOESM4_ESM.xlsx]

## Sheet: Sheet1
ID	Name	Reaction	GPR	Confidence	Comments_1	Comments_2	Comments_3	Comments_4
PPM	Phosphopentomutase	r1p_c <=> r5p_c	PA14_70270	4	Ye et al.,Purification and Characterization of Phosphomannomutase/ PhosphoglucomutasefromPseudomonasaeruginosaInvolved inBiosynthesisofBothAlginateandLipopolysaccharide. 1994.	Activity was much lower than g1p or m1p.
CRNDH	Carnitine 3 dehydrogenase	crn_c + nad_c --> dhcrn_c + h_c + nadh_c	PA14_71120 and PA14_71140	4	Wargo et al., 2009. Identification of genes required for Pseudomonas aeruginosa carnitine catabolism. Aurich et al., 1967.
DMGDH2	DMGDH	dmgly_c + fmn_c + h2o_c <=> fmnh2_c + fald_c + sarcs_c	PA14_71240 and PA14_71250 and PA14_71260 and PA14_71280	4	Wargo et al., 2008
GLYBCOAT	Glycine betaine CoA thioesterase	glybcoa_c + h2o_c --> coa_c + glyb_c + h_c	PA14_38660 and PA14_38640	4	Wargo et al., Identification of genes required for Pseudomonas aeruginosa carnitine catabolism. 2009. Meadows et al., Carnitine in bacterial physiology and metabolism. 2015.
PPRDNDH	Piperideine dehydrogenase	2.0 h2o_c + nad_c + pprdn_c --> 5aptn_c + h_c + nadh_c	PA14_44120	4	Yamanishi et al., Prediction of missing enzyme genes in a bacterial metabolic network. 2007. Fothergill and Guest, Catabolism of L-Lysine by Pseudomonas aeruginosa. 1977.		Prediction is based on cell-free extracts
ACTD2_SS	Acetoin dehydrogenase (S-form)	actn__S_c + coa_c + nad_c --> acald_c + accoa_c + h_c + nadh_c	PA14_10260 and PA14_10250 and PA14_10240 and PA14_10270	4	Liu et al., 2,3-Butanediol catabolism in Pseudomonas aeruginosa PAO1. 2018
BKACEr	b-keto acid cleavage enzyme (BKACE)	accoa_c + dhcrn_c <=> acac_c + glybcoa_c	PA14_71150	4	Wargo et al., Identification of genes required for Pseudomonas aeruginosa carnitine catabolism. 2009. Meadows et al., Carnitine in bacterial physiology and metabolism. 2015. Bastard et al., revealing the hidden functional diversity of an enzyme family. 2014.
BTDD_meso	btd meso to acetoin	btd_meso_c + nad_c <=> actn__S_c + h_c + nadh_c	PA14_10230 or PA14_10900	4	Liu et al., 2,3-Butanediol catabolism in Pseudomonas aeruginosa PAO1. 2018	Same as BTDD_RR
BTDD_SS	btd_ss to acetoin	btd_SS_c + nad_c <=> actn__S_c + h_c + nadh_c	PA14_10280	4	Liu et al., 2,3-Butanediol catabolism in Pseudomonas aeruginosa PAO1. 2018
CIO3pp_q8		3.0 h_c + 0.5 o2_c + q8h2_c --> h2o_c + 3.0 h_p + q8_c	PA14_13030 and PA14_13040	4	Arai et al., 2014. Enzymatic characterization and in vivo function of five terminal oxidases in Pseudomonas aeruginosa
CIO3pp_q9		3.0 h_c + 0.5 o2_c + q9h2_c --> h2o_c + 3.0 h_p + q9_c	PA14_13030 and PA14_13040	4	Arai et al., 2014. Enzymatic characterization and in vivo function of five terminal oxidases in Pseudomonas aeruginosa
CYTBO3_4pp_q8	bo3-cyo terminal oxidase q8	4.0 h_c + 0.5 o2_c + q8h2_c --> h2o_c + 4.0 h_p + q8_c	PA14_47210 and PA14_47190 and PA14_47180 and PA14_47160 and PA14_47150	4	Arai et al., 2014. Enzymatic Characterization and In Vivo Function of Five Terminal Oxidases in Pseudomonas aeruginosa.
CYTBO3_4pp_q9	bo3-cyo terminal oxidase q9	4.0 h_c + 0.5 o2_c + q9h2_c --> h2o_c + 4.0 h_p + q9_c	PA14_47210 and PA14_47190 and PA14_47180 and PA14_47160 and PA14_47150	4	Arai et al., 2014. Enzymatic Characterization and In Vivo Function of Five Terminal Oxidases in Pseudomonas aeruginosa.
CYTCAA6pp		2.0 focytc_c + 6.0 h_c + 0.5 o2_c --> 2.0 ficytc_c + h2o_c + 6.0 h_p	PA14_01290 and PA14_01300 and PA14_01310 and PA14_01320 and PA14_72460	4	Arai et al., 2014. Enzymatic characterization and in vivo function of five terminal oxidases in Pseudomonas aeruginosa.
CYTCBB4pp_1		2.0 focytc_c + 4.0 h_c + 0.5 o2_c --> 2.0 ficytc_c + h2o_c + 4.0 h_p	PA14_44400 and PA14_44390 and PA14_44380 and PA14_44370 and PA14_72460	4	Arai et al., 2014. Enzymatic characterization and in vivo function of five terminal oxidases in Pseudomonas aeruginosa. Jo et al., 2020. An orphan cbb3-type cytochrome oxidase subunit supports Pseudomonas aeruginosa biofilm growth and virulence.
CYTCBB4pp_2		2.0 focytc_c + 4.0 h_c + 0.5 o2_c --> 2.0 ficytc_c + h2o_c + 4.0 h_p	PA14_44360 and PA14_44390 and PA14_44350 and PA14_44340 and PA14_72460	4	Arai et al., 2014. Enzymatic characterization and in vivo function of five terminal oxidases in Pseudomonas aeruginosa. Jo et al., 2020. An orphan cbb3-type cytochrome oxidase subunit supports Pseudomonas aeruginosa biofilm growth and virulence.
CYTCBB4pp_3		2.0 focytc_c + 4.0 h_c + 0.5 o2_c --> 2.0 ficytc_c + h2o_c + 4.0 h_p	( PA14_44400 and PA14_40520 and PA14_44380 and PA14_40510 and PA14_72460 ) or ( PA14_44360 and PA14_44350 and PA14_40520 and PA14_40510 and PA14_72460 )	4	Arai et al., 2014. Enzymatic characterization and in vivo function of five terminal oxidases in Pseudomonas aeruginosa. Jo et al., 2020. An orphan cbb3-type cytochrome oxidase subunit supports Pseudomonas aeruginosa biofilm growth and virulence.
CYTCBB4pp_4		2.0 focytc_c + 4.0 h_c + 0.5 o2_c --> 2.0 ficytc_c + h2o_c + 4.0 h_p	( PA14_44400 and PA14_10490 and PA14_44380 and PA14_10500 and PA14_72460 ) or ( PA14_44360 and PA14_10490 and PA14_40520 and PA14_10500 and PA14_72460 )	4	Arai et al., 2014. Enzymatic characterization and in vivo function of five terminal oxidases in Pseudomonas aeruginosa. Jo et al., 2020. An orphan cbb3-type cytochrome oxidase subunit supports Pseudomonas aeruginosa biofilm growth and virulence.
GLBOX	glycine betaine to dimethylglycine	fad_c + glyb_c + h2o_c <=> dmgly_c + fadh2_c + fald_c	PA14_71410 and PA14_71420	4	Wargo et al., 2008
NADNAQ_q8	Na+-translocating NADH:quinone oxidoreductase	nadh_c + 2.0 h_c + q8_c <=> nad_c + q8h2_c + h_p	PA14_25280 and PA14_25305 and PA14_25320 and PA14_25330 and PA14_25340 and PA14_25350	4	Raba et al., 2018. Characterization of the Pseudomonas aeruginosa NQR complex, a bacterial proton pump with roles in autopoisoning resistance.	6/1/2021 (SD): Proton pump rather than a sodium pump in PA according to Raba et al., 2018	6/1/2021 (SD): Using the equilibrator here to get the reaction string.	Changed to irreversible. Metacyc used
NADNAQ_q9	Na+-translocating NADH:quinone oxidoreductase	nadh_c + 2.0 h_c + q9_c <=> nad_c + q9h2_c + h_p	PA14_25280 and PA14_25305 and PA14_25320 and PA14_25330 and PA14_25340 and PA14_25350	4	Raba et al., 2018. Characterization of the Pseudomonas aeruginosa NQR complex, a bacterial proton pump with roles in autopoisoning resistance.	6/1/2021 (SD): Proton pump rather than a sodium pump in PA according to Raba et al., 2018	6/1/2021 (SD): Using the equilibrator here to get the reaction string.	Changed to irreversible. Metacyc used
NIR1	nitrite reductase c551	2.0 h_p + no2_p --> h2o_p + no_p	( PA14_06750 and PA14_06740 ) or ( PA14_06750 and PA14_06730 )	4	Arai et al., Regulation and function of versatile aerobic and anaerobic respiratory metabolism in Pseudomonas aeruginosa. 2011. Sparacino-Watkins et al., Nitrate and periplasmic nitrate reductases. 2014. Hasegawa et al., Need for cytochrome bc1 com- plex for dissimilatory nitrite reduction of Pseudomonas aeruginosa. 2003. Hasegawa et al., Two c-type cytochromes, NirM and NirC, encoded in the nir …
NO3R1pp_q8	nitrate reductase q8	2.0 h_c + no3_c + q8h2_c --> h2o_c + 2.0 h_p + no2_c + q8_c	PA14_13810 and PA14_13830 and PA14_13800 and PA14_13780	4	Arai et al. 2011. Acuna et al., 2016, Acuna et al., 2017.
NO3R1pp_q9	nitrate reductase q9	2.0 h_c + no3_c + q9h2_c --> h2o_c + 2.0 h_p + no2_c + q9_c	PA14_13810 and PA14_13830 and PA14_13800 and PA14_13780	4	Arai et al. 2011. Acuna et al., 2016, Acuna et al., 2017.
NORRDX1	NO reductase	2.0 focytc_c + 2.0 h_p + 2.0 no_p --> 2.0 ficytc_c + h2o_p + n2o_p	PA14_06810 and PA14_06830 and PA14_06840 and PA14_06740	4	Hino et al., Structural Basis of Biological N O Generation by Bacterial 2 Nitric Oxide Reductase. 2010. Arai et al., Regulation and function of versatile aerobic and anaerobic respiratory metabolism in Pseudomonas aeruginosa. 2011.
RDXRx	FAD-dependent NADH:rubredoxin reductase	2.0 rdxr_c + nad_c --> 2.0 rdxo_c + 2.0 h_c + nadh_c	( PA14_70620 and PA14_70630 ) or ( PA14_70620 and PA14_70640 )	4	Hageleuken et al., 2007. Crystal structure of the electron transfer complex rubredoxin‚Äìrubredoxin reductase of Pseudomonas aeruginosa
RDXRy	FAD-dependent NADH:rubredoxin reductase	2.0 rdxr_c + nadp_c --> 2.0 rdxo_c + 2.0 h_c + nadph_c	( PA14_70620 and PA14_70630 ) or ( PA14_70620 and PA14_70640 )	4	Hageleuken et al., 2007. Crystal structure of the electron transfer complex rubredoxin‚Äìrubredoxin reductase of Pseudomonas aeruginosa
rxn00559	mannose-6-phosphate isomerase	man6p_c <=> f6p_c	PA14_71970 or PA14_18380	4	Gill et al., Overproduction and Assay of Pseudomonas aeruginosa Phosphomannose Isomerase. 1984.
ADCS	4-amino-4-deoxychorismate synthase	chor_c + gln__L_c --> 4adcho_c + glu__L_c	PA14_41820 or PA14_51350	3	Liberati et al., An ordered, nonredundant library of Pseudomonas aeruginosa strain PA14 transposon insertion mutants. 2018
ALKOXDODEC	n-alkane oxidation dodecane	dodec_c + 2.0 h_c + o2_c + 2.0 rdxr_c --> dodecoh_c + h2o_c + 2.0 rdxo_c	( PA14_44700 or PA14_30810 ) and ( PA14_70630 or PA14_70640 )	3	Smits et al., Functional characterization of genes involved in alkane oxidation by Pseudomonas aeruginosa. 2007. Grady et al., A comprehensive multi-omics approach uncovers adaptations for growth and survival of Pseudomonas aeruginosa on n- alkanes. 2017
ALKOXHEXDEC	n-alkane oxidation hexadecane	2.0 h_c + hexdec_c + o2_c + 2.0 rdxr_c --> h2o_c + hexdecoh_c + 2.0 rdxo_c	( PA14_44700 or PA14_30810 ) and ( PA14_70630 or PA14_70640 )	3	Smits et al., Functional characterization of genes involved in alkane oxidation by Pseudomonas aeruginosa. 2007. Grady et al., A comprehensive multi-omics approach uncovers adaptations for growth and survival of Pseudomonas aeruginosa on n- alkanes. 2017
ALKOXTETDEC	n-alkane oxidation tetradecane	2.0 h_c + o2_c + 2.0 rdxr_c + tetdec_c --> h2o_c + 2.0 rdxo_c + tetdecoh_c	( PA14_44700 or PA14_30810 ) and ( PA14_70630 or PA14_70640 )	3	Smits et al., Functional characterization of genes involved in alkane oxidation by Pseudomonas aeruginosa. 2007. Grady et al., A comprehensive multi-omics approach uncovers adaptations for growth and survival of Pseudomonas aeruginosa on n- alkanes. 2017
BTDD_SS_cyt		btd_SS_c + ficytc_c --> actn__S_c + focytc_c + 2.0 h_c	PA14_38860	3	Liu et al., 2,3-Butanediol catabolism in Pseudomonas aeruginosa PAO1. 2018
NADH16pp_q9	NADH dehydrogenase (ubiquinone-9 & 3 protons) (periplasm)	4.0 h_c + nadh_c + q9_c --> 3.0 h_p + nad_c + q9h2_c	PA14_30020 and PA14_30010 and PA14_29990 and PA14_29980 and PA14_29970 and PA14_29940 and PA14_29930 and PA14_29920 and PA14_29900 and PA14_29890 and PA14_29880 and PA14_29860 and PA14_29850	3	Torres et al., NADH Dehydrogenases in Pseudomonas aeruginosa Growth and Virulence. 2019	NDH1
NO3R1bpp_q8	nitrate reductase peripalsm q8	no3_p + q8h2_c --> h2o_p + no2_p + q8_c	PA14_49210 and PA14_49220 and PA14_49230 and PA14_49250 and PA14_49260 and PA14_49270	3	Arai et al., Regulation and function of versatile aerobic and anaerobic respiratory metabolism in Pseudomonas aeruginosa. 2011. Alst et al., Compensatory periplasmic nitrate reductase activity supports anaerobic growth of Pseudomonas aeruginosa PAO1 in the absence of membrane nitrate reductase. 2009
NO3R1bpp_q9	nitrate reductase peripalsm q9	no3_p + q9h2_c --> h2o_p + no2_p + q9_c	PA14_49210 and PA14_49220 and PA14_49230 and PA14_49250 and PA14_49260 and PA14_49270	3	Arai et al., Regulation and function of versatile aerobic and anaerobic respiratory metabolism in Pseudomonas aeruginosa. 2011. Alst et al., Compensatory periplasmic nitrate reductase activity supports anaerobic growth of Pseudomonas aeruginosa PAO1 in the absence of membrane nitrate reductase. 2009
rJB00263	NADH dehydrogenase (ubiquinone-9 )	h_c + nadh_c + q9_c --> nad_c + q9h2_c	PA14_58870	3	Torres et al., NADH Dehydrogenases in Pseudomonas aeruginosa Growth and Virulence. 2019	NDH2
rxn13044	nonaprenyl-4-hydroxybenzoate decarboxylase	3nphb_c + h_c <=> 2nophe_c + co2_c	( PA14_69150 and PA14_11860 ) or ( PA14_03130 and PA14_11860 )	3	Liberati et al., An ordered, nonredundant library of Pseudomonas aeruginosa strain PA14 transposon insertion mutants. 2022
rxn13108	2-nonaprenyl-6-methoxyphenol hydroxylase	2np6mep_c + o2_c <=> 2np6mobq_c	PA14_68980	3	Liberati et al., An ordered, nonredundant library of Pseudomonas aeruginosa strain PA14 transposon insertion mutants. 2022	made irreversible after addition of rxn13108_ana
PUNP1	Purine-nucleoside phosphorylase (Adenosine)	adn_c + pi_c <=> ade_c + r1p_c	PA14_44140	2
QMO2	Quinol monooxygenase (Ubiquinol-8)	2.0 o2_c + q8h2_c --> 2.0 h_c + 2.0 o2s_c + q8_c	PA14_18180	2	PFAM is same.	Reaction is off
ASNNpp	L-asparaginase	asn__L_p + h2o_p --> asp__L_p + nh4_p	PA14_46970	2
GLUNpp	Glutaminase	gln__L_p + h2o_p --> glu__L_p + nh4_p	PA14_46970	2
GDPMANNDH	GDP mannose 6 dehydrogenase	gdpmann_c + h2o_c + 2.0 nad_c --> gdpmanur_c + 3.0 h_c + 2.0 nadh_c	PA14_18580	2
GMAND	GDP-D-mannose dehydratase	gdpmann_c --> gdpddman_c + h2o_c	PA14_71990	2
PALGSKT	Prealginate biosynthesis from KT2440	5.0 gdpmanur_c + h2o_c --> 5.0 gdp_c + 5.0 h_p + prealginate__M_p	PA14_18550 and PA14_18565 and PA14_18520 and PA14_18480	2
RMD	GDP 4 dehydro 6 deoxy D mannose reductase	gdpddman_c + h_c + nadph_c --> gdpdrhmn_c + nadp_c	PA14_72000	2
FRUptspp	D-fructose transport via PEP:Pyr PTS (periplasm)	fru_p + pep_c --> f1p_c + pyr_c	PA14_18250 and PA14_18275	2
R15BPK	Ribose-1,5-bisphosphokinase	atp_c + r15bp_c --> adp_c + prpp_c	PA14_20440	2
R1PK	Ribose 1-phosphokinase	atp_c + r1p_c --> adp_c + h_c + r15bp_c	spontaneous	2
MMSAD3	Methylmalonate-semialdehyde dehydrogenase (malonic semialdehyde)	coa_c + msa_c + nad_c --> accoa_c + co2_c + nadh_c	PA14_01600	2
5HPUDICDC_c	5-Hydroxy-2-oxo-4-ureido-2,5-dihydro-1H-imidazole-5-carboxylate decarboxylase, spontaneous	5houdic_c + h_c --> alltn_c + co2_c	PA14_44840	2
HIUH_c	Hydroxyisourate hydrolase	5hiu_c + h2o_c <=> 5houdic_c	PA14_44820	2
URO_c	Urate oxidase	h2o_c + o2_c + urate_c --> 5hiu_c + h2o2_c + h_c	PA14_34050	2
3OADPCOAT	3-oxoadipate CoA-transferase	3oxoadp_c + succoa_c --> oxadpcoa_c + succ_c	PA14_38660 and PA14_38640	2	Required for growth on benzoate
PHETHPTOX3	L Phenylalanine tetrahydrobiopterinoxygen oxidoreductase Tetrahydromonapterin	o2_c + phe__L_c + thmnp_c --> dhmpt_c + h2o_c + tyr__L_c	PA14_52990 and PA14_53000	2
ACPS1	Acyl-carrier protein synthase	apoACP_c + coa_c --> ACP_c + h_c + pap_c	PA14_49340	2	Filling in missing gene
UAG2E	UDP-N-acetylglucosamine 2-epimerase	uacgam_c <=> uacmam_c	PA14_23370	2
UAGAAT2_1	UDP N acetylglucosamine acyltransferase hydroxydecanoyl	3hdecACP_c + uacgam_c <=> ACP_c + PA_u3aga_c	PA14_25670 and PA14_17210	2
ACGAMT	UDP-N-acetylglucosamine:undecaprenylphosphate N-acetylglucosamine -1-phosphate transferase	uacgam_c + udcpp_c --> ump_c + unaga_c	PA14_23460	2
UACGAMDH2	UDP D GlcNAc 4 6 dehydratase	uacgam_c --> h2o_c + ukquivo_c	PA14_23470	2
AMAOTr	Adenosylmethionine-8-amino-7-oxononanoate transaminase	8aonn_c + amet_c <=> amob_c + dann_c	PA14_05460	2
BACCL	Biotin acetyl CoA carboxylase ligase	atp_c + btn_c + h_c --> btamp_c + ppi_c	PA14_08620	2
DBTS	Dethiobiotin synthase	atp_c + co2_c + dann_c --> adp_c + dtbt_c + 3.0 h_c + pi_c	PA14_06570	2
I2FE2SS2fdx	ISC 2Fe 2S Synthesis II	2.0 fdxr_22_c + 2.0 fe2_c + 2.0 iscssh_c + iscu_2fe2s_c --> 2.0 fdxo_22_c + 4.0 h_c + 2.0 iscs_c + iscu_2fe2s2_c	PA14_14800 and PA14_14750 and ( PA14_14730 or PA14_37830 ) and PA14_14740	2
I2FE2SSfdx	ISC 2Fe 2S Synthesis	2.0 fdxr_22_c + 2.0 fe2_c + 2.0 iscssh_c + iscu_c --> 2.0 fdxo_22_c + 4.0 h_c + 2.0 iscs_c + iscu_2fe2s_c	PA14_14800 and PA14_14750 and ( PA14_14730 or PA14_37830 ) and PA14_14740	2
I4FE4SRfdx	ISC 4Fe 4S Reduction	2.0 fdxr_22_c + 4.0 h_c + iscu_2fe2s2_c --> 2.0 fdxo_22_c + iscu_4fe4s_c	PA14_14800 and PA14_14740	2
DHMPTR	Dihydromonapterin reductase	dhmpt_c + h_c + nadph_c --> nadp_c + thmnp_c	PA14_19640	2
DHNPTE	Dihydroneopterin epimerase	dhnpt_c <=> dhmpt_c	PA14_07590	2
ASPO3		asp__L_c + q8_c --> h_c + iasp_c + q8h2_c	PA14_54450	2
ASPO5		asp__L_c + fum_c --> h_c + iasp_c + succ_c	PA14_54450	2
NMNDA	Nicotinamide-nucleotide amidase	h2o_c + nmn_c --> nh4_c + nicrnt_c	PA14_17520 or PA14_36880	2	Similar annotation. PFAM and TIGR.
MTHFR2		2.0 h_c + mlthf_c + nadh_c --> 5mthf_c + nad_c	PA14_05590	2
ADCPS1	Adenosylcobinamide-phosphate synthase	adcobhex_c + appl_c + atp_c --> adocbi_c + adp_c + h_c + pi_c	PA14_47720 and PA14_47730	2
ADCYRS	Adenosylcobyric acid synthase (glutamine-hydrolysing)	adcobdam_c + 4.0 atp_c + 4.0 gln__L_c + 4.0 h2o_c --> adcobhex_c + 4.0 adp_c + 4.0 glu__L_c + 4.0 h_c + 4.0 pi_c	PA14_47690	2
ADOCBLS	Adenosylcobalamin 5'-phosphate synthase	agdpcbi_c + rdmbzi_c --> adocbl_c + gmp_c + h_c	PA14_47650	2
BLUB	Cobalamin biosynthesis	fmnh2_c + h2o_c + o2_c --> dmbzid_c + doxopa_c + e4p_c + urea_c	PA14_47750	2
CBIAT	Cobinamide adenyltransferase	atp_c + cbi_c + h_c <=> adocbi_c + pppi_c	PA14_47790	2
COCHL	Cobaltochelatase	atp_c + cobalt2_c + h2o_c + hgbam_c --> adp_c + co2dam_c + 2.0 h_c + pi_c	PA14_25970 or PA14_39640	2
CYRDAAT	Cob(I)yrinic acid a,c-diamide adenosyltransferase	atp_c + co1dam_c + h_c --> adcobdam_c + pppi_c	PA14_47790	2
CYRDAR	Cob(II)yrinic acid a,c-diamide reductase	2.0 co2dam_c + nadh_c --> 2.0 co1dam_c + h_c + nad_c	PA14_47750	2
HYGBDIAS	Hydrogenobyrinic acid a c diamide synthase glutamine hydrolysing	2.0 atp_c + 2.0 gln__L_c + h2o_c + hgbyr_c --> 2.0 adp_c + 2.0 glu__L_c + 2.0 h_c + hgbam_c + ppi_c	PA14_47760	2
NNDMBRT	Nicotinate-nucleotide dimethylbenzimidazole phosphoribosyltransferase	dmbzid_c + nicrnt_c --> 5prdmbz_c + h_c + nac_c	PA14_47670	2
PC11M	Precorrin-4 C11-methyltransferase	amet_c + pre4_c --> ahcys_c + h_c + pre5_c	PA14_25920	2
PC17M	Precorrin-3B C17-methyltransferase	amet_c + pre3b_c --> ahcys_c + 3.0 h_c + pre4_c	PA14_26530	2
PC20M	Precorrin-2 C20-methyltransferase	amet_c + dscl_c --> ahcys_c + h_c + pre3a_c	PA14_26510	2
PC6AR	Precorrin-6A reductase	h_c + nadph_c + pre6a_c --> nadp_c + pre6b_c	PA14_26460	2
PC6YM	Precorrin-6Y C5,15-methyltransferase (decarboxylating)	2.0 amet_c + pre6b_c --> 2.0 ahcys_c + co2_c + 2.0 h_c + pre8_c	PA14_26480	2
PC8XM	Precorrin-8X methylmutase	h_c + pre8_c --> hgbyr_c	PA14_26500	2
R05217_nad	Precorrin 3A + Oxygen <=> Precorrin 3B (NAD)	2.0 h_c + nadh_c + o2_c + pre3a_c --> h2o_c + nad_c + pre3b_c	PA14_26485	2
RZ5PP	Alpha-ribazole 5-phosphate phosphatase	5prdmbz_c + h2o_c --> pi_c + rdmbzi_c	PA14_47660	2
CCGS	7-cyano-7-carbaguanine synthase	atp_c + cdg_c + nh4_c --> adp_c + h2o_c + h_c + pi_c + preq0_c	PA14_51670	2
CDGR	7-cyano-7-deazaguanine reductase	3.0 h_c + 2.0 nadph_c + preq0_c --> 2.0 nadp_c + preq1_c	PA14_27850	2
CDGS	7-deaza-7-carboxyguanine synthase	cph4_c + h_c --> cdg_c + nh4_c	PA14_51680	2
CPH4S	6-carboxy-5,6,7,8-tetrahydropterin synthase	ahdt_c + h2o_c --> acald_c + cph4_c + h_c + pppi_c	PA14_29600	2
QOR1	Epoxyqueuosine reductase trnahis	h_c + nadh_c + trnahisqo_c --> h2o_c + nad_c + trnahisq_c	PA14_65400	2
QOR2	Epoxyqueuosine reductase trnatyr	h_c + nadh_c + trnatyrqo_c --> h2o_c + nad_c + trnatyrq_c	PA14_65400	2
QOR3	Epoxyqueuosine reductase trnaasp	h_c + nadh_c + trnaaspqo_c --> h2o_c + nad_c + trnaaspq_c	PA14_65400	2
QUEA1	S adenosylmethioninetRNA ribosyltransferase isomerase trnahis	amet_c + trnahis_preq34_c --> ade_c + 2.0 h_c + met__L_c + trnahisqo_c	PA14_14590	2
QUEA2	S adenosylmethioninetRNA ribosyltransferase isomerase trnatyr	amet_c + trnatyr_preq34_c --> ade_c + 2.0 h_c + met__L_c + trnatyrqo_c	PA14_14590	2
QUEA3	S adenosylmethioninetRNA ribosyltransferase isomerase trnaasp	amet_c + trnaasp_preq34_c --> ade_c + 2.0 h_c + met__L_c + trnaaspqo_c	PA14_14590	2
TGTASE1	TRNA guanosine34 transglycosylase trnahis	preq1_c + trnahis_c --> gua_c + trnahis_preq34_c	PA14_14600	2
TGTASE2	TRNA guanosine34 transglycosylase trnatyr	preq1_c + trnatyr_c --> gua_c + trnatyr_preq34_c	PA14_14600	2
TGTASE3	TRNA guanosine34 transglycosylase trnaasp	preq1_c + trnaasp_c --> gua_c + trnaasp_preq34_c	PA14_14600	2
DMQMT	3-Dimethylubiquinonol 3-methyltransferase	2omhmbl_c + amet_c --> ahcys_c + h_c + q8h2_c	PA14_23220	2
OMBZLM	2-Octaprenyl-6-methoxy-benzoquinol methylase	2ombzl_c + amet_c --> 2ommbl_c + ahcys_c + h_c	PA14_66900	2
OMMBLHX	2-Octaprenyl-3-methyl-6-methoxy-1,4-benzoquinol hydroxylase	2ommbl_c + 0.5 o2_c --> 2omhmbl_c	PA14_08400 or PA14_68955	2	Liberati et al., An ordered, nonredundant library of Pseudomonas aeruginosa strain PA14 transposon insertion mutants. 2022
OMPHHX	2-octaprenyl-6-methoxyphenol hydroxylase	2omph_c + 0.5 o2_c --> 2ombzl_c	PA14_68980	2
LPLIPAL1E161pp	Lysophospholipase L1 (2-acylglycerophosphoethanolamine, n-C16:1) (periplasm)	1agpe161_p + h2o_p --> g3pe_p + h_p + hdcea_p	PA14_27160	2
PSD140	Phosphatidylserine decarboxylase (n-C14:0)	h_c + ps140_c --> co2_c + pe140_c	PA14_65500	2
PSD141	Phosphatidylserine decarboxylase (n-C14:1)	h_c + ps141_c --> co2_c + pe141_c	PA14_65500	2
PSSA140	Phosphatidylserine syntase (n-C14:0)	cdpdtdecg_c + ser__L_c --> cmp_c + h_c + ps140_c	PA14_62120	2
PSSA141	Phosphatidylserine syntase (n-C14:1)	cdpdtdec7eg_c + ser__L_c --> cmp_c + h_c + ps141_c	PA14_62120	2
ASO3t2pp		aso3_c + h_p --> aso3_p + h_c	PA14_35110	2
FORGLUIH2	N formimino L glutamate inimohydrolase	forglu_c + h2o_c + h_c --> Nforglu_c + nh4_c	PA14_67440	2
NFORGLUAH2	N Formyl L glutamate amidohydrolase	Nforglu_c + h2o_c --> for_c + glu__L_c	PA14_67240	2
FE3DCIT2abcpp	Iron transport from ferric dicitrate via ABC system periplasm	atp_c + fe3dcit_p + h2o_c --> adp_c + fe3dcit_c + h_c + pi_c	PA14_55040 or ( PA14_26360 and PA14_26400 and PA14_26390 )	2
FE3DCITR2	Ferric dicitrate reductase frxr 22	fdxr_22_c + fe3dcit_c --> 2.0 cit_c + fdxo_22_c + fe2_c	PA14_14800 and PA14_61060	2
FE3DCITR3	Ferric dicitrate reductase fmn	2.0 fe3dcit_c + fmnh2_c --> 4.0 cit_c + 2.0 fe2_c + fmn_c + 2.0 h_c	PA14_20140 or PA14_61060	2
FE3PYOVD2tonex	Ferrypioverdine Pputida specific Ton dependent transport	fe3pyovd_kt_e + h_p --> fe3pyovd_kt_p + h_c	PA14_09970	2
FRDO4r	Ferredoxin oxidoreductase	2.0 fdxr_22_c + h_c + nadp_c <=> 2.0 fdxo_22_c + nadph_c	PA14_14800 and PA14_61060	2
FRDO7r	Ferredoxin oxidoreductase	2.0 fdxr_22_c + h_c + nad_c <=> 2.0 fdxo_22_c + nadh_c	PA14_14800 and PA14_61060	2
ORN5O	L ornithine 5 monooxygenase	nadh_c + o2_c + orn_c --> h2o_c + n5horn_c + nad_c	PA14_33810	2
PYOVD2tex	Pyoverdine export system	atp_c + h2o_c + pyovd_kt_p --> adp_c + h_c + pi_c + pyovd_kt_e	PA14_33750 and PA14_33770 and PA14_33760	2
PYOVDM1	Pyoverdine maduration I	fbac_kt_p --> pvdiq_p	PA14_33720 and PA14_33710 and PA14_33740	2
PYOVDM2	Pyoverdine maduration 2	pvdiq_p --> pyovd_kt_p	PA14_33730	2
HSDy	Homoserine dehydrogenase (NADPH)	hom__L_c + nadp_c <=> aspsa_c + h_c + nadph_c	PA14_16070	2
SHGO	S-2-hydroxyglutarate oxidase	S2hglut_c + o2_c --> akg_c + h2o2_c	PA14_67970	2
3HAACOAT121	3 Hydroxyacyl ACPCoA Transacylase	3hcddec5eACP_c + coa_c <=> ACP_c + R_3hcddec5ecoa_c	PA14_54830 or PA14_19100	2
3HAACOAT141	3 Hydroxyacyl ACPCoA Transacylase	3hcmrs7eACP_c + coa_c <=> ACP_c + R_3hcmrs7ecoa_c	PA14_54830 or PA14_19100	2
RHACOAR101	3R 3 Hydroxyacyl CoANADP oxidoreductase	3odec4coa_c + h_c + nadph_c <=> R3hdec4coa_c + nadp_c	PA14_25660	2
RHACOAR121d5	R Hydroxyacyl CoANADP oxidoreductase	3oddccoa_c + h_c + nadph_c <=> R_3hcddec5ecoa_c + nadp_c	PA14_25660	2
RHACOAR121d6	R Hydroxyacyl CoANADP oxidoreductase	3odd6coa_c + h_c + nadph_c <=> R_3hdd6coa_c + nadp_c	PA14_25660	2
RHACOAR141d5	R Hydroxyacyl CoANADP oxidoreductase	3odd5coa_c + h_c + nadph_c <=> R_3htd5coa_c + nadp_c	PA14_25660	2
RHACOAR141d7	R Hydroxyacyl CoANADP oxidoreductase	3otdccoa_c + h_c + nadph_c <=> R_3hcmrs7ecoa_c + nadp_c	PA14_25660	2
RHACOAR142	R Hydroxyacyl CoANADP oxidoreductase	3ohd58coa_c + h_c + nadph_c <=> R_3htd58coa_c + nadp_c	PA14_25660	2
RHACOAR70	3R 3 Hydroxyacyl CoANADP oxidoreductase	3ohpcoa_c + h_c + nadph_c <=> R_3hhpcoa_c + nadp_c	PA14_25660	2
RHACOAR90	3R 3 Hydroxyacyl CoANADP oxidoreductase	3ononacoa_c + h_c + nadph_c <=> R_3hnonacoa_c + nadp_c	PA14_25660	2
RHACOARP100	R Hydroxyacyl CoANADP oxidoreductase	3opdecacoa_c + h_c + nadph_c <=> R_3hpdecacoa_c + nadp_c	PA14_25660	2
RHACOARP40	R Hydroxyacyl CoANADP oxidoreductase	3opbcoa_c + h_c + nadph_c <=> R_3hpbcoa_c + nadp_c	PA14_25660	2
RHACOARP50	R Hydroxyacyl CoANADP oxidoreductase	3opptcoa_c + h_c + nadph_c <=> R_3hpptcoa_c + nadp_c	PA14_25660	2
RHACOARP60	R Hydroxyacyl CoANADP oxidoreductase	3ophxacoa_c + h_c + nadph_c <=> R_3hphxacoa_c + nadp_c	PA14_25660	2
RHACOARP70	R Hydroxyacyl CoANADP oxidoreductase	3ophpcoa_c + h_c + nadph_c <=> R_3hphpcoa_c + nadp_c	PA14_25660	2
RHACOARP80	R Hydroxyacyl CoANADP oxidoreductase	3opoctacoa_c + h_c + nadph_c <=> R_3hpoctacoa_c + nadp_c	PA14_25660	2
RHACOARP90	R Hydroxyacyl CoANADP oxidoreductase	3opnonacoa_c + h_c + nadph_c <=> R_3hpnonacoa_c + nadp_c	PA14_25660	2
RHACOART60	R Hydroxyacyl CoANADP oxidoreductase	3o6athcoa_c + h_c + nadph_c <=> R_3h6athcoa_c + nadp_c	PA14_25660	2
ADNUC	Adenosine hydrolase	adn_c + h2o_c --> ade_c + rib__D_c	PA14_01760	2
NADN	NAD nucleosidase	h2o_c + nad_c --> adprib_c + h_c + ncam_c	PA14_48810 or PA14_49820	2
DHORD2	Dihydoorotic acid dehydrogenase (quinone8)	dhor__S_c + q8_c --> orot_c + q8h2_c	PA14_24640	2
DHORDfum	Fumarate dependent DHORD	dhor__S_c + fum_c --> orot_c + succ_c	PA14_24640	2
PYNP2r	Pyrimidine-nucleoside phosphorylase (uracil)	pi_c + uri_c <=> r1p_c + ura_c	PA14_44140	2
CYANST	Cyanide sulfurtransferase	cyan_c + tsul_c --> h_c + so3_c + tcynt_c	PA14_07690 or PA14_65480 or PA14_47500	2
ME2	Malic enzyme (NADP)	mal__L_c + nadp_c --> co2_c + nadph_c + pyr_c	PA14_66680	2
METabcpp		atp_c + h2o_c + met__L_p --> adp_c + h_c + met__L_c + pi_c	( PA14_72630 and PA14_72620 and PA14_72640 ) or ( PA14_34260 and PA14_34270 and PA14_34280 )	2
ACACt2pp	Acetoacetate transport via proton symport (periplasm)	acac_p + h_p <=> acac_c + h_c	PA14_38610	2
BALAt2pp	Beta-alanine transport in via proton symport (periplasm)	ala_B_p + h_p --> ala_B_c + h_c	PA14_01580	2
BHBtpp	Transport of (r)-3-hydroxybutanoate [extraorganism-cytosol](passive)	bhb_p + h_p --> bhb_c + h_c	PA14_38580	2
BTDDtpp	Butanediol pasive diffusion	btd_RR_p <=> btd_RR_c		2	Liu et al., 2,3-Butanediol catabolism in Pseudomonas aeruginosa PAO1. 2018
ETHAt2pp	Ethanolamine transport in via proton symport	etha_p + h_p --> etha_c + h_c	PA14_45130 or PA14_11790	2
FBACabcpp	Ferribactin ABC system cytoplasm to periplasm	atp_c + fbac_kt_c + h2o_c --> adp_c + fbac_kt_p + h_c + pi_c	PA14_33690	2
PIt7ipp		3.0 na1_p + pi_p --> 3.0 na1_c + pi_c	PA14_72230	2
PYRt2rpp	Pyruvate reversible transport via proton symport (periplasm)	h_p + pyr_p <=> h_c + pyr_c		2
SO4t4pp_1		na1_p + so4_p --> na1_c + so4_c	PA14_31380 or PA14_14360	2
URAt2pp		h_p + ura_p --> h_c + ura_c	PA14_61480 or PA14_44950 or PA14_04610 or PA14_26050 or PA14_02070	2
UREAtpp		urea_p <=> urea_c	PA14_45060	2
ASNtex	L-asparagine transport via diffusion (extracellular to periplasm)	asn__L_e <=> asn__L_p		2
BTDDtex	Butanediol transporter external	btd_RR_e <=> btd_RR_p		2	Liu et al., 2,3-Butanediol catabolism in Pseudomonas aeruginosa PAO1. 2018
CBItonex	Cobinamide transport via ton system (extermal)	cbi_e + h_p --> cbi_p + h_c	PA14_47800	2
CBIuabcpp	Cobinamide transport via ABC system (uptake, periplasm)	atp_c + cbi_p + h2o_c --> adp_c + cbi_c + h_c + pi_c	( PA14_11530 and PA14_62280 and PA14_62290 ) or ( PA14_11530 and PA14_26360 and PA14_26400 )	2
DALAtex	D-Alanine transport via diffusion (extracellular to periplasm)	ala__D_e <=> ala__D_p		2
FRUtex	D-fructose transport via diffusion (extracellular to periplasm)	fru_e <=> fru_p	PA14_23030 or PA14_34960	2
GLCNtex	D-gluconate transport via diffusion (extracellular to periplasm)	glcn_e <=> glcn_p		2	Behrends et al., 2013
GLNtex	L-glutamine transport via diffusion (extracellular to periplasm)	gln__L_e <=> gln__L_p		2
O2tex	Oxygen transport via diffusion (extracellular to periplasm)	o2_e <=> o2_p	PA_s0001	2
ORNtex	Ornithine transport via diffusion (extracellular to periplasm)	orn_e <=> orn_p		2
PPItex_1	Diphosphate transporter periplasm	ppi_e <=> ppi_p	PA14_21620	2
PTRCtex	Putrescine transport via diffusion (extracellular to periplasm)	ptrc_e <=> ptrc_p		2	Grows on putrescine
RHA40tex	R 3 Hydroxy acid transport diffusion C40 extracellular to periplasm	bhb_p <=> bhb_e		2
SERtex	L-serine transport via diffusion (extracellular to periplasm)	ser__L_e <=> ser__L_p		2
ARGTRS	Arginyl-tRNA synthetase	arg__L_c + atp_c + trnaarg_c --> amp_c + argtrna_c + ppi_c	PA14_66750	2
HISTRS	Histidyl-tRNA synthetase	atp_c + his__L_c + trnahis_c --> amp_c + histrna_c + ppi_c	PA14_14890	2
LEUTRS	Leucyl-tRNA synthetase	atp_c + leu__L_c + trnaleu_c --> amp_c + leutrna_c + ppi_c	PA14_12230	2
METTRS	Methionyl-tRNA synthetase	atp_c + met__L_c + trnamet_c --> amp_c + mettrna_c + ppi_c	PA14_19050	2
THRTRS	Threonyl-tRNA synthetase	atp_c + thr__L_c + trnathr_c --> amp_c + ppi_c + thrtrna_c	PA14_28650	2
TRPTRS	Tryptophanyl-tRNA synthetase	atp_c + trnatrp_c + trp__L_c --> amp_c + ppi_c + trptrna_c	PA14_57670	2
TYRTRS	Tyrosyl-tRNA synthetase	atp_c + trnatyr_c + tyr__L_c --> amp_c + ppi_c + tyrtrna_c	PA14_08560 or PA14_10420	2
ACOADH1	2-oxoisovalerate dehydrogenase (acylating; 3-methyl-2-oxopentanoate)	2mbcoa_c + fad_c --> 2mb2coa_c + fadh2_c	PA14_52900	2
MBCOAi	3-Methylbutanoyl-CoA:(acceptor) 2,3-oxidoreductase	fad_c + ivcoa_c --> 3mb2coa_c + fadh2_c	PA14_38440	2
MCCC	Methylcrotonoyl-CoA carboxylase	3mb2coa_c + atp_c + hco3_c --> 3mgcoa_c + adp_c + h_c + pi_c	PA14_38460 and PA14_38480	2
MGCH	Methylglutaconyl-CoA hydratase	3mgcoa_c + h2o_c --> hmgcoa_c	PA14_38470	2
GLNabcpp	L-glutamine transport via ABC system (periplasm)	atp_c + gln__L_p + h2o_c --> adp_c + gln__L_c + h_c + pi_c	( PA14_46910 and PA14_46920 and PA14_46950 and PA14_46930 ) or ( PA14_67030 and PA14_67040 and PA14_67050 ) or ( PA14_36200 and PA14_36220 and PA14_36230 )	2
GLYC3Ptex	Glycerol-3-phosphate transport via diffusion (extracellular to periplasm)	glyc3p_e <=> glyc3p_p	PA14_69130	2
THMtex	Thiamine transport via diffusion (extracellular to periplasm)	thm_e <=> thm_p		2	Kim et al., 2020. The ThiL enzyme is a valid antibacterial target essential for both thiamine biosynthesis and salvage pathways in Pseudomonas aeruginosa
TYMtex	Tyramine transport via diffusion (extracellular to periplasm)	tym_e <=> tym_p		2	For tyramine utilization. Cuskey et al., 1987. Cuskey_Initial catabolism of aromatic biogenic amines by Pseudomonas aeruginosa PAO- pathway description, mapping of mutations, and cloning of essential genes.
CAT	Catalase	2.0 h2o2_c --> 2.0 h2o_c + o2_c	PA14_09150 or PA14_61040 or PA14_36810	2
CCPpp	Cytochrome c peroxidase	2.0 focytc_c + h2o2_p --> 2.0 ficytc_c + 2.0 h2o_p	PA14_60700	2
SPODMpp	Superoxide dismutase	2.0 h_p + 2.0 o2s_p --> h2o2_p + o2_p	PA14_56780 or PA14_58000	2
ACBIPGT_2		acap_c + gtp_c --> agdpcbi_c + h_c + ppi_c	PA14_47680	2
ACGLUtex		acglu_e <=> acglu_p		2
ACGLUtpp		acglu_p <=> acglu_c		2
ACLS_a	Acetolactate synthase	h_c + pyr_c + thmpp_c --> co2_c + hethmpp_c	( PA14_19910 and PA14_19900 ) or PA14_66290	2
ACLS_d	2-alpha-Hydroxyethylthiamine diphosphate lipoamide	hethmpp_c + lpam_c --> adhlam_c + thmpp_c	( PA14_19910 and PA14_19900 ) or PA14_66290	2
ACPpds	[acyl-carrier-protein] phosphodiesterase	ACP_c + h2o_c --> apoACP_c + h_c + pan4p_c	PA14_56600	2
ACTD_1		diact_c + h_c + nadh_c --> actn__R_c + nad_c	PA14_10230 or PA14_10900	2
ADK1irr		amp_c + atp_c --> 2.0 adp_c	PA14_16700	2
ADNt2pp	Adenosine transport in via proton symport (periplasm)	adn_p + h_p --> adn_c + h_c		2
AEPPYRTA	2 aminoethylphosphonate pyruvate transaminase	2ameph_c + pyr_c --> Pald_c + ala__L_c	PA14_47300	2
AHGDx	(S)-alpha-hydroxyglutarate dehydrogenase	S2hglut_c + nad_c <=> akg_c + h_c + nadh_c	PA14_04110	2
AKP1_2	Alkaline phosphatase (Dihydroneopterin)	ahdt_c + 3.0 h2o_c --> dhnpt_c + 3.0 h_c + 3.0 pi_c	PA14_21410 or PA14_13330	2
ALCD1_ros		h2o2_c + meoh_c --> fald_c + 2.0 h2o_c	PA14_09150 or PA14_36810 or PA14_61040	2
AMPEP11	Aminopeptidase	gly_pro__L_c + h2o_c --> gly_c + h_c + pro__L_c	PA14_58375	2
AMPEP8	Aminopeptidase	gly_glu__L_c + h2o_c <=> glu__L_c + gly_c	PA14_58375	2
AOXSr	8-amino-7-oxononanoate synthase	ala__L_c + h_c + pmcoa_c <=> 8aonn_c + co2_c + coa_c	PA14_06510	2
ASPO3_q9		asp__L_c + q9_c --> h_c + iasp_c + q9h2_c	PA14_54450	2	For anaerobic production of NAD.
BTDD_mesotex	btd meso transport to periplasm	btd_meso_e <=> btd_meso_p		2	Liu et al., 2,3-Butanediol catabolism in Pseudomonas aeruginosa PAO1. 2018
BTDD_SStex	btd_ss transport to periplasm	btd_SS_e <=> btd_SS_p		2	Liu et al., 2,3-Butanediol catabolism in Pseudomonas aeruginosa PAO1. 2018
BTDDtpp_meso	btd meso transport to cytoplasm	btd_meso_p <=> btd_meso_c		2	Liu et al., 2,3-Butanediol catabolism in Pseudomonas aeruginosa PAO1. 2018
BTDDtpp_SS	btd_ss transport to cytoplasm	btd_SS_p <=> btd_SS_c		2	Liu et al., 2,3-Butanediol catabolism in Pseudomonas aeruginosa PAO1. 2018
COBK1	cobinamide kinase atp	adocbi_c + atp_c --> acap_c + adp_c + pi_c	PA14_47680	2
COBK2	cobinamide kinase gtp	adocbi_c + gtp_c --> acap_c + gdp_c + pi_c	PA14_47680	2
DABAAT	DABAAT	24dab_c + akg_c + 2.0 h_c <=> aspsa_c + glu__L_c	PA14_33500 or PA14_35890	2
DHPS_off	DHPS_off	2ahhmp_c + 4abz_c --> dhpt_c + h2o_c	PA14_62850	2
DKMPPD2_PA		dkmpp_c + h2o_c + o2_c --> 2kmb_c + for_c + 2.0 h_c + pi_c	PA14_42720 and PA14_42730	2
FDH4pp_q9		for_p + 2.0 h_c + q9_c --> co2_p + h_p + q9h2_c	PA14_63580 and PA14_63605 and PA14_63570	2
FDHr	Formate dehydrogenase	for_c + nad_c <=> co2_c + nadh_c	PA14_63605 and PA14_63580 and PA14_63570 and PA14_63550	2
G3PD2i	Glycerol-3-phosphate dehydrogenase (NADP)	glyc3p_c + nadp_c <-- dhap_c + h_c + nadph_c	PA14_43640	2
G6PDH2rirr		g6p_c + nadp_c --> 6pgl_c + h_c + nadph_c	PA14_23070 or PA14_71800	2
GLCDpp_q9		glc__D_p + h2o_p + q9_c --> glcn_p + h_p + q9h2_c	PA14_34970	2
GLUDyirr		glu__L_c + h2o_c + nadp_c --> akg_c + h_c + nadph_c + nh4_c	PA14_60710	2
GLUt2rppirr		glu__L_p + h_p --> glu__L_c + h_c	PA14_72340	2
GLYCLTt4pprev		glyclt_p + na1_p <=> glyclt_c + na1_c	PA14_22350	2
GLYCOX1_PA	Glycine oxidase	dhgly_c + h2o_c --> glx_c + nh4_c	PA14_60270	2	Equar et al., . Purification and Properties of Glycine Oxidase from Pseudomonas putida KT2440. 2015
GLYCOX2_PA	Glycine oxidase (ThiO)	gly_c + o2_c --> dhgly_c + h2o2_c	PA14_60270	2	Equar et al., . Purification and Properties of Glycine Oxidase from Pseudomonas putida KT2440. 2015
LLEUDrirr		h2o_c + leu__L_c + nad_c --> 4mop_c + h_c + nadh_c + nh4_c	PA14_19870	2
NMNATr	NMNATr	atp_c + h_c + nmn_c <=> nad_c + ppi_c	PA14_12020	2
NODOx2	flavohemoglobin without O2, nad	nadph_c + 2.0 no_c --> h_c + 2.0 n2o_c + nadp_c	PA14_29640	2	Arai et al., Transcriptional Regulation of the Flavohemoglobin Gene for Aerobic Nitric Oxide Detoxification by the Second Nitric Oxide-Responsive Regulator of Pseudomonas aeruginosa. 2005. Poole and Hughes. New functions for the ancient globin family: bacterial responses to nitric oxide and nitrosative stress. 2000	6/1/2021 (SD): Does not complement the denytrifying growth by complementing the nitrite reductase activity of NOR
NODOy2	flavohemoglobin without O2, nadp	nadh_c + 2.0 no_c --> h_c + n2o_c + nad_c	PA14_29640	2	Arai et al., Transcriptional Regulation of the Flavohemoglobin Gene for Aerobic Nitric Oxide Detoxification by the Second Nitric Oxide-Responsive Regulator of Pseudomonas aeruginosa. 2005. Poole and Hughes. New functions for the ancient globin family: bacterial responses to nitric oxide and nitrosative stress. 2000	6/1/2021 (SD): Does not complement the denytrifying growth by complementing the nitrite reductase activity of NOR
OPETDC	OPET decarboxylase	5cohe_c + h_c --> 2hh24dd_c + co2_c	PA14_10640	2	Luengo et al., 2020
PALDH	Phosphonoacetaldehyde hydrolase	Pald_c + h2o_c --> acald_c + pi_c	PA14_47280	2
PHZAB	phenazine biosynthesis protein (phzAB)	2.0 6a5och_c --> 2.0 h2o_c + 2.0 h_c + hexhp16dc_c	( PA14_09470 and PA14_09480 ) or ( PA14_39960 and PA14_39970 )	2
PHZF	trans-2,3-dihydro-3-hydroxyanthranilate isomerase	dhha_c --> 6a5och_c	PA14_09420 or PA14_39890	2
PHZGPCA	phenazine 1-carboxylate synthesis	h_c + hexhp16dc_c + o2_c --> co2_c + h2o2_c + pca_c	PA14_09410 or PA14_39880	2
PNP_1	Purine-nucleoside phosphorylase	pi_c + rnam_c <=> ncam_c + r1p_c	PA14_01760	2
POX_q9		h2o_c + pyr_c + q9_c --> ac_c + co2_c + q9h2_c	PA14_37340 or PA14_69925	2
PPAKrirr		adp_c + ppap_c <-- atp_c + ppa_c	PA14_53470	2
PRPPSirr		atp_c + r5p_c --> amp_c + h_c + prpp_c	PA14_61770	2
PSERTr	Phosphoserine transaminase	3php_c + glu__L_c <=> akg_c + pser__L_c	PA14_23270	2
QMO2_q9		2.0 o2_c + q9h2_c --> 2.0 h_c + 2.0 o2s_c + q9_c	PA14_18180	2	PFAM is same.	Reaction is off
rJB00222	Sorbitol-ABC transport	atp_c + h2o_c + sbt__D_e <=> adp_c + h_c + pi_c + sbt__D_c	PA14_34370 and PA14_34390 and PA14_34410 and PA14_34420	2
rJB00232	trans-4-Hydroxy-L-proline-ABC transport	4hpro_LT_e + atp_c + h2o_c <=> 4hpro_LT_c + adp_c + h_c + pi_c	PA14_67270 and PA14_67280 and PA14_67300	2
rJB00237	Sodium-citraconate symporter (dctA and dctPQM)	citac_e + na1_e <=> citac_c + na1_c	( PA14_52840 and PA14_52820 and PA14_52810 ) or ( PA14_68290 and PA14_68280 and PA14_68260 )	2
rJB00258	Itaconyl-CoA hydratase	h2o_c + itaccoa_c <=> citmcoa__L_c	PA14_52910	2
rJB00259i	dihydoorotic acid dehydrogenase (quinone9)	dhor__S_c + q9_c --> orot_c + q9h2_c	PA14_24640	2
rJB00260	glycerol-3-phosphate dehydrogenase (ubiquinone-9)	glyc3p_c + q9_c --> dhap_c + q9h2_c	PA14_24950 or PA14_17930 or PA14_45170	2
rJB00261	L-Lactate dehydrogenase (ubiquinone)	lac__L_c + q9_c --> pyr_c + q9h2_c	PA14_63090 or PA14_33860	2
rJB00262	Malate dehydrogenase (ubiquinone-9 as acceptor)	mal__L_c + q9_c --> oaa_c + q9h2_c	PA14_19470 or PA14_61400	2
rJB00265	NADPH quinone oxidoreductase	h_c + nadph_c + q9_c --> nadp_c + q9h2_c	PA14_29460 or PA14_00250 or PA14_65760	2
rJB00271	cytochrome-c reductase (ubiquinone)	2.0 ficytc_c + 2.0 h_c + q9h2_c <=> 2.0 focytc_c + 4.0 h_p + q9_c	PA14_57570 and PA14_57560 and PA14_57540	2
rJB00277		h_c + nad_c + udpacgal_c <=> h2o_c + nadh_c + uacfuc_c	PA14_23450	2
rJB00279_new		2dhglcn_c + h_c + nadph_c <=> glcn_c + nadp_c	PA14_13500	2	Changed because of annotations. Cytoplasmic protein
RNTR1_for	Anaerobic Class III ribonucleotide reductases(nrdDG)	atp_c + for_c + h_c --> co2_c + datp_c + h2o_c	PA14_39690	2
RNTR2_for	Anaerobic Class III ribonucleotide reductases(nrdDG)	for_c + gtp_c + h_c --> co2_c + dgtp_c + h2o_c	PA14_39690	2
RNTR3_for	Anaerobic Class III ribonucleotide reductases(nrdDG)	ctp_c + for_c + h_c --> co2_c + dctp_c + h2o_c	PA14_39690	2
RNTR4_for	Anaerobic Class III ribonucleotide reductases(nrdDG)	for_c + h_c + utp_c --> co2_c + dutp_c + h2o_c	PA14_39690	2
rPY00162	PA160161S	1hdecg3p_c + hdeACP_c --> ACP_c + pa_pa_16_0_16_1_c	PA14_00060 or PA14_31750	2
rPY00163	CDP-diacylglycerol synthetase (n-C16:0 16:1)	ctp_c + h_c + pa_pa_16_0_16_1_c --> cdp_pa_pa_16_0_16_1_c + ppi_c	PA14_17120 or PA14_31760	2
rPY00164	Phosphatidylserine syntase (n-C16:0 16:1)	cdp_pa_pa_16_0_16_1_c + ser__L_c --> cmp_c + h_c + ps_pa_16_0_16_1_c	PA14_62120	2
rPY00165	Phosphatidylserine decarboxylase (n-C16:0 16:1)	h_c + ps_pa_16_0_16_1_c --> co2_c + pe_pa_16_0_16_1_c	PA14_65500	2
rPY00167	PA180181S	1odecg3p_c + octeACP_c --> ACP_c + pa_pa_18_0_18_1_c	PA14_00060 or PA14_31750	2
rPY00168	CDP-diacylglycerol synthetase (n-C18:0 18:1)	ctp_c + h_c + pa_pa_18_0_18_1_c --> cdp_pa_pa_18_0_18_1_c + ppi_c	PA14_17120 or PA14_31760	2
rPY00169	Phosphatidylserine syntase (n-C18:0 18:1)	cdp_pa_pa_18_0_18_1_c + ser__L_c --> cmp_c + h_c + ps_pa_18_0_18_1_c	PA14_62120	2
rPY00170	Phosphatidylserine decarboxylase (n-C18:0 18:1)	h_c + ps_pa_18_0_18_1_c --> co2_c + pe_pa_18_0_18_1_c	PA14_65500	2
rPY00172	Phosphatidylglycerol synthase (n-C16:0 16:1)	cdp_pa_pa_16_0_16_1_c + glyc3p_c --> cmp_c + h_c + pgp_pa_16_0_16_1_c	PA14_31700 or PA14_30670	2
rPY00173	phosphatidylglycerol phosphate phosphatase (n-C16:0 16:1)	h2o_c + pgp_pa_16_0_16_1_c --> pg_pa_16_0_16_1_c + pi_c	PA14_11470	2
rPY00175	Phosphatidylglycerol synthase (n-C18:0 18:1)	cdp_pa_pa_18_0_18_1_c + glyc3p_c --> cmp_c + h_c + pgp_pa_18_0_18_1_c	PA14_31700 or PA14_30670	2
rPY00176	phosphatidylglycerol phosphate phosphatase (n-C18:0 18:1)	h2o_c + pgp_pa_18_0_18_1_c --> pg_pa_18_0_18_1_c + pi_c	PA14_11470	2
rPY00183	Cardiolipin synthase (n-C18:0 18:1)	2.0 pg_pa_18_0_18_1_c --> clpn_pa_18_0_18_1_c + glyc_c	PA14_36690 or PA14_71220	2
rPY00184	Cardiolipin synthase (n-C16:0 16:1)	2.0 pg_pa_16_0_16_1_c --> clpn_pa_16_0_16_1_c + glyc_c	PA14_36690 or PA14_71220	2
rPY00214	phosphatidylcholine synthase	cdpdag_BS_c + chol_c --> cmp_c + pc_EC_c	PA14_14110	2
rPY00215	phospholipase D	h2o_c + pc_EC_c --> chol_c + pa_EC_c	PA14_18970	2
rPY00217	hydroxy-L-ornithine formylase	10fthf_c + n5horn_c --> n5fn5horn_c + thf_c	PA14_33700	2
rPY00218	ferribactin synthase complex	24dab_c + arg__L_c + glu__L_c + lys__L_c + 2.0 n5fn5horn_c + 2.0 ser__L_c + 2.0 thr__L_c + tyr__L_c --> fbac_pa_c + 12.0 h2o_c + 2.0 h_c	PA14_33650 and PA14_33630 and PA14_33610 and PA14_33280	2
rPY00220	pyochelin synthase complex	amet_c + 2.0 cys__L_c + nadph_c + salc_c <=> ahcys_c + 4.0 h2o_c + nadp_c + pchln_c	PA14_09240 and PA14_09270 and PA14_09280 and PA14_09290 and PA14_09230	2
rPY00221	heptosyltransferase II	PA_core1_lipidA_c + adphep_LD_c --> PA_core2_lipidA_c + adp_c	PA14_66250	2
rPY00222	heptosyltransferase I	PA_KDO2lipidA_c + adphep_LD_c --> PA_core1_lipidA_c + adp_c	PA14_66240	2
rxn00177	Citramalyl-CoA lyase	citmcoa__L_c <=> accoa_c + pyr_c	PA14_52850	2
rxn00222		cellb_c + h2o_c --> 2.0 glc__D_c	PA14_42230	2
rxn00295		uacgam_c <=> udpacgal_c	PA14_23470	2
rxn00394	arginase	arg__L_c + h2o_c --> orn_c + urea_c	PA14_46070 or PA14_03770 or PA14_23170	2
rxn00455	formylmethionine deformylase	fmet_c + h2o_c <=> for_c + met__L_c	PA14_49870	2
rxn00478	L-Tryptophan:oxygen 2,3-oxidoreductase (decyclizing)	o2_c + trp__L_c --> Lfmkynr_c	PA14_30750	2
rxn00611	glycerol-3-phosphate dehydrogenase (NAD)	dhap_c + h_c + nadh_c --> glyc3p_c + nad_c	PA14_43640	2
rxn00629	mannitol 2-dehydrogenase	mnl_c + nad_c <=> fru_c + h_c + nadh_c	PA14_34360	2
rxn00671	methylmalonate-semialdehyde dehydrogenase	2mop_c + coa_c + nad_c <=> co2_c + nadh_c + ppcoa_c	PA14_18120 or PA14_01600 or PA14_54620	2
rxn00689	Tetrahydrofolate:L-glutamate gamma-ligase (ADP-forming)	atp_c + glu__L_c + thf_c <=> adp_c + h_c + pi_c + thfglu_c	PA14_23880	2
rxn00728	kynureninase	Lkynr_c + h2o_c --> ala__L_c + anth_c + h_c	PA14_37610	2
rxn00738		1acpc_c + h2o_c --> 2obut_c + nh4_c	PA14_24190	2
rxn00779	glyceraldehyde-3-phosphate dehydrogenase (NADP)	g3p_c + h2o_c + nadp_c --> 3pg_c + 2.0 h_c + nadph_c	PA14_34600 or PA14_25250	2
rxn00992	3-hydroxybutyrate dehydrogenase	bhb_c + nad_c <=> acac_c + h_c + nadh_c	PA14_38590	2
rxn01115	phosphogluconate dehydrogenase	6pgc_c + nadp_c --> co2_c + nadph_c + ru5p__D_c	PA14_54670	2
rxn01437	N-Formyl-L-kynurenine amidohydrolase	Lfmkynr_c + h2o_c <=> Lkynr_c + for_c + h_c	PA14_37590	2
rxn01734	Succinyl-CoA:itaconate-CoA transferase	itacon_c + succoa_c <=> itaccoa_c + succ_c	PA14_52870	2
rxn02569	Selenophosphate synthase	atp_c + h2o_c + seln_c <=> amp_c + 2.0 h_c + pi_c + selnp_c	PA14_43280	2
rxn02842	2-deoxy-D-gluconate 3-dehydrogenase	2dglcn_c + nad_c <=> 3ddgc_c + h_c + nadh_c	PA14_26650 or PA14_10890 or PA14_11130 or PA14_20270	2
rxn03395	R04988	2ohph_c + amet_c <=> 2omph_c + ahcys_c + h_c	PA14_23220	2
rxn04093	glycine oxidase, sarcosine	h2o_c + o2_c + sarcs_c --> glx_c + h2o2_c + mma_c	PA14_51040 or PA14_45170 or PA14_39720 or PA14_14010 or PA14_60270 or PA14_44260 or PA14_19770 or PA14_67970 or PA14_28180 or PA14_06960 or PA14_47850 or PA14_44210 or PA14_19400 or PA14_70100 or PA14_36310	2
rxn04454	isochorismate pyruvate lyase	ichor_c --> pyr_c + salc_c	PA14_09220	2
rxn05003	3-demethylubiquinone-9 3-methyltransferase	3dmq9h2_c + amet_c <=> ahcys_c + q9h2_c	PA14_23220	2
rxn05028	Solanesyl diphosphate synthase	ipdp_c + octdp_c --> npdp_c + ppi_c	PA14_60470	2
rxn05034	4-hydroxybenzoate polyprenyltransferase	4hbz_c + npdp_c --> 3nphb_c + ppi_c	PA14_70730	2
rxn05091	1,2-dihydroxy-3-keto-5-methylthiopentene dioxygenase (3-methylthiopropionate)	dhmtp_c + o2_c <=> co_c + for_c + mtpp_c	PA14_42730	2
rxn05092	1,2-dihydroxy-3-keto-5-methylthiopentene dioxygenase (2-keto-4-methylthiobutyrate)	dhmtp_c + o2_c --> 2kmb_c + for_c + h_c	PA14_42730	2
rxn05214tppirr		cit_p + h_p + mg2_p --> cit_c + h_c + mg2_c	PA14_72170	2
rxn05508	L-asparagine permease	asn__L_e + h_e <=> asn__L_c + h_c	PA14_04210	2
rxn05534	Dipeptide transport via ABC system (gly-glu)	atp_c + gly_glu__L_e + h2o_c --> adp_c + gly_glu__L_c + h_c + pi_c	PA14_58440 and PA14_58450 and PA14_58470 and PA14_58490	2
rxn05538	Dipeptide transport via ABC system (gly-pro-L)	atp_c + gly_pro__L_e + h2o_c --> adp_c + gly_pro__L_c + h_c + pi_c	PA14_58440 and PA14_58450 and PA14_58470 and PA14_58490	2
rxn05542	Dipeptide transport via ABC system (ala-gly)	L_alagly_e + atp_c + h2o_c --> L_alagly_c + adp_c + h_c + pi_c	PA14_58440 and PA14_58450 and PA14_58470 and PA14_58490	2
rxn05614	L-methionine R-oxide transport via ABC system	atp_c + h2o_c + metox__R_e --> adp_c + h_c + metox__R_c + pi_c	PA14_34260 and PA14_34270 and PA14_34280	2
rxn05620	MOPS transport via ABC system	atp_c + h2o_c + mops_e --> adp_c + h_c + mops_c + pi_c	( PA14_02330 and PA14_02340 ) or ( PA14_34770 and PA14_34780 and PA14_34790 ) or ( PA14_19520 and PA14_19510 and PA14_19500 ) or ( PA14_19570 and PA14_19580 )	2
rxn07099	beta-lactamase	h2o_c + pencil_c --> h_c + pencilca_c	PA14_10790	2
rxn08229		2.0 pg160_c <=> clpn160_c + glyc_c	PA14_36690 or PA14_71220	2
rxn08230		2.0 pg161_c <=> clpn161_c + glyc_c	PA14_36690 or PA14_71220	2
rxn08231		2.0 pg180_c <=> clpn180_c + glyc_c	PA14_36690 or PA14_71220	2
rxn08232		2.0 pg181_c <=> clpn181_c + glyc_c	PA14_36690 or PA14_71220	2
rxn10062	choline dehydrogenase (FAD-dependent)	chol_c + fad_c <=> betald_c + fadh2_c	PA14_70940 or PA14_04780 or PA14_16390 or PA14_10850 or PA14_37100	2
rxn10194	Teichoic acid (unsubstituted) export	peptido_pa_c + prenoN_acid_c <=> gtcac_c + udcpp_c	PA14_71940 and PA14_71960	2
rxn10195	Teichoic acid (glucose substituted) export	peptido_pa_c + prenoN_ated_c <=> gtcac__glu_c + udcpp_c	PA14_71940 and PA14_71960	2
rxn10196	Teichoic acid (D-alanine substituted) export	peptido_pa_c + tcac__ala_c <=> gtcac__ala_c + udcpp_c	PA14_71940 and PA14_71960	2
rxn10199	Peptidoglycan subunit synthesis	uaagmda_c <=> peptido_pa_c + udcpdp_c	PA14_12060 or PA14_35190 or PA14_57425 or PA14_62200	2
rxn11546	hydrogen cyanide synthase	gly_c <=> co2_c + cyan_c + 4.0 h_c	PA14_36330 and PA14_36320 and PA14_36310	2
rxn12206	malonate decarboxylase	h_c + malon_c --> ac_c + co2_c	PA14_02550 and PA14_02570 and PA14_02580 and PA14_02590	2
rxn12432	malonate transport	malon_e + na1_e <=> malon_c + na1_c	PA14_02630 and PA14_02640	2
rxn12562	Itaconate transporter	2.0 h_e + itacon_e <=> 2.0 h_c + itacon_c	PA14_52840 and PA14_52820 and PA14_52810	2
rxn12879	2-methoxy-6-polyprenyl-1,4-benzoquinol methylase	2np6mobq_c + amet_c <=> ahcys_c + me2np6mobq_c	PA14_66900	2
rxn12880	5-demethoxyubiquinol hydroxylyase	me2np6mobq_c + o2_c <=> 3dmq9h2_c	PA14_08400 or PA14_68955	2
rxn12892	2-polyprenyl-6-hydroxyphenol methylase	2no6oph_c + amet_c <=> 2np6mep_c + ahcys_c	PA14_23220	2
rxn13107	2-Nonaprenylphenol hydroxylase	2nophe_c + 2.0 h_c + o2_c <=> 2no6oph_c + h2o_c	PA14_66920	2
rxn13787	pyocyanin synthesis	h_c + nadh_c + o2_c + pca_c <=> 1hphe_c + co2_c + h2o_c + nad_c	PA14_09400	2
rxn13792	S-2-hydroxylauroyl-ACP synthase	ddcaACP_c + 0.5 o2_c --> 2hddACP_c	PA14_58550 or PA14_52150	2
rxn13797	3-oxo-C12-homoserine lactone acylase	h2o_c + n3oxddhsl_c <=> 3oxdd_c + h_c + hsl_c	PA14_33820	2
rxn13798	probable phenazine-specific methyltransferase	amet_c + pca_c <=> 5mpca_c + ahcys_c	PA14_09490	2
rxn13801	phenazine-1-carboxylic acid synthesis, step 1	chor_c + gln__L_c <=> a4dic_c + glu__L_c	PA14_09440 or PA14_39910	2
rxn13804cyt		etoh_c + 2.0 ficytc_c <-- acald_c + 2.0 focytc_c	PA14_71630 or ( PA14_38860 and PA14_38850 )	2	Looks like cytochrome based because PA14_38850 is a cytochrome precursor.
rxn13805	Poly(beta-d-mannuronate) lyase precursor	2.0 gdpmanur_c <=> algn_c + 2.0 gdp_c	PA14_18550 and PA14_18565	2
rxn13806	alginate o-acetyltransferase	acACP_c + algne_c <=> ACP_c + algna_c	PA14_18410 and PA14_18450 and PA14_18430	2
rxn13807	alginate-c5-mannuronan-epimerase	algn_c <=> algne_c	PA14_18500 and PA14_18520 and PA14_18480	2
rxn13813	C4-homoserine lactone acylase	h2o_c + nbhsl_c <=> but_c + h_c + hsl_c	PA14_33820	2
rxn13823	phenazine-1-carboxylic acid synthesis, step 2	a4dic_c + h2o_c <=> dhha_c + h_c + pyr_c	PA14_09450 or PA14_39925	2
rxn13833		uacfuc_c + udcpp_c <=> udcppf_c + ump_c	PA14_23460	2
rxn13836	Gluconolactonase	g15lac_e + h2o_c <=> glcn_e + h_c	PA14_09550 or PA14_47490	2
rxn13841	HHQ synthesis	3odecACP_c + anth_c + h_c <=> ACP_c + co2_c + h2o_c + hhq_c	PA14_51430 and PA14_51420 and PA14_51410 and PA14_51390	2
rxn13853	D-mannitol transport via ABC system	atp_c + h2o_c + mnl_e --> adp_c + h_c + mnl_c + pi_c	PA14_34420 and PA14_34410 and PA14_34390 and PA14_34370	2
rxn13854	muconate transport in via proton symport	ccmuac_e + h_e <=> ccmuac_c + h_c	PA14_51150	2
rxn13855	N-(3-oxo-dodecanoyl)-L-homoserine lactone synthase	3oddecACP_c + amet_c <=> 5mta_c + ACP_c + h_c + n3oxddhsl_c	PA14_45940	2
rxn13860	N-butyryl-L-homoserine lactone synthase	amet_c + butACP_c --> 5mta_c + ACP_c + h_c + nbhsl_c	PA14_19130	2
rxn13866	alpha 1,3-glucosyltransferase	PA_core2_lipidA_c + udpgal_c --> PA_core3_lipidA_c + udp_c	PA14_66230	2
rxn13867	alpha 1,3-glucosyltransferase	PA_core3_lipidA_c + 3.0 udpg_c --> PA_core4_lipidA_c + 3.0 udp_c	PA14_66230	2
rxn13869	b-D-glucosyltransferase	PA_core5_lipidA_c + udpg_c --> PA_core6_lipidA_c + udp_c	PA14_66230	2
rxn13870	Pseudomonas aeruginosa LPS lumped 2,4,and 6 heptokinases	PA_core6_lipidA_c + 3.0 atp_c --> PA_core7_lipidA_c + 3.0 adp_c + 3.0 h_c	PA14_66220 and PA14_66210	2
rxn13873		PA_lipidApre_c + 2.0 ddcaACP_c <=> 2.0 ACP_c + PA_lipidA_c	PA14_00120 or PA14_22050	2
rxn13877	Pseudomonas aeruginosa LPS B band synthesis	PA_core_lipidA_c + udcppfmm_c <=> PA_LPS_B_c + udcpdp_c	PA14_23390 and PA14_23360	2
rxn13878	3-deoxy-D-manno-octulosonic acid transferase	PA_lipidA_c + ckdo_c <=> PA_KDOlipidA_c + cmp_c + h_c	PA14_65960	2
rxn13879	3-deoxy-D-manno-octulosonic acid transferase	PA_KDOlipidA_c + ckdo_c <=> PA_KDO2lipidA_c + cmp_c + h_c	PA14_65960	2
rxn13888		2.0 3hdcoa_c <=> 2bhdccoa_c + coa_c	PA14_66820 or PA14_66840	2
rxn13890	phenazine-1-carboxamide synthetase	atp_c + gln__L_c + h2o_c + pca_c <=> amp_c + glu__L_c + 2.0 h_c + phe1c_c + ppi_c	PA14_00640	2
rxn13892	phosphonate transport via ABC system	atp_c + h2o_c + ppt_e --> adp_c + h_c + pi_c + ppt_c	( PA14_21160 and PA14_21175 and PA14_21150 and PA14_21140 ) or ( PA14_20400 and PA14_20420 ) or ( PA14_20300 and PA14_20320 and PA14_20330 )	2
rxn13896	pyocyanin synthesis	5mpca_c + h_c + nadh_c + o2_c <=> co2_c + h2o_c + nad_c + pyo_c	PA14_09400	2
rxn13899	Rha-(a1,3)-GlcNac-pyrophosphorylundecaprenol synthesis	gdpdrhmn_c + unaga_c --> rha1glcnacppund_c + ump_c	PA14_71910	2
rxn13900	Rha-(a1,3)-Rha-(a1,3)-Rha-(a1,3)-GlcNac-pyrophosphorylundecaprenol synthesis	2.0 gdpdrhmn_c + rha1glcnacppund_c --> 2.0 gmp_c + rha3glcnacppund_c	PA14_71920	2
rxn13901	A-band O-antigen synthesis	gdpdrhmn_c + rha3glcnacppund_c --> gmp_c + rha4glcnacppund_c	PA14_71930	2
rxn13903	rhamnosyltransferase chain B	3h3h_c + dtdp4d6dm_c + h_c <=> dtdp_c + lrhh_c	PA14_19110	2
rxn13904	rhamnosyltransferase 2	dtdp4d6dm_c + h_c + lrhh_c <=> dtdp_c + llrhh_c	PA14_49760	2
rxn13906	Spermidine dehydrogenase	fad_c + h2o_c + spmd_c <=> 13dampp_c + 4abutn_c + fadh2_c	PA14_16360	2
rxn13909	2,4-dienoyl-CoA reductase (C8)	h_c + nadph_c + ttda8coa_c <=> nadp_c + tda8coa_c	PA14_24170 or PA14_63640	2
rxn13911	UDP-N-acetyl-mannosamine-3-N dehydrogenase	uacman3n_c <=> h_c + uacman2nac3na_c	PA14_23380	2
rxn13913	UDP-N-acetyl-mannosamine (2NAc3N) acid acetylase	acACP_c + uacman2nac3na_c <=> ACP_c + uacman2nac3naca_c	PA14_69170	2
rxn13920	Alginate production outer membrane protein	algna_c <=> algna_e	PA14_18510	2
rxn13922	Man(2NAc3NAc)A-(beta1,3)-Fuc2NAc-PP-undecap synthesis	uacman2naca_c + udcppf_c <=> udcppfm_c + ump_c	PA14_23410	2
rxn13923	Man(2NAc3N)(3,-CH3C=NH)A-(beta1,4)-Man(2NAc3NAc)A-(beta1,3)-Fuc2NAc-PP-undecap synthesis	uacman2nac3naca_c + udcppfm_c <=> udcppfmm_c + ump_c	PA14_23440	2
rxn13924	PQS release	pqs_c <=> pqs_e		2	Cugini et al., 2007
rxn13925	probable FAD-dependent monooxygenase	fadh2_c + hhq_c + o2_c <=> fad_c + h2o_c + pqs_c	PA14_30630	2
SAOR		diact_c + h_c + nadh_c --> actn__S_c + nad_c	PA14_10280	2
SUCD4i	SUCD4i	fadh2_c + q8_c --> fad_c + q8h2_c	PA14_25880 and PA14_25860 and PA14_25840	2
SUCD4i_q9	SUCD4i_q9	fadh2_c + q9_c --> fad_c + q9h2_c	PA14_25880 and PA14_25860 and PA14_25840	2
SUCDi_q9	Succinate dehydrogenase (irreversible) with q9	q9_c + succ_c --> fum_c + q9h2_c	PA14_44020 and PA14_44030 and PA14_44050 and PA14_44060	2
SUCOASr	Succinyl-CoA synthetase (ADP-forming)	atp_c + coa_c + succ_c <=> adp_c + pi_c + succoa_c	PA14_43950 and PA14_43940	2
TDSK_PA		PA_lipidAds_c + atp_c <=> PA_lipidApre_c + adp_c + h_c	PA14_25510	2	Used Papin reaction rxn13880. This is followed by rxn13873.
TENI	thiazole tautomerase	cthzp_pre_c --> cthzp_c	PA_s0001	2
THMMPtex	thiamine monophosphate uptake	thmmp_e <=> thmmp_c		2	Kim et al., The ThiL enzyme is a valid antibacterial target essential for both thiamine biosynthesis and salvage pathways in Pseudomonas aeruginosa. 2020.
THMPPi	THMPPi	h2o_c + thmmp_c --> ppi_c + thm_c	PA14_65420 or PA14_21410	2	Thiamine probably can be converted back to THMMP through enzyme 2.7.1.89, but not sure because no annotation found. Or this reaction is reversible.
THMPPtex	thiamine diphosphate uptake	thmpp_e <=> thmpp_c		2	Kim et al., The ThiL enzyme is a valid antibacterial target essential for both thiamine biosynthesis and salvage pathways in Pseudomonas aeruginosa. 2020.
THMtpp		h_p + thm_p <=> h_c + thm_c	PA14_05700 or PA14_05790 or PA14_06230 or PA14_46100 or PA14_67340	2
THZPSN3_PA	Thiazole phosphate synthesis	atp_c + dhgly_c + dxyl5p_c + h_c + iscssh_c + nadph_c --> amp_c + co2_c + cthzp_pre_c + 2.0 h2o_c + iscs_c + nadp_c + ppi_c	PA14_67580 and PA14_04980	2
TMPPP_PA	Thiamine-phosphate diphosphorylase	2mahmp_c + cthzp_c --> co2_c + ppi_c + thmmp_c + h_c	PA14_12400	2
TRSARrirr		2h3oppan_c + h_c + nadh_c --> glyc__R_c + nad_c	PA14_45020	2
TYMtpp		tym_p <=> tym_c		2	For tyramine utilization. Cuskey et al., 1987. Cuskey_Initial catabolism of aromatic biogenic amines by Pseudomonas aeruginosa PAO- pathway description, mapping of mutations, and cloning of essential genes.
VALDHrirr		h2o_c + nad_c + val__L_c --> 3mob_c + h_c + nadh_c + nh4_c	PA14_19870	2
R05219	Precorrin 5 <=> Precorrin 6X	amet_c + h2o_c + pre5_c --> ac_c + ahcys_c + h_c + pre6a_c		1	Involved in the biosynthesis of cobolamins.
DAPAT	Cadaverine aminotranferase	15dap_c + akg_c --> glu__L_c + h2o_c + h_c + pprdn_c		1	Yamanishi et al., Prediction of missing enzyme genes in a bacterial metabolic network. 2007. Fothergill and Guest, Catabolism of L-Lysine by Pseudomonas aeruginosa. 1977.		Prediction is based on cell-free extracts
23DHBSpp	Transport of 23dhbzs (to cytosol)	23dhbzs_p --> 23dhbzs_c		1	For transport of 23dhbzs
4HALDD	Aldehyde dehydrogenase 4 hydroxyphenylacetaldehyde NAD	4hoxpacd_c + h2o_c + nad_c --> 4hphac_c + 2.0 h_c + nadh_c		1	Luengo et al., 2020; Arcos et al., 2010
5MEPCAtex		5mpca_c + h_e <=> 5mpca_e + h_c	PA14_09540 and PA14_09530 and PA14_09530 and PA14_09520 and PA14_09500	1	Shaktah et al., 2018. The Pseudomonas aeruginosa efflux pump MexGHI-OpmD transports a natural phenazine that controls gene expression and biofilm development.	Not sure about the involvement of proton.
AGODH	acylating glyoxylate dehydrogenase (1.2.1.17)	coa_c + glx_c + nadp_c <=> h_c + nadph_c + oxalcoa_c		1	Singh et al., An ATP and Oxalate Generating Variant Tricarboxylic Acid Cycle Counters Aluminum Toxicity in Pseudomonas fluorescens. 2009.
AKGDHPCA		akg_c + coa_c + h_c + pca_c --> co2_c + pcah2_c + succoa_c	PA14_63850 and PA14_44010 and PA14_44000	1	Glasser et al., The Pyruvate and alpha-Ketoglutarate Dehydrogenase Complexes of Pseudomonas aeruginosa Catalyze Pyocyanin and Phenazine-1-carboxylic Acid Reduction via the Subunit Dihydrolipoamide Dehydrogenase. 2017	The proteins are known, but not sure about the exact reaction. Appears to be right.
AKGDHPYO		akg_c + coa_c + h_c + pyo_c --> co2_c + pyoh2_c + succoa_c	PA14_63850 and PA14_44010 and PA14_44000	1	Glasser et al., The Pyruvate and alpha-Ketoglutarate Dehydrogenase Complexes of Pseudomonas aeruginosa Catalyze Pyocyanin and Phenazine-1-carboxylic Acid Reduction via the Subunit Dihydrolipoamide Dehydrogenase. 2017	The proteins are known, but not sure about the exact reaction. Appears to be right.
DODECtex	n-alkane transport	dodec_e <=> dodec_p		1	Smits et al., Functional characterization of genes involved in alkane oxidation by Pseudomonas aeruginosa. 2007. Grady et al., A comprehensive multi-omics approach uncovers adaptations for growth and survival of Pseudomonas aeruginosa on n- alkanes. 2017
DODECtpp	n-alkane transport	dodec_p <=> dodec_c		1	Smits et al., Functional characterization of genes involved in alkane oxidation by Pseudomonas aeruginosa. 2007. Grady et al., A comprehensive multi-omics approach uncovers adaptations for growth and survival of Pseudomonas aeruginosa on n- alkanes. 2017
ENTERES2pp	Enterochelin Esterase (Fe containing)	feenter_p + 3.0 h2o_p --> 3.0 23dhbzs_p + fe3_p + 3.0 h_p	PA14_32905 or PA14_29340	1	Perraud et al., 2018. A Key Role for the Periplasmic PfeE Esterase in Iron Acquisition via the Siderophore Enterobactin in Pseudomonas aeruginosa.	Should be periplasmic.	Could not mass balance with the reaction suggested by Perraud et al., 2018 or Zhu et al., 2005. Therefore, sticking with the original reaction.
ENTERESpp	Enterochelin Esterase	enter_p + 3.0 h2o_p --> 3.0 23dhbzs_p + 3.0 h_p	PA14_32905 or PA14_29340	1	Perraud et al., 2018. A Key Role for the Periplasmic PfeE Esterase in Iron Acquisition via the Siderophore Enterobactin in Pseudomonas aeruginosa.	Should be periplasmic.	Could not mass balance with the reaction suggested by Perraud et al., 2018 or Zhu et al., 2005. Therefore, sticking with the original reaction.
HEXDECtex	n-alkane transport	hexdec_e <=> hexdec_p		1	Smits et al., Functional characterization of genes involved in alkane oxidation by Pseudomonas aeruginosa. 2007. Grady et al., A comprehensive multi-omics approach uncovers adaptations for growth and survival of Pseudomonas aeruginosa on n- alkanes. 2017
HEXDECtpp	n-alkane transport	hexdec_p <=> hexdec_c		1	Smits et al., Functional characterization of genes involved in alkane oxidation by Pseudomonas aeruginosa. 2007. Grady et al., A comprehensive multi-omics approach uncovers adaptations for growth and survival of Pseudomonas aeruginosa on n- alkanes. 2017
NADHPYO		h_c + nadh_c + pyo_c --> nad_c + pyoh2_c		1	Hassan and Fridovich, 1980. Mechanism of the Antibiotic Action of Pyocyanine. Muller et al., Muller_Effects of pyocyanine, a phenazine dye from Pseudomonas aeruginosa, on oxidative burst and bacterial killing in human neutrophils.
NADPHPYO		h_c + nadph_c + pyo_c --> nadp_c + pyoh2_c		1	Hassan and Fridovich, 1980. Mechanism of the Antibiotic Action of Pyocyanine. Muller et al., Muller_Effects of pyocyanine, a phenazine dye from Pseudomonas aeruginosa, on oxidative burst and bacterial killing in human neutrophils.
OXACT	oxalate CoA-transferase (2.8.3.2)	oxa_c + succoa_c <=> oxalcoa_c + succ_c		1	Singh et al., An ATP and Oxalate Generating Variant Tricarboxylic Acid Cycle Counters Aluminum Toxicity in Pseudomonas fluorescens. 2009.
PCAH2tex		pcah2_c --> pcah2_e		1	Price-Whelan et al., 2006. Rethinking 'secondary' metabolism- physiological roles for phenazine antibiotics.	Not sure about the exact reaction.
PCAtex		pca_e --> pca_c		1	Price-Whelan et al., 2006. Rethinking 'secondary' metabolism- physiological roles for phenazine antibiotics.	Not sure about the exact reaction.
PDHPCA		coa_c + h_c + pca_c + pyr_c --> accoa_c + co2_c + pcah2_c	PA14_66290 and PA14_66310 and PA14_63850 and PA14_19900 and PA14_19910	1	Glasser et al., The Pyruvate and alpha-Ketoglutarate Dehydrogenase Complexes of Pseudomonas aeruginosa Catalyze Pyocyanin and Phenazine-1-carboxylic Acid Reduction via the Subunit Dihydrolipoamide Dehydrogenase. 2017
PDHPYO		coa_c + h_c + pyo_c + pyr_c --> accoa_c + co2_c + pyoh2_c	PA14_66290 and PA14_66310 and PA14_63850 and PA14_19900 and PA14_19910	1	Glasser et al., The Pyruvate and alpha-Ketoglutarate Dehydrogenase Complexes of Pseudomonas aeruginosa Catalyze Pyocyanin and Phenazine-1-carboxylic Acid Reduction via the Subunit Dihydrolipoamide Dehydrogenase. 2017		The proteins are known, but not sure about the exact reaction. Appears to be right.
PYOH2tex		pyoh2_c --> pyoh2_e		1	Price-Whelan et al., 2006. Rethinking 'secondary' metabolism- physiological roles for phenazine antibiotics. Das et al., 2012. Pyocyanin Promotes Extracellular DNA Release in Pseudomonas aeruginosa.	Not sure about the exact reaction.
PYOO2exNET		0.935 o2_e + pyoh2_e --> 0.71 h2o_e + 0.58 h_e + 0.58 o2s_e + pyo_e		1	Price-Whelan et al., 2006. Rethinking ‚Äòsecondary‚Äô metabolism: physiological roles for phenazine antibiotics. Hassan and Fridovich, 1980. Mechanism of the Antibiotic Action of Pyocyanine. Meirelles et al., 2018. Both toxic and beneficial effects of pyocyanin contribute to the lifecycle of Pseudomonas aeruginosa. Wang et al., 2008. Redox reactions of phenazine antibiotics with ferric (hydr)oxid…	Oxygen leakage formulation. According to Meirelles et al., 2018, "Reduced PYO can partially reduce O2 to superoxide (O2‚Äì), which by enzymatic or abiotic dismutation generates hydrogen peroxide (H2O2)."
PYOtex		pyo_e --> pyo_c		1	Price-Whelan et al., 2006. Rethinking 'secondary' metabolism- physiological roles for phenazine antibiotics.	Not sure about the exact reaction.
rxn12880_pphn		me2np6mobq_c + nad_c + pphn_c --> 3dmq9h2_c + co2_c + nadh_c + phpyr_c	PA14_13290 and PA14_13300	1	Vo et al., 2020. The O2-independent pathway of ubiquinone biosynthesis is essential for denitrification in Pseudomonas aeruginosa. Pelosi et al., 2019. Ubiquinone Biosynthesis over the Entire O2 Range- Characterization of a Conserved O2-Independent Pathway. Abby et al., 2020. Advances in bacterial pathways for the biosynthesis of ubiquinone.	UbiU and UbiV could be involved in other hydroxylation reaction. Pelosi et al. also indicated this could be the case. Role of UbiT still not clear	Prephenate is based on Abby et al., 2020. Using NAD for now. Also see Sakai et al., 2019. Dual pathways of tRNA hydroxylation ensure efficient translation by expanding decoding capability.
rxn13107_pphn		2nophe_c + nad_c + pphn_c --> 2no6oph_c + co2_c + nadh_c + phpyr_c	PA14_13290 and PA14_13300	1	Vo et al., 2020. The O2-independent pathway of ubiquinone biosynthesis is essential for denitrification in Pseudomonas aeruginosa. Pelosi et al., 2019. Ubiquinone Biosynthesis over the Entire O2 Range- Characterization of a Conserved O2-Independent Pathway. Abby et al., 2020. Advances in bacterial pathways for the biosynthesis of ubiquinone.	UbiU and UbiV could be involved in other hydroxylation reaction. Pelosi et al. also indicated this could be the case. Role of UbiT still not clear	Prephenate is based on Abby et al., 2020. Using NAD for now. Also see Sakai et al., 2019. Dual pathways of tRNA hydroxylation ensure efficient translation by expanding decoding capability.
rxn13108_pphn		2np6mep_c + nad_c + pphn_c --> 2np6mobq_c + co2_c + nadh_c + phpyr_c	PA14_13290 and PA14_13300	1	Vo et al., 2020. The O2-independent pathway of ubiquinone biosynthesis is essential for denitrification in Pseudomonas aeruginosa. Pelosi et al., 2019. Ubiquinone Biosynthesis over the Entire O2 Range- Characterization of a Conserved O2-Independent Pathway. Abby et al., 2020. Advances in bacterial pathways for the biosynthesis of ubiquinone.	UbiU and UbiV could be involved in other hydroxylation reaction. Pelosi et al. also indicated this could be the case. Role of UbiT still not clear	Prephenate is based on Abby et al., 2020. Using NAD for now. Also see Sakai et al., 2019. Dual pathways of tRNA hydroxylation ensure efficient translation by expanding decoding capability.
SPODMex		2.0 h_e + 2.0 o2s_e --> h2o2_e + o2_e		1	Fridovich, 1983. SUPEROXIDE RADICAL: AN ENDOGENOUS TOXICANT.
TETDECtex	n-alkane transport	tetdec_e <=> tetdec_p		1	Smits et al., Functional characterization of genes involved in alkane oxidation by Pseudomonas aeruginosa. 2007. Grady et al., A comprehensive multi-omics approach uncovers adaptations for growth and survival of Pseudomonas aeruginosa on n- alkanes. 2017
TETDECtpp	n-alkane transport	tetdec_p <=> tetdec_c		1	Smits et al., Functional characterization of genes involved in alkane oxidation by Pseudomonas aeruginosa. 2007. Grady et al., A comprehensive multi-omics approach uncovers adaptations for growth and survival of Pseudomonas aeruginosa on n- alkanes. 2017
TYRDH		h2o_c + o2_c + tym_c <=> 4hoxpacd_c + h2o2_c + nh4_c		1	Luengo et al., 2020; Arcos et al., 2010
DHBSH	2,3-dihydroxybenzoylserine hydrolase	23dhbzs_c + h2o_c --> 23dhb_c + ser__L_c		0	Screen_Iron uptake in Pseudomonas aeruginosa mediated by N-(2,3-dihydroxybenzoyl)-L-serine and 2,3-dihydroxybenzoic acid_1995.pdf
OHCUDC2	2 oxo 4 hydroxy 4 carboxy 5 ureidoimidazoline decarboxylase alltn R producing	5houdic_c + h_c --> alltn__R_c + co2_c	PA_s0001	0
APPLDHr	Aminopropanol dehydrogenase reversible	aact_c + h_c + nadh_c <=> appl_c + nad_c		0
PAPA161		h2o_c + pa161_c --> 12dgr161_c + pi_c		0
PAPA181		h2o_c + pa181_c --> 12dgr181_c + pi_c		0
PLIPA2E161pp	Phospholipase A2 (phosphatidylethanolamine, n-C16:1) (periplasm)	h2o_p + pe161_p --> 1agpe161_p + h_p + hdcea_p		0
AOBUTDs	L-2-amino-3-oxobutanoate decarboxylation (spontaneous)	2aobut_c + h_c --> aact_c + co2_c	PA_s0001	0
FE3DCITCH	Ferric dicitrate chelation	2.0 cit_c + fe3_c <=> fe3dcit_c	PA_s0001	0
FEENTERexs		enter_e + fe3_e --> feenter_e	PA_s0001	0
H2St1pp		h2s_c --> h2s_p		0
OXAtpp		h_c + oxa_p <=> h_p + oxa_c		0
SKMt2pp		h_p + skm_p --> h_c + skm_c		0
2DHGLCNtex	Ketogluconate transport via diffusion extracellular to periplasm	2dhglcn_e <=> 2dhglcn_p		0
ACACtex	Acetoacetate transport via diffusion (extracellular to periplasm)	acac_e <=> acac_p		0	Not sure. Cannot utilize acetoacetate.
BALAtex	Beta-alanine transport via diffusion (extracellular to periplasm)	ala_B_e <=> ala_B_p		0
GLYCLTtex		glyclt_e <=> glyclt_p		0
H2O2tex	Hydrogen peroxide transport via diffusion (external)	h2o2_e <=> h2o2_p		0
H2Stex		h2s_e <=> h2s_p		0
MALDtex	D-Malate transport via diffusion (extracellular to periplasm)	mal__D_e <=> mal__D_p		0
METDtex		met__D_e <=> met__D_p		0
METtex		met__L_e <=> met__L_p		0
OXFOtex		oxa_e <=> oxa_p		0
SKMtex		skm_e <=> skm_p		0
SPMDtex	Spermidine transport via diffusion (extracellular to periplasm)	spmd_e <=> spmd_p		0
URAtex		ura_e <=> ura_p		0
DCYTtex	Deoxycytidine transport via diffusion (extracellular to periplasm)	dcyt_e <=> dcyt_p		0
DURItex	Deoxyuridine transport via diffusion (extracellular to periplasm)	duri_e <=> duri_p		0
ASCBtex	L-ascorbate transport via diffusion (extracellular to periplasm)	ascb__L_e <=> ascb__L_p		0
CYTDtex	Cytidine transport via diffusion (extracellular to periplasm)	cytd_e <=> cytd_p		0
DGSNtex	Deoxyguanosine transport via diffusion (extracellular to periplasm)	dgsn_e <=> dgsn_p		0
DINStex	Deoxyinosine transport via diffusion (extracellular to periplasm)	din_e <=> din_p		0
rJB00285	cis-2-Decenoic acid(DSF) release	c2da_c --> c2da_e		0
rPY00166	S-Adenosylmethionine decarboxylase proenzyme (PE170cyc)	amet_c + pe_pa_16_0_16_1_c --> h_c + pe_pa_17_0_cyc_c		0
rPY00171	S-Adenosylmethionine decarboxylase proenzyme (PE190cyc)	amet_c + pe_pa_18_0_18_1_c --> h_c + pe_pa_19_0_cyc_c		0
rPY00174	S-Adenosylmethionine decarboxylase proenzyme (PG170cyc)	amet_c + pg_pa_16_0_16_1_c --> h_c + pg_pa_17_0_cyc_c		0
rPY00177	S-Adenosylmethionine decarboxylase proenzyme (PG190cyc)	amet_c + pg_pa_18_0_18_1_c --> h_c + pg_pa_19_0_cyc_c		0
rPY00180	S-adenosylmethionine decarboxylase proenzyme	amet_c + 2.0 clpn_pa_16_0_16_1_c --> clpn_pa_17_0_cyc_c + 2.0 h_c		0
rPY00182	Cyclopropanation Cardiolipin(n-C19:0cyc)	amet_c + 2.0 clpn_pa_18_0_18_1_c --> clpn_pa_19_0_cyc_c + 2.0 h_c		0
rxn13796		2bhdccoa_c + h2o_c <=> 3h3h_c + coa_c + h_c		0
rxn13868	L-rhamnotransferase	PA_core4_lipidA_c + 2.0 dtdprmn_c --> PA_core5_lipidA_c + 2.0 dtdp_c		0
rxn13871	Pseudomonas aeruginosa LPS lumped L-ala and CONH2 addition reaction	PA_core7_lipidA_c + ala__L_c + cbp_c --> PA_core_lipidA_c + h2o_c + pi_c		0
rxn13876	Pseudomonas aeruginosa LPS A-band synthesis	PA_core_lipidA_c + rha4glcnacppund_c --> PA_LPS_A_c + udcpdp_c		0
rxn13912		nh4_c + uacmam_c <=> h_c + uacman3n_c		0
rxn13926		uacman2nac3na_c --> uacman2naca_c		0
