# Supplementary material for: Genome-scale model of Pseudomonas aeruginosa metabolism unveils virulence and drug potentiation
Source: Commun Biol. 2023 Feb 10;6:165. doi: 10.1038/s42003-023-04540-8 (PMC9918512; doi:10.1038/s42003-023-04540-8)
Supplement: Supplementary file 5 — Supplementary Data 3 [file 42003_2023_4540_MOESM5_ESM.xlsx]

## Sheet: Sheet1
Genes	Comments
PA14_01250	Probably related to sulfate transport, but could not find a concrete reaction associated with this.
PA14_02990	Not added because annotated as transporter (from extracellular to periplasm). Those reactions were removed.
PA14_03860	GLNS gene PA14_67600 is essential. Therefore, only this gene was used. Even P. putida contains one gene only. Same is true for other genes for GLNS in Papin. PA14_20670 or PA14_38140 or PA14_72850 or PA14_72690 or PA14_03880.
PA14_06670	nirJ protein, but not sure about its function
PA14_06700	nirL. Same issue as nirJ
PA14_06720	Added to NIR1 as appears to be required for maturation of nirS.
PA14_09660	Annotations cannot confirm whether this enzyme is involved or not
PA14_09740	Cannot find proper annotation
PA14_10200	Annotations were not clear
PA14_10530	Annotated as transcriptional regulator
PA14_14060	Annotations cannot confirm whether this enzyme is involved.
PA14_19350	Annotated as peptidase.
PA14_22000	Reaction rxn00776 is not present according to KEGG. This gene is related to tRNA pseudouridine(32) synthase.
PA14_23840	Reaction rxn00776 is not present according to KEGG. This gene is related to tRNA pseudouridine(32) synthase.
PA14_24830	Annotated as glutathione S-transferase.
PA14_25580	Reaction rxn00776 is not present according to KEGG. This gene is related to tRNA pseudouridine(32) synthase.
PA14_26590	Annotated as transcriptional regulator
PA14_35940	KEGG annotation does not support it. From PFAM and KEGG, it could be. SO adding it as there is no gene assigned for this reaction in PA14.
PA14_37090	Not annotated well.
PA14_38250	Transcirptional regulator
PA14_38320	Annotated as putative transporter, bile acid/Na+ symporter family. Not adding this
PA14_40890	Annotations cannot confirm whether this enzyme is involved. AS putative short-chain dehydrogenase.
PA14_41640	Annotated as K02553 regulator of ribonuclease activity A | (GenBank) menG; putative dimethylmenaquinone methyltransferase. Not using menaquinones in my model..so don't need it.
PA14_43110	Annotated as glutathione S-transferase.
PA14_43180	Annotations cannot confirm whether this enzyme is involved. AS putative short-chain dehydrogenase.
PA14_43620	Annotated as Phosphohistidine phosphatase SixA.
PA14_44970	It's a reaction related to folate metabolism. Wrongly annotated in the previous iteration. Not adding it here as P. putida RBH provided different annotation.
PA14_45430	No reactions found for the corresponding RBH hit.
PA14_46320	RBH suggests this is not the right gene for PC
PA14_51080	One orphan reaction NPPDO. Not adding it.
PA14_54660	Annotations cannot confirm whether this enzyme is involved.
PA14_54910	DHA production. Cannot be balanced
PA14_54930	DHA production. Cannot be balanced
PA14_54940	DHA production. Cannot be balanced
PA14_57190	Annotated as 8-oxo-dGTP diphosphatase. Not adding it.
PA14_60210	Reaction rxn00776 is not present according to KEGG. This gene is related to tRNA pseudouridine(32) synthase.
PA14_61680	Annotated as release factor glutamine methyltransferase [EC:2.1.1.297]. Not adding it.
PA14_62730	Not sure about the annotation. RBH from E. coli does not match. reaction rxn00776 is not present according to KEGG. This gene is related to tRNA pseudouridine(32) synthase.
PA14_64770	One orphan reaction. Not required to add rxn01294.
PA14_68920	Annotated as transcriptional regulator
PA14_69140	Annotated as CDP-4-dehydro-6-deoxyglucose reductase [EC:1.17.1.1]
PA14_70920	Sugar transporter not proline transporter
PA14_72690	GLNS gene PA14_67600 is essential. Therefore, only this gene was used. Even P. putida contains one gene only. Same is true for other genes for GLNS in Papin. PA14_20670 or PA14_38140 or PA14_72850 or PA14_72690 or PA14_03880.
PA14_72850	GLNS gene PA14_67600 is essential. Therefore, only this gene was used. Even P. putida contains one gene only. Same is true for other genes for GLNS in Papin. PA14_20670 or PA14_38140 or PA14_72850 or PA14_72690 or PA14_03880.
