# Supplementary material for: Genome-scale model of Pseudomonas aeruginosa metabolism unveils virulence and drug potentiation
Source: Commun Biol. 2023 Feb 10;6:165. doi: 10.1038/s42003-023-04540-8 (PMC9918512; doi:10.1038/s42003-023-04540-8)
Supplement: Supplementary file 6 — Supplementary Data 4 [file 42003_2023_4540_MOESM6_ESM.xlsx]

## Sheet: Sheet1
bigg_id	metabolite name	new_charge	new_formula	Source	Comment
1hphe	1-hydroxyphenazine	0	C12H8ON2	SEED:cpd17044	new metabolite. Adding information from modelseed
25dhpp	2 5 Diamino 6 hydroxy 4 5 phosphoribosylamino pyrimidine C9H14N5O8P	-2	C9H14N5O8P	MNXM648	Using formula and charge from METANET
2bhdccoa	beta-hydroxydecanoyl-beta-hydroxydecanoyl-S-CoA	-4	C41H68O20N7P3S	net mets: cpd17045	balancing the reaction rxn13888. Reaction: rxn13888
2hddACP	2-hydroxydodecanoyl-[acyl-carrier protein]	-1	C23H43N2O9PRS	net mets: cpd17046	balancing the reaction rxn13792. Reaction: rxn13792
2kmb	2-keto-4-methylthiobutyrate	-1	C5H7O3S	MNXM276
2mahmp	2-Methyl-4-amino-5-hydroxymethylpyrimidine diphosphate	-3	C6H8N3O7P2	pubchem: 25245586
2no6oph	2-nonaprenyl-6-hydroxyphenol	0	C51H78O2	SEED:cpd16765	new metabolite. Adding information from modelseed
2nophe	2-nonaprenylphenol	0	C51H78O	SEED:cpd16768	new metabolite. Adding information from modelseed
2np6mep	2-nonaprenyl-6-methoxyphenol	0	C52H80O2	pubchem id: 5372355
2np6mobq	2-nonaprenyl-6-methoxy-1,4-benzoquinol	0	C52H80O3	pubchem id: 50986247
3dmq9h2	3-Demethylubiquinol-9	0	C53H82O4	pubchem id: 86583403
3h3h	3-hydroxydecanoyl-3-hydroxydecanoate	-1	C20H37O5	pubchem id: 52921680
3nphb	Nonaprenyl-4-hydroxybenzoate	-1	C52H77O3	SEED:cpd02419	two charges in bigg, but according to seed charge is -1
3oxdd	3-Oxododecanoate	-1	C12H21O3	SEED:cpd01581	new metabolite. Adding information from modelseed
5mpca	5-methylphenazine-1-carboxylic acid betaine	1	C14H11N2O2	pubchem id: 50986168
6a5och	(1R,6S)-6-Amino-5-oxocyclohex-2-ene-1-carboxylate	0	C7H9NO3	pubchem id: 49852393
a4dic	2-amino-2-deoxyisochorismic acid	-1	C10H10O5N	SEED: cpd17073
ad	Acetamide	0	C2H5NO	MNXM4428
adphep_DD	ADP-D-glycero-D-manno-heptose	-2	C17H25N5O16P2	MNXM1648
adphep_LD	ADP-L-glycero-D-manno-heptose	-2	C17H25N5O16P2	MNXM857
algn	Alginate	0	C12H16O12	SEED:cpd11949	new metabolite. Adding information from modelseed. Using info from iMO1056
algna	Acetylated Alginate	0	C14H18O13	SEED:cpd17074	new metabolite. Adding information from modelseed
algne	Epimerized Alginate Dimer	0	C12H16O12	SEED:cpd17075	new metabolite. Adding information from modelseed
btd_meso	Meso-2,3-Butanediol	0	C4H10O2	MNXM9502
btd_SS	(2S,3S)-Butane-2,3-diol	0	C4H10O2	SEED:cpd01949	new metabolite. Adding information from modelseed
c2da	cis-2-Decenoic acid	-1	C10H17O2	SEED:cJB00127	new metabolite. Adding information from modelseed
cdp_pa_pa_16_0_16_1	CDP-pa160161	-2	C44H77N3O15P2	new mets: cPY00122	computed by balancing the reaction and PSSA reactions
cdp_pa_pa_18_0_18_1	CDP-pa180181	-2	C48H85N3O15P2	new mets: cPY00126	solved by balancing the reactions and PSSA reacitons
cdpdag_BS	CDP-diacylglycerol	-2	C14H17N3O15P2R2	SEED: cpd11427
ckdo	CMP-3-deoxy-D-manno-octulosonate	-2	C17H24N3O15P	SEED: cpd02546
clpn_pa_16_0_16_1	clpn160161	-2	C73H136O17P2	net mets: cPY00142	balancing the reaction rPY00184. Reaction: rPY00184
clpn_pa_17_0_cyc	clpn170cyc	-5	C161H293N6O39S1P4	net mets: cPY00138	balancing the reaction rPY00180. Reaction: rPY00180
clpn_pa_18_0_18_1	clpn180181	-2	C81H152O17P2	net mets: cPY00141	balancing the reaction rPY00183. Adding two H. Reaction: rPY00183
clpn_pa_19_0_cyc	clpn190cyc	-5	C177H325N6O39S1P4	net mets: cPY00140	balancing the reaction rPY00182. Reaction: rPY00182
cthzp	2-(2-Carboxy-4-methylthiazol-5-yl)ethyl phosphate	0	C7H10NO6PS	pubchem id: 46942369
cthzp_pre	2-[(2R,5Z)-2-Carboxy-4-methylthiazol-5(2H)-ylidene]ethyl phosphate	0	C7H10NO6PS	pubchem id: 53477655
ddcaACP	Dodecanoyl-ACP (n-C12:0ACP)	-1	C23H43N2O8PRS	using bigg info
dhha	trans-2,3-dihydro-3-hydroxyanthranilic acid	0	C7H9NO3	pubchem id: 49852385
dhmtp	1,2-dihydroxy-3-keto-5-methylthiopentene	0	C6H10O3S	MNXM494	Using formula and charge from METANET
diact	Diacetyl C4H6O2	0	C4H6O2	MNXM1467
dkmpp	2,3-diketo-5-methylthio-1-phosphopentane	-2	C6H9O6PS	MNXM162358
dodec	n-Dodecane	0	C12H26	pubchem id: 8182
dodecoh	1-Dodecanol	0	C12H26O	pubchem id: 8193
fbac_pa	ferribactin	0	C56H90N18O21	SEED:cPY00163	new metabolite. Adding information from modelseed
fe3dhbzs	Ferric 2,3-dihydroxybenzoylserine	2	C10H10FeNO6	BIGG
frmd	Formamide	0	CH3NO	MNXM1231	Using formula and charge from METANET
gtcac	glycerol teichoic acid (n=45), linked, unsubstituted	-46	C191H360N10O259P46	net mets: cpd15667	balncing the reaction rxn10194. Reaction: rxn10194
gtcac__ala	glycerol teichoic acid (n=45), linked, D-ala substituted	-46	C326H585N55O304P46	net mets: cpd15668	balancing the reaction rxn10196. Reaction: rxn10196
gtcac__glu	glycerol teichoic acid (n=45), linked, glucose substituted	-46	C461H810N10O484P46	net mets: cpd15669	balancing the reaction rxn10195. Reaction: rxn10195
hethmpp	Hydroxy ethyl Thiamin diphosphate	1	C14H23N4O8P2S	pubchem: 440568
hexdec	n-Hexadecane	0	C16H34	pubchem id: 11006
hexdecoh	1-Hexadecanol	0	C16H34O	pubchem id: 2682
hexhp16dc	(1R,6R)-1,4,5,5a,6,9-Hexahydrophenazine-1,6-dicarboxylate	0	C14H14N2O4	pubchem: 119058147
hhq	2-heptyl-4-quinolone	0	C16H21ON	SEED:cpd17078	new metabolite. Adding information from modelseed
hsl	homoserine lactone	0	C4H7O2N	SEED:cpd16660	new metabolite. Adding information from modelseed. Added from iMO1056. Charge 0 according to pubchem (73509)
llrhh	L-rhamnosyl-Lrhamnosyl-3-hydroxydecanoyl-3-hydroxydecanoate	3	C32H57O13	net mets: cpd17080	balancing the reaction rxn13904. Reaction: rxn13904
lrhh	L-rhamnosyl-3-hydroxydecanoyl-3-hydroxydecanoate	1	C26H47O9	net mets: cpd17081	balancing the reaction rxn13903. Reaction: rxn13903
me2np6mobq	2-nonaprenyl-3-methyl-6-methoxy-1,4-benzoquinol	0	C53H82O3	pubchem: 50986193
mma	Methanamine	1	CH6N	MNXM255
n3oxddhsl	N-(3-oxo-dodecanoyl)-L-homoserine lactone	0	C16H27NO4	SEED:cpd17082	new metabolite. Adding information from modelseed
n5fn5horn	N5-formyl-N5-hydroxy-L-ornithine	0	C6H12N2O4	SEED:cPY00162	new metabolite. Adding information from modelseed
nbhsl	N-Butyryl-L-homoserine lactone	0	C8H13NO3	SEED:cpd08635	new metabolite. Adding information from modelseed
npdp	Solanesyl diphosphate	-3	C45H73O7P2	BIGG	can be -3 according to bigg
PA_core_lipidA	Pseudomonas aeruginosa LPS core + KDO2-lipidA	1	C160H286N4O95P5	new mets: cpd17065	balancing the reaction rxn13871. Reaction: rxn13871
PA_core1_lipidA	PA core1 - lipidA	-3	C107H191N2O45P2	new mets: cpd17058	balancing the reaction rPY00222. Reaction: rPY00222
PA_core2_lipidA	PA core2 - lipidA	0	C114H206N2O51P2	new mets: cpd17059	balancing the reaction rPY00221. Reaction: rPY00221
PA_core3_lipidA	PA core3 - lipidA	1	C120H217N2O56P2	new mets: cpd17060	balancing the reaction rxn13866. Reaction: rxn13866
PA_core4_lipidA	PA core4 - lipidA	4	C138H250N2O71P2	new mets: cpd17061	balancing the reaction rxn13867. Reaction: rxn13867
PA_core5_lipidA	PA core5 - lipidA	6	C150H272N2O79P2	new mets: cpd17062	balancing the reaction rPY00221. Reaction: rxn13868
PA_core6_lipidA	PA core6 - lipidA	7	C156H283N2O84P2	new mets: cpd17063	balancing the reaction rxn13869. Reaction: rxn13869
PA_core7_lipidA	PA core7 - lipidA	1	C156H280N2O93P5	new mets: cpd17064	balancing the reaction rxn13870. Reaction: rxn13870
pa_EC	1,2-diacyl-sn-glycerol 3-phosphate	-1	C5H6O8PR2	SEED: cpd11422
PA_KDO2lipidA	Pseudomonas aeruginosa KDO2-lipidA	-6	C100H176N2O39P2	net mets: cpd17054	balancing the reaction rxn13879. Reaction: rxn13879
PA_KDOlipidA	Pseudomonas aeruginosa KDO-lipidA	-5	C92H165N2O32P2	net mets: cpd17055	balancing the reaction rxn13878. Reaction: rxn13878
PA_lipidA	2,3,2'3'-Tetrakis(beta-hydroxymyristoyl)-D-glucosaminyl-1,6-beta-D-glucosamine 1,4'-bisphosphate	-4	C84H154N2O25P2	new mets: cpd17066	balancing the reaction rxn13873. Reaction: rxn13873
PA_lipidAds	Lipid A Disaccharide	-2	C60H111N2O20P	net mets: cpd17067	reaction from iML1515. Changed C and H number, but did not change the reaction. Reaction: LPADSS
PA_lipidApre	Pseudomonas aeruginosa Lipid A precursor	-4	C60H110N2O23P2	net mets: cpd17068	reaction from iML1515. Changed C and H number, but did not change the reaction. Reaction: TDSK_PA
PA_lipidX	2,3-Bis(3-hydroxytetradecanoyl)-beta-D-glucosaminyl 1-phosphate	-2	C30H56NO12P	net mets: cpd17069	reaction from iML1515. Changed C and H number, but did not change the reaction. Reaction: USHD
PA_LPS_A	Pseudomonas aeruginosa A-band lipopolysaccharide	4	C193H347P9O127N8	new mets: cpd17056	balancing the reaction rxn13876. Reaction: rxn13876
PA_LPS_B	Pseudomonas aeruginosa B-band lipopolysaccharide	4	C186H334O116N9P7	new mets: cpd17057	balancing the reaction rxn13877. Reaction: rxn13877
pa_pa_16_0_16_1	pa160161	-2	C35H65O8P1	new mets: cPY00120	computed by balancing the reaction and AGPAT reactions
pa_pa_18_0_18_1	pa180181	-2	C39H73O8P1	new mets: cPY00125	computed by balancing the reaction and AGPAT reactions
PA_u23ga	UDP-2,3-bis(3-hydroxytetradecanoyl)glucosamine	-2	C39H67N3O20P2	net mets: cpd17070	reaction from iML1515. Changed C and H number, but did not change the reaction. Reaction: U23GAAT
PA_u3aga		-2	C27H43N3O19P2	net mets: cpd17071	reaction from iJN1463. Metabolite used is u3dcaga which is same according to their nomenclature. Reaction: UAGAAT2_1
PA_u3hga	UDP-3-O-(3-hydroxytetradecanoyl)-D-glucosamine	-1	C25H42N3O18P2	net mets: cpd17072	reaction from iML1515. Reaction: UHGADA
pc_EC	Lecithin	0	C10H18NO8PR2	SEED: cpd11624
pca	phenazine-1-carboxylic acid	0	C13H8N2O2	pubchem: 95069
pchln	pyochelin	-1	C14H15N2O3S2	SEED:cpd08828	new metabolite. Adding information from modelseed
pe_pa_16_0_16_1	pe160161	0	C37H72N1O8P1	SEED:cPY00123	new metabolite. Adding information from modelseed
pe_pa_17_0_cyc	pe170cyc	0	C52H94N7O13P1S	new mets: cPY00124	balancing the reactions
pe_pa_18_0_18_1	pe180181	0	C41H80N1O8P1	SEED:cPY00128	new metabolite. Adding information from modelseed
pe_pa_19_0_cyc	pe190cyc	0	C56H102N7O13S1P1	new mets: cPY00129	balancing the reactions
peptido_pa		-1	C40H63N8O21	net mets: cpd15665	balancing the reaction rxn10199. Reaction: rxn10199
pg_pa_16_0_16_1	pg160161	-1	C38H72O10P1	new mets: cPY00131	solved by balancing the reactions and PGPP reacitons
pg_pa_17_0_cyc	pg170cyc	-1	C53H94N6O15S1P1	net mets: cPY00132	balancing the reaction rPY00174. Reaction: rPY00174
pg_pa_18_0_18_1	pg180181	-1	C42H80O10P1	new mets: cPY00134	solved by balancing the reactions and PGPP reacitons
pg_pa_19_0_cyc	pg190cyc	-1	C57H102N6O15S1P1	net mets: cPY00135	balancing the reaction rPY00177. Reaction: rPY00177
pgp_pa_16_0_16_1	pgp160161	-3	C38H71O13P2	new mets: cPY00130	solved by balancing the reactions and PGSA reacitons
pgp_pa_18_0_18_1	pgp180181	-3	C42H79O13P2	new mets: cPY00133	solved by balancing the reactions and PGSA reacitons
phe1c	phenazine-1-carboxamide	0	C13H9ON3	SEED:cpd17084	new metabolite. Adding information from modelseed
ppoh	1-Propanol	0	C3H8O	MNXM6396	Using formula and charge from METANET
pqs	2-heptyl-3-hydroxy-4-quinolone	0	C16H21NO2	SEED:cpd17085	new metabolite. Adding information from modelseed
ps_pa_16_0_16_1	ps160161	-1	C38H71N1O10P1	new mets: cPY00122	computed by balancing the reaction and PSD reactions
ps_pa_18_0_18_1	ps180181	-1	C42H79N1O10P1	new mets: cPY00127	solved by balancing the reactions and PSSA reacitons
pyo	pyocyanin	0	C13H10N2O	KEGG: C01748	new metabolite. Adding information from modelseed
q9	Ubiquinone-9	0	C54H82O4	pubchem: 5280473
q9h2	Ubiquinol-9	0	C54H84O4	pubchem: 45281170
rha1glcnacppund	rha1glcnacppund	0	C70H117P3O18N4	SEED:cpd17086	new metabolite. Adding information from modelseed
rha3glcnacppund	rha3glcnacppund	0	C82H139P5O32N4	net mets: cpd17087	balancing the reaction rxn13900. Reaction: rxn13900
rha4glcnacppund	rha4glcnacppund	0	C88H150P6O39N4	net mets: cpd17088	balancing the reaction rxn13901. Reaction: rxn13901
rnam	N Ribosylnicotinamide C11H15N2O5	1	C11H15N2O5	MNXM1115	Using formula and charge from METANET
salc	salicylate	-1	C7H5O3	MNXM730078	Using formula and charge from METANET
salchs4fe	Salmochelin-S4-Fe-III	3	C42FeH47N3O25	BIGG
tcac__ala	Prenol-45n teichoic acid-alanine substituted	-47	C341H611N47O287P47	SEED:cpd15663	new metabolite. Adding information from modelseed
tda8coa	Trans-2,3-didehydroacyl-CoA (C8)	0	C29H44N7O17P3S	SEED:cpd17090	new metabolite. Adding information from modelseed
tetdec	n-Tetradecane	0	C14H30	pubchem id: 12389
tetdecoh	1-Tetradecanol	0	C14H30O	pubchem id: 8209
thfglu	THF-L-glutamate	-3	C24H27N8O9	SEED: cpd06227
thmmp	Thiamin monophosphate	-1	C12H16N4O4PS	MNXM662
thmpp	Thiamine diphosphate	-2	C12H16N4O7P2S	MNXM256
ttda8coa	trans,trans-2,3,4,5-tetradehydroacyl-CoA (C8)	0	C29H42N7O17P3S	SEED:cpd17091	new metabolite. Adding information from modelseed
uacfuc	UDP-N-acetyl fucosamine	0	C17H23N3O16P2	net mets: cpd17092	balancing the reactions rJB00277. 2 H added. Reaction: rJB00277
uacman2nac3na	UDP-N-acetyl-D-mannosamine (2NAc3N) acid	-3	C17H27O17N4P2	net mets: cpd17094	balancing the reaction rxn13911. Reaction: rxn13911
uacman2nac3naca	UDP-N-acetyl-D-manosamine (2NAc3NAc) acid	-3	C19H29O18N4P2	net mets: cpd17095	balancing the reaction rxn13913. Reaction: rxn13913
uacman2naca	UDP-N-acetyl-D-mannosamine (2NAc(CH3C=NH)) acid	-3	C17H27O17N4P2	net mets: cpd17093	balancing the reaction rxn13926. Reaction: rxn13926
uacman3n	UDP-N-acetyl-D-mannosamine-3-N	-2	C17H28O17N4P2	net mets: cpd17096	balancing the reaction rxn13912. Reaction: rxn13912
udcppf	Fuc2NAc-PP-Undecaprenyl	0	C63H101O11N1P2	net mets: cpd17098	balancing there reaction rxn13833. 2 H added.. Reaction: rxn13833
udcppfm	Man(2NAc3NAc)A-(beta1,3)-Fuc2NAc-PP-Undecaprenyl	-1	C71H117O19N3P3	net mets: cpd17099	balancing the reaction rxn13922. 2 H added. Reaction: rxn13922
udcppfmm	Man(2NAc3N)(3,-CH3C=NH)A-(beta1,4)-Man(2NAc3NAc)A-(beta1,3)-Fuc2NAc-PP-Undecaprenyl	-2	C81H135O28N5P4	net mets: cpd17100	balancing the reaction rxn13923. 2 H added. Reaction: rxn13923
