# Supplementary material for: Genome-scale model of Pseudomonas aeruginosa metabolism unveils virulence and drug potentiation
Source: Commun Biol. 2023 Feb 10;6:165. doi: 10.1038/s42003-023-04540-8 (PMC9918512; doi:10.1038/s42003-023-04540-8)
Supplement: Supplementary file 7 — Supplementary Data 5 [file 42003_2023_4540_MOESM7_ESM.xlsx]

## Sheet: LB
metabolites	lb	ub
h2o	-1000	1000
pi	-1000	1000
co2	-1000	1000
fe2	-1000	1000
zn2	-1000	1000
so4	-1000	1000
cu2	-1000	1000
k	-1000	1000
mg2	-1000	1000
na1	-1000	1000
cd2	-1000	1000
h	-1000	1000
glu__L	-10	1000
glc__D	-10	1000
gly	-10	1000
ala__L	-10	1000
lys__L	-10	1000
asp__L	-10	1000
arg__L	-10	1000
ser__L	-10	1000
met__L	-10	1000
trp__L	-10	1000
phe__L	-10	1000
tyr__L	-10	1000
cys__L	-10	1000
leu__L	-10	1000
his__L	-10	1000
pro__L	-10	1000
val__L	-10	1000
thr__L	-10	1000
thm	-10	1000
ile__L	-10	1000
ura	-10	1000
csn	-10	1000
dad_5	-10	1000
o2	-20	1000

## Sheet: SCFM
metabolites	lb	ub
h2o	-10	1000
pi	-10	1000
co2	-10	1000
fe2	-10	1000
glu__L	-10	1000
glc__D	-10	1000
gly	-10	1000
ala__L	-10	1000
lys__L	-10	1000
asp__L	-10	1000
so4	-10	1000
arg__L	-10	1000
ser__L	-10	1000
met__L	-10	1000
orn	-10	1000
trp__L	-10	1000
phe__L	-10	1000
h	-10	1000
tyr__L	-10	1000
cys__L	-10	1000
leu__L	-10	1000
his__L	-10	1000
pro__L	-10	1000
val__L	-10	1000
lac__D	-10	1000
thr__L	-10	1000
k	-10	1000
no3	-10	1000
mg2	-10	1000
ile__L	-10	1000
na1	-10	1000
nh4	-10	1000
o2	-20	1000

## Sheet: Minimal_Papin
metabolites	lb	ub
h2o	-1000	1000
pi	-1000	1000
co2	-1000	1000
fe2	-1000	1000
mn2	-1000	1000
zn2	-1000	1000
so4	-1000	1000
cu2	-1000	1000
h	-1000	1000
cobalt2	-1000	1000
k	-1000	1000
mg2	-1000	1000
n2	-1000	1000
na1	-1000	1000
nh4	-1000	1000
cd2	-1000	1000
fe3	-1000	1000
ni2	-1000	1000
o2	-20	1000
glc__D	-10	1000

## Sheet: M9 (Current Protocol)
metabolites	lb	ub
h2o	-1000	1000
pi	-1000	1000
co2	-1000	1000
h	-1000	1000
k	-1000	1000
na1	-1000	1000
nh4	-1000	1000
o2	-20	1000
so4	-1000	1000
fe2	-1000	1000
glc__D	-10	1000

## Sheet: MOPS (LaBauve)
metabolites	lb	ub
nh4	-1000	1000
mobd	-1000	1000
cobalt2	-1000	1000
cl	-1000	1000
cu2	-1000	1000
so4	-1000	1000
mn2	-1000	1000
zn2	-1000	1000
h2o	-1000	1000
ca2	-1000	1000
k	-1000	1000
pi	-1000	1000
fe2	-1000	1000
mg2	-1000	1000
na1	-1000	1000
o2	-20	1000
co2	-1000	1000
h	-1000	1000
glc__D	-10	1000

## Sheet: M9 (Meylan)
metabolites	lb	ub
h2o	-1000	1000
pi	-1000	1000
co2	-1000	1000
h	-1000	1000
k	-1000	1000
na1	-1000	1000
nh4	-1000	1000
o2	-20	1000
so4	-1000	1000
fe2	-1000	1000
mg2	-1000	1000
cit	-0.5	1000
