# Supplementary material for: Genome-scale model of Pseudomonas aeruginosa metabolism unveils virulence and drug potentiation
Source: Commun Biol. 2023 Feb 10;6:165. doi: 10.1038/s42003-023-04540-8 (PMC9918512; doi:10.1038/s42003-023-04540-8)
Supplement: Supplementary file 9 — Supplementary Data 7 [file 42003_2023_4540_MOESM9_ESM.xlsx]

## Sheet: 2B_UQ_fluxSum
Environment	Aerobic	Anaerobic
Wildtype(WT)/Mutant
WT	30.5956	22.1537
ΔPA14_13290	30.5956	3.30701
ΔPA14_13300	30.5956	3.30701

## Sheet: 3_PYOProd_growth_o2flux
O2tex (mmol/(gDW.hr))	0.5	1	1.5	2	2.5	3	3.5	4	4.5	5	5.5	6	6.5	7	7.5	8	8.5	9	9.5	10
Percentage of maximum synthesis flux
100	0.495907	0.523982	0.552058	0.580133	0.608209	0.636284	0.66436	0.692435	0.720511	0.748586	0.776662	0.804737	0.832813	0.860888	0.888964	0.917039	0.945115	0.97319	1.00127	1.02934
90	0.466828	0.503754	0.538805	0.573856	0.608209	0.636284	0.66436	0.692435	0.720511	0.748586	0.776662	0.804737	0.832813	0.860888	0.888964	0.917039	0.945115	0.97319	1.00127	1.02934
80	0.437051	0.475049	0.511601	0.546652	0.581703	0.616753	0.651804	0.686855	0.720511	0.748586	0.776662	0.804737	0.832813	0.860888	0.888964	0.917039	0.945115	0.97319	1.00127	1.02934
70	0.407275	0.445272	0.48327	0.519448	0.554499	0.58955	0.624601	0.659651	0.694702	0.729753	0.764804	0.799854	0.832813	0.860888	0.888964	0.917039	0.945115	0.97319	1.00127	1.02934
60	0.373715	0.414892	0.453494	0.491491	0.527295	0.562346	0.597397	0.632448	0.667498	0.702549	0.7376	0.772651	0.807702	0.842752	0.877803	0.912854	0.945115	0.97319	1.00127	1.02934
50	0.329205	0.372236	0.415267	0.458298	0.499001	0.535044	0.570193	0.605244	0.640295	0.675346	0.710396	0.745447	0.780498	0.815549	0.850599	0.88565	0.920701	0.955752	0.990803	1.02585
40	0.284696	0.327727	0.370758	0.413789	0.45682	0.499851	0.539828	0.577203	0.612863	0.648142	0.683193	0.718243	0.753294	0.788345	0.823396	0.858447	0.893497	0.928548	0.963599	0.99865
30	0.240186	0.283217	0.326248	0.369279	0.412311	0.455342	0.49804	0.537988	0.577937	0.617885	0.655021	0.690681	0.726091	0.761141	0.796192	0.831243	0.866294	0.901344	0.936395	0.971446
20	0.195677	0.238708	0.281739	0.32477	0.367801	0.410832	0.453863	0.4962	0.536148	0.576097	0.616045	0.655994	0.695942	0.732839	0.768499	0.804039	0.83909	0.874141	0.909192	0.944242
10	0.146429	0.191821	0.237213	0.280261	0.323292	0.366323	0.409354	0.452385	0.49436	0.534308	0.574257	0.614205	0.654154	0.694102	0.734051	0.773999	0.810658	0.846318	0.881978	0.917039
0	0.0951417	0.140534	0.185926	0.231318	0.27671	0.321813	0.364844	0.407875	0.450906	0.49252	0.532468	0.572417	0.612365	0.652314	0.692262	0.732211	0.772159	0.812107	0.851978	0.888476

## Sheet: 4A_compare_mutants_Behrends
Reactions	Biomass Flux	GLCtex	GLCabcpp	GLCDpp_avg	GLCNtex
Mutant/Wildtype(WT)
PA14_22910	0.35	1	4.93	0.53	472.71
PA14_23070	1	1	1	1	1
PA14_23090	1	1	1	1	1
PA14_34630	0.99	1	9.32	0	1
PA14_34960	1	1	1	1	1
PA14_34970	0.99	1	9.32	0	1
PA14_35270	1	1	1	1	1
PA14_35290	1	1	1	1	1
PA14_35300	1	1	1	1	1
PA14_35330	1	1	1	1	1
PA14_35340	1	1	1	1	1
PA14_71800	1	1	1	1	1
WT	1	1	1	1	1

## Sheet: 4B_compare_WTvMUT_Behrends
Reactions	GLCtex_WT	GLCNtex_WT	GLCabcpp_WT	GLCNt2rpp_WT	EDD_WT	BIOMASS_PA14_v27M_WT	GLCDpp_avg_WT	GLCtex_MUT	GLCNtex_MUT	GLCabcpp_MUT	GLCNt2rpp_MUT	EDD_MUT	BIOMASS_PA14_v27M_MUT	GLCDpp_avg_MUT
minimum	10.01	0.01	1.07	8.95	8.95	0.9	0.01	10.01	4.71	5.29	0.01	0.01	0.31	0.01
maximum	10.01	0.01	1.07	8.95	8.95	0.9	8.95	10.01	4.71	5.29	0.01	0.01	0.31	4.73

## Sheet: 5_sampling_glyoxylate
Reactions	AKGDa	AKGDb	SUCDi	SUCDi_q9	MDH2	rJB00262	ME1	ME2	CS	SUCOASr	ACONTa	ACONTb	FUM	ICDHyr	MALS	ICL	OXACT	GLYCLTDx	GLYCLTDy	O2tex	ATPS4rpp	POX_q9	ACLS_d	PDHbr	GLXCL	Proton_FluxSum
Sampling#
0	0.479331	0.479331	0.0445568	0.464271	0.0665636	0.48615	0.161055	4.74951	0.186644	-0.449149	0.686641	0.686641	0.636547	0.657445	4.82673	0.0291963	-2.4573e-05	0	6.49101e-07	5.05831	26.234	3.90864e-06	5.74529	5.74529	3.15992	5.28023
1	0.787887	0.787887	0.28289	0.759782	0.341206	0.968391	0.868826	4.04928	0.695428	-0.74741	1.18493	1.18493	1.18601	1.05974	5.04169	0.125185	-0.00300766	0	5.79165e-05	4.8	26.2386	0.0293416	6.03598	6.03598	2.55492	5.28883
2	0.614041	0.614041	0.218486	0.560289	0.257061	0.560567	0.50088	4.86031	0.431666	-0.575052	0.922526	0.922526	0.945969	0.892421	5.23285	0.0301049	-0.00249921	0	5.75202e-05	4.84609	26.214	0.0291889	6.2013	6.2013	2.40991	5.29367
3	0.620525	0.620525	0.215291	0.53582	0.254901	0.530256	0.478701	4.98738	0.400578	-0.575587	0.893096	0.893096	0.922248	0.884141	5.32899	0.00895568	-0.00401336	0	5.43627e-06	4.85491	26.0446	0.0293628	6.26052	6.26052	2.34157	5.28435
4	0.584503	0.584503	0.224168	0.508531	0.270916	0.520794	0.694289	4.78515	0.374464	-0.55254	0.86729	0.86729	0.90275	0.857734	5.3684	0.00955536	-0.00400245	0	0.000680312	4.8407	26.1153	0.0292853	6.2807	6.2807	2.32149	5.30101
5	0.592621	0.592621	0.262838	0.49226	0.269741	0.564334	0.614761	4.82111	0.395385	-0.534905	0.892523	0.892523	0.922378	0.8581	5.34757	0.0344233	-0.0118879	0	0.000683501	4.86706	26.3782	0.0304166	6.2099	6.2099	2.34953	5.34832
6	0.647869	0.647869	0.254551	0.547914	0.25101	0.548842	0.333578	5.12798	0.441665	-0.591924	0.939086	0.939086	0.967633	0.910262	5.29378	0.0288232	-0.0124536	0	0.000675111	4.89663	26.8299	0.0172521	6.29768	6.29768	2.368	5.43467
7	0.679791	0.679791	0.262311	0.526002	0.25987	0.530215	0.135264	5.34105	0.422996	-0.649808	0.920481	0.920481	0.925681	0.896509	5.34072	0.0239723	-0.0036836	0	0.00251522	4.89178	26.7538	0.0448415	6.31062	6.31062	2.33856	5.4208
8	0.696942	0.696942	0.307814	0.502514	0.302778	0.496877	0.0104881	5.4233	0.449831	-0.653504	0.947504	0.947504	0.955785	0.926704	5.27766	0.0208002	-0.00370954	0	0.00251534	4.88385	26.758	0.0171226	6.29364	6.29364	2.36958	5.43163
9	0.503703	0.503703	0.315001	0.304062	0.309755	0.316797	0.146489	5.65992	0.252731	-0.454603	0.750241	0.750241	0.766743	0.726266	5.66622	0.0239749	-0.000673891	0	0.00250437	4.89231	27.145	0.0151037	6.46096	6.46096	2.17725	5.51522
10	0.45815	0.45815	0.274246	0.2763	0.296691	0.299812	0.19913	5.68961	0.194257	-0.414873	0.693378	0.693378	0.687016	0.690071	5.79823	0.00330665	-0.00425737	0	0.00251124	4.88255	27.1021	0.015312	6.50589	6.50589	2.09127	5.51392
11	0.368586	0.368586	0.246176	0.227808	0.241446	0.273536	0.259757	5.75815	0.124466	-0.333933	0.619082	0.619082	0.610344	0.593697	5.92255	0.0253854	-0.00736269	0	0.00547197	4.8516	26.9383	0.0155502	6.60189	6.60189	2.03813	5.48115
12	0.330501	0.330501	0.198885	0.214294	0.159762	0.265482	1.14298	5.03365	0.0536086	-0.247137	0.549635	0.549635	0.557544	0.525448	6.04433	0.0241866	-0.0117292	0	0.0152084	4.83677	26.9435	0.012191	6.5731	6.5731	1.9789	5.48794
13	0.310659	0.310659	0.230176	0.160221	0.159116	0.24241	1.21317	4.87989	0.0318815	-0.232411	0.522869	0.522869	0.544336	0.497682	5.95024	0.0251868	-0.0115142	0	0.0151102	4.74692	26.557	0.0250571	6.49247	6.49247	2.02536	5.38991
14	0.338548	0.338548	0.177133	0.243403	0.098351	0.313749	0.964489	5.11292	0.052425	-0.301329	0.550573	0.550573	0.572726	0.532219	5.91678	0.0183543	-0.0631528	0	0.0163101	4.83395	26.8096	0.178353	6.31233	6.31233	2.01253	5.44372
15	0.291157	0.291157	0.183112	0.234237	0.0699658	0.320091	1.22531	4.87053	0.0536123	-0.273587	0.552799	0.552799	0.56318	0.525222	5.92271	0.0275763	-0.0562905	0	0.0163264	4.79282	26.9091	0.0590427	6.50423	6.50423	2.01721	5.46113
16	0.253596	0.253596	0.189567	0.194064	0.0592596	0.299565	1.35234	4.77521	0.0304273	-0.260096	0.527504	0.527504	0.528318	0.48918	5.95806	0.0383239	-0.0680117	0	0.0162792	4.7382	26.7277	0.00624407	6.57338	6.57338	2.00237	5.42643
17	0.264657	0.264657	0.176812	0.214811	0.0427632	0.343911	1.38158	4.74536	0.032324	-0.207501	0.529597	0.529597	0.544049	0.509699	5.96957	0.0198981	-0.0165248	0	0.0163183	4.75716	26.8221	0.00680498	6.58474	6.58474	2.013	5.43456
18	0.296622	0.296622	0.163586	0.240797	0.0463824	0.344944	1.24866	4.91792	0.0374901	-0.20295	0.533328	0.533328	0.556416	0.532049	6.0015	0.00127935	-0.0125152	0	0.0164859	4.81922	26.9945	0.00765275	6.57039	6.57039	1.99103	5.46797
19	0.310991	0.310991	0.215649	0.239514	0.116552	0.352946	1.23064	4.70171	0.0921209	-0.251443	0.589725	0.589725	0.603578	0.588745	5.79827	0.000979315	-0.0115225	0	0.0162646	4.81749	26.7688	0.00122144	6.44019	6.44019	2.09058	5.43562
20	0.286936	0.286936	0.158621	0.257164	0.229939	0.367721	1.25245	4.60998	0.0324635	-0.255628	0.530325	0.530325	0.586362	0.529841	5.87373	0.000484459	-0.0254412	0	0.0163178	4.83626	26.7641	0.00147725	6.32455	6.32455	2.05074	5.43495
21	0.29894	0.29894	0.17754	0.267889	0.224932	0.414301	1.22824	4.56228	0.070065	-0.280156	0.564828	0.564828	0.610582	0.544896	5.81917	0.019932	-0.0253387	0	0.0128891	4.80052	26.5103	0.00136289	6.30613	6.30613	2.08837	5.39211
22	0.409997	0.409997	0.175565	0.399517	0.43325	0.567115	1.26111	4.07421	0.21782	-0.397264	0.714117	0.714117	0.737457	0.694738	5.59823	0.0193795	-0.0421065	0	0.0126249	4.82232	26.3486	0.0035659	5.93308	5.93308	2.18863	5.35235
23	0.322796	0.322796	0.119884	0.378705	0.370223	0.581762	1.32269	4.2139	0.145212	-0.283861	0.64195	0.64195	0.654322	0.607428	5.83425	0.0345225	-0.000177332	0	0.00738991	4.85582	26.6251	0.00242507	6.11913	6.11913	2.09856	5.39261
24	0.318044	0.318044	0.0153543	0.393975	0.282081	0.552586	1.42092	4.35077	0.0582597	-0.279914	0.552211	0.552211	0.561196	0.549218	6.04515	0.0029933	-0.000348903	0	0.00727462	4.88545	26.7902	0.00561764	6.31231	6.31231	1.98219	5.43367
25	0.383191	0.383191	0.0213022	0.521676	0.285638	0.674881	1.45885	4.08887	0.158046	-0.333031	0.655359	0.655359	0.69173	0.619637	5.81651	0.0357229	-0.00195219	0	0.00729599	4.87457	26.6747	0.00570691	6.15821	6.15821	2.11447	5.40976
26	0.353055	0.353055	0.00355368	0.507525	0.00127662	0.626941	1.54426	4.35304	0.128243	-0.314945	0.625138	0.625138	0.646264	0.590872	5.87926	0.0342657	-0.00166213	0	0.00768621	4.81548	26.6576	0.00776365	6.49812	6.49812	2.08423	5.4088
27	0.360324	0.360324	0.0205599	0.492943	0.0132112	0.594292	1.64237	4.24596	0.135505	-0.307114	0.63361	0.63361	0.655938	0.600014	5.83989	0.0335961	-0.00941023	0	0.00761022	4.81837	26.8021	0.00673863	6.47496	6.47496	2.09778	5.42804
28	0.372397	0.372397	0.0283337	0.511459	0.0073081	0.618382	1.3641	4.54393	0.149803	-0.320381	0.647078	0.647078	0.684606	0.613422	5.84911	0.0336567	-0.00197384	0	0.00763198	4.83757	26.7036	0.00681302	6.53228	6.53228	2.09715	5.4077
29	0.275421	0.275421	0.0339992	0.40315	0.0163263	0.500094	1.31851	4.81872	0.0440012	-0.21065	0.543111	0.543111	0.604581	0.509747	6.04907	0.0333633	-0.00136285	0	0.00211384	4.88275	27.0871	0.00636873	6.64564	6.64564	2.00137	5.49094
30	0.266476	0.266476	0.0617195	0.358473	0.0678873	0.469203	1.30187	4.77628	0.0295318	-0.206556	0.527412	0.527412	0.590258	0.517108	6.02498	0.0103034	-0.00501413	0	0.00209241	4.83178	26.8727	0.00322581	6.57751	6.57751	2.00096	5.44564
31	0.225022	0.225022	0.0625253	0.337749	0.138336	0.446575	1.16606	4.9352	0.0235148	-0.162177	0.520976	0.520976	0.566867	0.49107	6.1193	0.029906	-0.000278812	0	0.0021137	4.81116	26.8114	0.00329487	6.6023	6.6023	1.96451	5.43253
32	0.226161	0.226161	0.0904489	0.337166	0.162792	0.451419	1.17291	4.91623	0.047656	-0.170743	0.546695	0.546695	0.594512	0.489039	6.10884	0.0576567	-0.00154302	0	0.00200542	4.82741	27.0086	0.00362413	6.61777	6.61777	1.98249	5.47184
33	0.225553	0.225553	0.0829504	0.327597	0.155969	0.497687	1.06033	4.98229	0.0313614	-0.172307	0.529497	0.529497	0.578335	0.486662	6.11794	0.042835	-0.000755367	0	0.000579896	4.82463	26.8661	0.0267192	6.5434	6.5434	1.96664	5.45866
34	0.232007	0.232007	0.0656403	0.334593	0.156771	0.496558	1.03342	5.01522	0.029988	-0.186033	0.527582	0.527582	0.563828	0.498086	6.13814	0.0294964	-0.00452217	0	0.000573989	4.81511	26.8054	0.0266991	6.53463	6.53463	1.93737	5.45282
35	0.267001	0.267001	0.0582599	0.375772	0.133433	0.51746	1.11105	4.80732	0.0648955	-0.197076	0.563367	0.563367	0.582833	0.535462	5.98643	0.0279043	-0.00648035	0	0.000630745	4.80879	26.7618	0.0305967	6.37276	6.37276	2.01173	5.45021
36	0.310981	0.310981	0.0804323	0.433662	0.154402	0.58106	0.999464	4.79155	0.126298	-0.316389	0.624529	0.624529	0.678825	0.5867	5.84765	0.0378287	-0.0527189	0	0.000224197	4.82649	26.6976	0.0291732	6.38499	6.38499	2.06435	5.4417
37	0.230817	0.230817	0.0759295	0.364514	0.17666	0.541486	1.08333	4.86767	0.0564096	-0.224837	0.554413	0.554413	0.605095	0.521104	6.06405	0.0333085	-0.0530698	0	0.00570927	4.86741	27.0412	0.0281668	6.46323	6.46323	1.9526	5.48714
38	0.274427	0.274427	0.0828161	0.356572	0.209795	0.519252	1.08834	4.87091	0.047159	-0.185323	0.543635	0.543635	0.602818	0.542372	6.08548	0.00126271	-0.00435027	0	0.000672634	4.88796	27.0948	0.0278941	6.40888	6.40888	1.95587	5.494
39	0.240094	0.240094	0.140632	0.399494	0.264259	0.553665	1.05427	4.68888	0.149211	-0.16236	0.644899	0.644899	0.705018	0.643112	5.85606	0.00178697	-0.00437821	0	0.000684686	4.89977	27.0838	0.0604827	6.297	6.297	2.06883	5.48181
40	0.257076	0.257076	0.147723	0.440172	0.292504	0.542995	1.14455	4.53368	0.192798	-0.171587	0.691516	0.691516	0.758195	0.660182	5.75553	0.0313338	-0.00578567	0	0.00285784	4.85523	26.7228	0.0610257	6.22962	6.22962	2.13311	5.42175
41	0.275255	0.275255	0.181804	0.43254	0.334967	0.5524	1.09133	4.44759	0.235142	-0.192042	0.733621	0.733621	0.781675	0.682378	5.64461	0.0512434	-0.00916969	0	0.00281934	4.86179	26.8329	0.0492823	6.13748	6.13748	2.1965	5.43705
42	0.206291	0.206291	0.155936	0.356872	0.309596	0.347028	0.835019	4.97513	0.13588	-0.15487	0.633953	0.633953	0.67503	0.600704	5.79175	0.033249	-0.00224875	0	0.0106384	4.87902	26.8359	0.0472299	6.36334	6.36334	2.11373	5.45578
43	0.237458	0.237458	0.119488	0.40083	0.217068	0.505543	0.671008	5.01398	0.142728	-0.211898	0.639858	0.639858	0.679313	0.632534	5.72829	0.00732454	-0.0309569	0	0.010627	4.85342	26.6515	0.0519334	6.23328	6.23328	2.11915	5.41363
44	0.360769	0.360769	0.138405	0.539514	0.32551	0.358588	0.617812	4.95791	0.302612	-0.338735	0.799039	0.799039	0.836861	0.772006	5.42296	0.0270329	-0.0210215	0	0.0101796	4.83854	26.3765	0.0385068	6.24095	6.24095	2.29217	5.36448
45	0.345338	0.345338	0.141901	0.514749	0.330036	0.325861	0.561599	5.12284	0.2772	-0.310673	0.775848	0.775848	0.824181	0.758242	5.51615	0.017606	-0.00729671	0	0.0101783	4.91197	26.5594	0.0987938	6.26778	6.26778	2.24925	5.41964
46	0.337804	0.337804	0.129181	0.524332	0.315043	0.350001	0.617324	5.11568	0.267507	-0.298067	0.766914	0.766914	0.817983	0.751931	5.58006	0.0149834	-0.00245024	0	0.0102034	4.91056	26.5785	0.0990894	6.31156	6.31156	2.21576	5.42528
47	0.384904	0.384904	0.162897	0.591371	0.331229	0.389765	0.667864	4.93665	0.369621	-0.349278	0.868191	0.868191	0.913182	0.807948	5.41232	0.0602434	-0.0157441	0	0.0102101	4.94023	26.5758	0.103294	6.28829	6.28829	2.31698	5.41932
48	0.335879	0.335879	0.180658	0.459832	0.289367	0.288304	0.760884	5.06197	0.291012	-0.265152	0.790128	0.790128	0.792208	0.732817	5.60832	0.0573118	-0.0355565	0	0.0146098	4.90024	26.7274	0.0137967	6.41888	6.41888	2.20489	5.44075
49	0.345547	0.345547	0.174807	0.458685	0.334141	0.254735	0.636615	5.07546	0.28509	-0.270631	0.780052	0.780052	0.786394	0.747548	5.51455	0.0325037	-0.0359108	0	0.0147721	4.88132	26.8836	0.0118234	6.30293	6.30293	2.23966	5.47321
50	0.355426	0.355426	0.248807	0.351433	0.448983	0.140844	0.673755	5.0634	0.255074	-0.256796	0.74885	0.74885	0.745225	0.743078	5.58176	0.00577136	-0.0137161	0	0.00610383	4.90775	26.8042	0.0172559	6.29821	6.29821	2.20778	5.44571
51	0.310133	0.310133	0.192596	0.384663	0.392197	0.161551	0.456468	5.35699	0.203524	-0.269922	0.700634	0.700634	0.729522	0.691063	5.63768	0.00957112	-0.0139834	0	0.006226	4.914	26.7687	0.020165	6.4268	6.4268	2.18192	5.43849
52	0.362003	0.362003	0.190005	0.417169	0.387299	0.272361	0.42808	5.38493	0.233008	-0.309307	0.729372	0.729372	0.752581	0.717179	5.72009	0.0121932	-0.00701927	0	0.00606259	4.93575	26.8233	0.0211725	6.44089	6.44089	2.14622	5.44742
53	0.387703	0.387703	0.204631	0.422575	0.421088	0.275986	0.536012	5.21262	0.257478	-0.336107	0.752753	0.752753	0.793619	0.741675	5.65209	0.0110788	-0.0128863	0	0.00618968	4.90133	26.7907	0.00412532	6.42337	6.42337	2.17659	5.44046
54	0.35746	0.35746	0.135742	0.388506	0.348471	0.391522	0.642607	5.12113	0.16781	-0.306713	0.663624	0.663624	0.682246	0.655624	5.82149	0.00800018	-0.0126885	0	0.00609822	4.89345	26.9555	0.00576064	6.35376	6.35376	2.08786	5.48409
55	0.341019	0.341019	0.131202	0.382499	0.332969	0.358886	0.653361	5.1564	0.157846	-0.295712	0.655881	0.655881	0.674398	0.650365	5.82722	0.00551643	-0.0125559	0	0.00603683	4.88434	26.8341	0.00548584	6.40297	6.40297	2.08366	5.48207
56	0.317836	0.317836	0.187431	0.357979	0.399739	0.28331	0.728309	5.09226	0.183711	-0.285288	0.682412	0.682412	0.70368	0.680842	5.79994	0.00157044	-0.0139489	0	0.00606269	4.90332	27.2905	0.00465637	6.46802	6.46802	2.09748	5.52833
57	0.33846	0.33846	0.109714	0.374954	0.315715	0.283814	0.559149	5.35716	0.119403	-0.334069	0.61749	0.61749	0.645995	0.609207	5.86984	0.0082832	-0.043713	0	0.0024127	4.87777	27.1292	0.00529719	6.4822	6.4822	2.04752	5.50647
58	0.362527	0.362527	0.101697	0.388666	0.305576	0.305037	0.469895	5.43843	0.136342	-0.330197	0.634427	0.634427	0.652981	0.630249	5.86595	0.00417827	-0.0185856	0	0.00214132	4.87872	27.2564	0.00493048	6.48374	6.48374	2.05927	5.53401
59	0.317021	0.317021	0.13657	0.357649	0.235034	0.365776	0.49095	5.44782	0.136723	-0.325001	0.635702	0.635702	0.646243	0.608727	5.89334	0.0269746	-0.0429933	0	0.00263536	4.8856	27.2612	0.0265918	6.48163	6.48163	2.04476	5.52618
60	0.314641	0.314641	0.0386862	0.380682	0.187883	0.253192	0.43711	5.69166	0.0666654	-0.297487	0.566287	0.566287	0.581465	0.554483	5.98838	0.0118046	-0.0433951	0	0.0023865	4.89353	27.3394	0.021737	6.60156	6.60156	1.98878	5.53756
61	0.279345	0.279345	0.00243009	0.400078	0.145647	0.338397	0.516467	5.67702	0.0536198	-0.22681	0.552524	0.552524	0.578088	0.530328	6.09945	0.022196	-0.00924049	0	0.00237831	4.9338	27.5032	0.0224673	6.67002	6.67002	1.959	5.5726
62	0.289297	0.289297	0.0192428	0.383466	0.159674	0.299159	0.54675	5.60676	0.0602902	-0.225981	0.559171	0.559171	0.573602	0.53768	6.03874	0.0214918	-0.00815706	0	0.00223853	4.94382	27.5783	0.0209538	6.61332	6.61332	1.98874	5.59809
63	0.317421	0.317421	0.0537491	0.409306	0.186737	0.295365	0.629857	5.49531	0.112442	-0.269753	0.610484	0.610484	0.624309	0.54222	5.98296	0.0682639	-0.00844833	0	0.00329228	4.94065	27.3373	0.0214678	6.64738	6.64738	2.03825	5.55554
64	0.314016	0.314016	0.0202158	0.436179	0.153162	0.32138	0.611524	5.50472	0.105079	-0.276687	0.601619	0.601619	0.62811	0.533306	5.96268	0.0683131	-0.023342	0	0.00330291	4.90383	27.2627	0.0282621	6.63223	6.63223	2.04017	5.53542
65	0.319202	0.319202	0.0136295	0.395994	0.147181	0.271873	0.613658	5.55592	0.0591655	-0.277234	0.556274	0.556274	0.580801	0.539234	6.00783	0.0170398	-0.00998893	0	0.00330732	4.91679	27.2756	0.028281	6.66632	6.66632	2.00015	5.54872
66	0.297903	0.297903	0.00771957	0.387747	0.141382	0.276885	0.672338	5.4811	0.047364	-0.279272	0.545216	0.545216	0.568172	0.521637	6.00353	0.0235791	-0.0388779	0	0.00321402	4.88841	27.2144	0.0281295	6.61959	6.61959	1.98984	5.51994
67	0.306728	0.306728	0.0409707	0.380608	0.166187	0.276483	0.812432	5.30617	0.0566466	-0.256243	0.554766	0.554766	0.601215	0.520112	5.96006	0.0346534	-0.0387752	0	0.00317563	4.908	27.2283	0.00918669	6.57926	6.57926	2.0189	5.51687
68	0.332814	0.332814	0.0356674	0.388359	0.163611	0.294291	0.735758	5.38038	0.0578662	-0.306914	0.553554	0.553554	0.602686	0.546669	5.97135	0.0068845	-0.0379518	0	0.00337628	4.90902	27.2971	0.0104965	6.63614	6.63614	2.0022	5.52763
69	0.273847	0.273847	0.0251397	0.320463	0.113343	0.236445	0.909805	5.43729	0.00457993	-0.194792	0.502618	0.502618	0.519865	0.485338	6.17702	0.01728	-0.00920495	0	0.0031732	4.89428	27.757	0.00956126	6.76698	6.76698	1.91835	5.61531
70	0.308931	0.308931	0.0632162	0.350711	0.253367	0.291879	0.765619	5.33423	0.0617817	-0.213188	0.558389	0.558389	0.596381	0.526957	6.04872	0.0314315	-0.0003019	0	0.00323325	4.88381	27.4476	0.00983692	6.53755	6.53755	1.99354	5.55117
71	0.33849	0.33849	0.0390146	0.396109	0.156679	0.298161	0.844242	5.34641	0.0855884	-0.282586	0.582142	0.582142	0.615153	0.581731	6.03034	0.000410766	-0.00465956	0	0.00317825	4.89174	27.4681	0.00593873	6.69182	6.69182	1.98496	5.56954
72	0.311706	0.311706	0.0369447	0.374508	0.147895	0.290307	0.806951	5.42077	0.0645493	-0.262013	0.563449	0.563449	0.588268	0.562985	6.07766	0.000464096	-0.00962258	0	0.00216262	4.9117	27.4917	0.00586408	6.70414	6.70414	1.95809	5.57565
73	0.318625	0.318625	0.0337077	0.376848	0.146451	0.303006	0.690508	5.52365	0.0660536	-0.255023	0.564959	0.564959	0.576078	0.549227	6.08754	0.0157322	-0.00985355	0	0.00224423	4.91839	27.4165	0.00623606	6.6768	6.6768	1.96067	5.56085
74	0.314748	0.314748	0.0386354	0.396727	0.146969	0.288971	0.665611	5.53417	0.0927605	-0.257574	0.591655	0.591655	0.59489	0.544405	6.04083	0.0472493	-0.00958289	0	0.0021492	4.889	27.2457	0.00580486	6.70384	6.70384	2.00185	5.52618
75	0.311025	0.311025	0.0946011	0.349826	0.147508	0.26831	0.569174	5.66462	0.102566	-0.242171	0.601436	0.601436	0.597931	0.527432	6.05168	0.0740045	-0.0075133	0	0.00215396	4.90546	27.1837	0.0481829	6.70286	6.70286	2.0111	5.51961
76	0.2971	0.2971	0.0913669	0.289831	0.183553	0.206952	0.588432	5.64213	0.0392504	-0.277466	0.538522	0.538522	0.536124	0.510538	6.08495	0.0279845	-0.0446615	0	0.00212947	4.85866	26.906	0.0480653	6.66111	6.66111	1.95272	5.49275
77	0.386945	0.386945	0.107859	0.390032	0.21667	0.301664	0.824652	5.19366	0.155631	-0.386622	0.653042	0.653042	0.652121	0.600139	5.88452	0.0529029	-0.0564868	0	0.00214734	4.84899	26.97	0.0347598	6.57921	6.57921	2.05959	5.49409
78	0.382889	0.382889	0.0905974	0.389217	0.26671	0.22877	0.807878	5.22725	0.126879	-0.410238	0.625903	0.625903	0.642922	0.596723	5.88769	0.0291795	-0.0684305	0	0.00215072	4.86437	27.0129	0.0347782	6.57931	6.57931	2.04386	5.50328
79	0.387246	0.387246	0.0991301	0.35745	0.276851	0.177094	0.476568	5.59633	0.104238	-0.367687	0.603619	0.603619	0.620065	0.599085	5.90678	0.00453444	-0.0294581	0	0.00210775	4.89115	27.0374	0.0345247	6.5756	6.5756	2.04137	5.52057
80	0.374796	0.374796	0.090439	0.351308	0.260088	0.213959	0.548852	5.3454	0.099899	-0.521545	0.594661	0.594661	0.599356	0.588924	5.76894	0.00573641	-0.178354	0	0.00206958	4.80453	26.6382	0.0350128	6.44001	6.44001	2.03472	5.41461
81	0.384663	0.384663	0.0968183	0.375736	0.291499	0.325088	0.612419	5.19829	0.12693	-0.521621	0.625264	0.625264	0.633753	0.601468	5.79354	0.0237962	-0.169149	0	0.00116713	4.80212	26.5023	0.027973	6.40044	6.40044	2.03687	5.3879
82	0.43878	0.43878	0.109625	0.417769	0.29589	0.354585	0.58479	5.08479	0.176474	-0.600483	0.675641	0.675641	0.687595	0.659846	5.63246	0.015795	-0.191238	0	0.00113279	4.79335	26.4233	0.0278022	6.30449	6.30449	2.09836	5.37951
83	0.390487	0.390487	0.128137	0.425017	0.314468	0.35392	0.602063	5.07547	0.215218	-0.371208	0.71337	0.71337	0.708573	0.656335	5.63734	0.0570343	-0.0107617	0	0.00110622	4.86028	26.7981	0.0088328	6.37715	6.37715	2.2061	5.44914
84	0.34699	0.34699	0.0932041	0.420916	0.280871	0.346007	0.619414	5.16929	0.172649	-0.321296	0.672414	0.672414	0.669704	0.616293	5.74587	0.0561206	-0.000951937	0	0.0011755	4.90359	27.2162	0.00918252	6.44925	6.44925	2.15559	5.52623
85	0.354457	0.354457	0.0909291	0.396801	0.273007	0.342241	0.805868	4.92535	0.149514	-0.333417	0.646786	0.646786	0.643431	0.618349	5.70303	0.0284367	-0.00581665	0	0.00109187	4.83029	27.1978	0.00875994	6.37986	6.37986	2.16007	5.50281
86	0.383479	0.383479	0.161801	0.400775	0.278248	0.427918	0.853205	4.7893	0.2231	-0.364262	0.721191	0.721191	0.713106	0.649111	5.63556	0.0720797	-0.00522279	0	0.00107489	4.83115	27.0222	0.0106512	6.38297	6.38297	2.22085	5.46239
87	0.330219	0.330219	0.0759422	0.386732	0.22846	0.334496	1.07813	4.70723	0.121642	-0.335329	0.620409	0.620409	0.606111	0.589834	5.7422	0.0305753	-0.0265861	0	0.00115271	4.84054	27.1843	0.0385684	6.40296	6.40296	2.13656	5.49581
88	0.287847	0.287847	0.00415776	0.386385	0.0936507	0.377333	1.41623	4.62715	0.042761	-0.267803	0.541822	0.541822	0.534205	0.534728	5.98015	0.00709481	-0.00685659	0	0.00103367	4.80053	27.1001	0.0352021	6.58583	6.58583	2.01594	5.48174
89	0.296947	0.296947	0.0726566	0.375898	0.170037	0.354843	1.50603	4.42498	0.10321	-0.279232	0.601658	0.601658	0.590005	0.54731	5.86588	0.054348	-0.0286326	0	0.000982616	4.79123	27.0424	0.0349358	6.49782	6.49782	2.08569	5.47355
90	0.299803	0.299803	0.15443	0.37442	0.204194	0.419588	1.39653	4.47905	0.181515	-0.271029	0.679024	0.679024	0.669869	0.591405	5.8295	0.0876186	-0.0121054	0	0.00281848	4.85218	27.2199	0.0358666	6.53847	6.53847	2.12834	5.51123
91	0.273526	0.273526	0.150927	0.389306	0.205079	0.443904	1.43707	4.43523	0.182043	-0.251157	0.68139	0.68139	0.702	0.589932	5.81928	0.0914584	-0.0159619	0	0.00702683	4.87427	27.1041	0.0353688	6.51501	6.51501	2.13164	5.49758
92	0.211312	0.211312	0.0857147	0.265782	0.171753	0.269457	1.36008	4.78671	0.00244211	-0.197379	0.501705	0.501705	0.508721	0.497589	6.07929	0.0041156	-0.0171091	0	0.00712962	4.81378	27.0535	0.0312465	6.58776	6.58776	1.95846	5.48144
93	0.255399	0.255399	0.0981736	0.333586	0.184303	0.256481	1.50496	4.562	0.0906367	-0.261194	0.588395	0.588395	0.591138	0.581334	5.9166	0.00706103	-0.019351	0	0.00718918	4.79409	26.9313	0.0258587	6.60635	6.60635	2.04049	5.4516
94	0.228692	0.228692	0.0989775	0.277947	0.184137	0.261023	1.43015	4.70803	0.0365723	-0.193938	0.533983	0.533983	0.550892	0.525192	6.03244	0.00879098	-0.0126357	0	0.0072559	4.79833	27.188	0.0146383	6.60355	6.60355	1.98586	5.49979
95	0.250818	0.250818	0.0704646	0.332687	0.161699	0.226675	1.38589	4.78413	0.0520432	-0.222866	0.551709	0.551709	0.575202	0.54976	5.98319	0.00194855	-0.00274127	0	0.00730412	4.81391	26.9869	0.00924126	6.66843	6.66843	2.012	5.45841
96	0.232166	0.232166	0.0289313	0.336607	0.148055	0.187453	1.27266	4.98348	0.0109338	-0.187155	0.508497	0.508497	0.508127	0.501828	6.08351	0.00666844	-0.00117451	0	0.00730726	4.81639	27.0267	0.00935526	6.67825	6.67825	1.96332	5.46781
97	0.255403	0.255403	0.0455471	0.34355	0.162859	0.200852	1.05415	5.07994	0.0314326	-0.220384	0.529604	0.529604	0.531938	0.52039	5.96587	0.0092142	-0.00207864	0	0.00708537	4.88681	27.4336	0.00902197	6.5884	6.5884	2.02288	5.55378
98	0.244779	0.244779	0.0301182	0.340496	0.129817	0.23604	1.15915	4.93371	0.0157794	-0.208653	0.507211	0.507211	0.512948	0.496896	5.94577	0.010315	-0.0170451	0	0.0068213	4.8009	27.0195	0.0105078	6.52185	6.52185	2.02426	5.49812
99	0.288728	0.288728	0.0293104	0.354274	0.18047	0.250021	1.10027	5.00698	0.0241883	-0.276416	0.520798	0.520798	0.528788	0.514726	6.00895	0.00607161	-0.0346222	0	0.00690974	4.83399	27.0357	0.00792928	6.54388	6.54388	1.98306	5.50194
100	0.280274	0.280274	0.026234	0.344411	0.129937	0.240744	0.992689	5.21335	0.0111635	-0.232002	0.510033	0.510033	0.512538	0.505561	6.06418	0.00447111	-0.00156334	0	0.00691152	4.8508	27.198	0.00469809	6.61878	6.61878	1.97172	5.50724
101	0.321085	0.321085	0.0499009	0.36284	0.150734	0.251386	1.05743	5.01425	0.0521247	-0.268328	0.550195	0.550195	0.557547	0.548993	5.91625	0.00120267	-0.00317397	0	0.00190646	4.87676	27.3941	0.00585703	6.5995	6.5995	2.05206	5.54339
102	0.277176	0.277176	0.0511537	0.323885	0.198928	0.195524	1.15851	5.03204	0.0155468	-0.239006	0.514048	0.514048	0.51821	0.514001	6.06679	4.67878e-05	-0.0106618	0	0.00192383	4.91886	27.4591	0.00112008	6.71608	6.71608	1.97168	5.56739
103	0.350768	0.350768	0.0414874	0.413947	0.181317	0.31026	1.13755	4.92832	0.0923499	-0.317615	0.592113	0.592113	0.590987	0.57619	5.96646	0.0159232	-0.00696114	0	0.000881845	4.94627	27.4385	0.00201188	6.64932	6.64932	2.03395	5.56408
104	0.356346	0.356346	0.013202	0.457155	0.186381	0.367718	1.07234	4.92643	0.113432	-0.315664	0.604671	0.604671	0.609871	0.581338	5.943	0.023333	-0.00782032	0	0.000875196	4.88992	27.1028	0.00228907	6.59464	6.59464	2.04974	5.47813
105	0.391689	0.391689	0.0819355	0.487984	0.249774	0.385552	0.923688	4.97005	0.205693	-0.350584	0.703009	0.703009	0.703185	0.615274	5.82588	0.0877347	-0.00785767	0	0.000884122	4.89822	26.9425	0.00233318	6.5628	6.5628	2.13981	5.43819
106	0.445385	0.445385	0.117776	0.51137	0.287832	0.401652	1.00728	4.72526	0.266865	-0.424853	0.764959	0.764959	0.764374	0.6715	5.65765	0.093459	-0.0457095	0	0.000898193	4.89891	26.7438	0.00180843	6.44315	6.44315	2.20326	5.40465
107	0.453728	0.453728	0.000778862	0.575041	0.256018	0.362561	0.994	4.81752	0.21548	-0.450116	0.714489	0.714489	0.707654	0.655656	5.72244	0.0588332	-0.0340627	0	0.00089346	4.86759	26.5528	0.0208178	6.49203	6.49203	2.15629	5.38055
108	0.447413	0.447413	0.00701212	0.568905	0.260938	0.347863	1.26102	4.52031	0.216786	-0.412426	0.711525	0.711525	0.708848	0.652127	5.68129	0.0593983	-0.0309885	0	0.00100564	4.8277	26.46	0.0190707	6.40904	6.40904	2.17891	5.35961
109	0.459738	0.459738	0.0313656	0.556088	0.298544	0.322932	1.28091	4.44284	0.227695	-0.444003	0.723441	0.723441	0.717552	0.672254	5.62767	0.0511874	-0.0556352	0	0.00107743	4.79866	26.4136	0.0239684	6.32487	6.32487	2.1852	5.35366
110	0.478947	0.478947	0.0102091	0.584835	0.28895	0.283537	1.34539	4.35506	0.23518	-0.492606	0.731157	0.731157	0.723595	0.685125	5.54933	0.0460323	-0.0615633	0	0.00107521	4.76206	26.5337	0.0173501	6.38341	6.38341	2.22118	5.37231
111	0.538595	0.538595	0.0516062	0.698816	0.297741	0.425924	1.30114	4.1624	0.323175	-0.579214	0.822956	0.822956	0.8786	0.755703	5.3086	0.0672528	-0.0667525	0	0.00209591	4.82746	26.5611	0.0173916	6.26225	6.26225	2.35638	5.37024
112	0.461109	0.461109	0.0620643	0.565914	0.306502	0.30885	1.42671	4.27068	0.204854	-0.446037	0.701721	0.701721	0.776816	0.67754	5.53593	0.0241814	-0.0235277	0	0.00204404	4.84534	26.6125	0.0134552	6.3861	6.3861	2.23513	5.40435
113	0.417643	0.417643	0.0762775	0.507198	0.321659	0.258722	1.49846	4.28114	0.163445	-0.372981	0.660885	0.660885	0.723195	0.628552	5.63679	0.0323332	-0.0236938	0	0.00951442	4.84556	26.6652	0.00956128	6.4142	6.4142	2.18735	5.41235
114	0.443328	0.443328	0.0807295	0.527706	0.550516	0.25069	1.49493	4.06226	0.190944	-0.38944	0.688766	0.688766	0.762015	0.655173	5.59637	0.0335928	-0.00953097	0	0.00955946	4.88346	26.5419	0.00923376	6.21136	6.21136	2.21551	5.39402
115	0.320336	0.320336	0.00990759	0.407347	0.516922	0.0199252	1.44277	4.52403	0.0375603	-0.271733	0.534513	0.534513	0.569676	0.53017	5.93398	0.00434331	-0.00368894	0	0.00947724	4.85359	26.7856	0.00164786	6.51204	6.51204	2.02548	5.44802
116	0.334079	0.334079	0.0227777	0.424257	0.530687	0.0592183	1.59171	4.29681	0.0650227	-0.284753	0.562048	0.562048	0.607395	0.55497	5.87103	0.00707806	-0.00373227	0	0.0151296	4.84148	26.9337	0.00100175	6.44512	6.44512	2.05903	5.47635
117	0.316891	0.316891	0.00500596	0.409328	0.512198	0.035096	1.56414	4.38523	0.0240221	-0.272567	0.52176	0.52176	0.570716	0.517464	5.92595	0.00429542	-0.0053258	0	0.0152179	4.85373	26.9975	0.0289806	6.43592	6.43592	2.02794	5.48963
118	0.323046	0.323046	0.00379027	0.408015	0.506135	0.0516148	1.511	4.47092	0.0262077	-0.268325	0.522814	0.522814	0.577996	0.520362	5.96167	0.00245232	-0.0116942	0	0.0217215	4.85422	26.8917	0.0288357	6.46382	6.46382	2.00334	5.45584
119	0.382953	0.382953	0.0473367	0.426828	0.560436	0.0214013	1.386	4.51115	0.0902529	-0.354058	0.587841	0.587841	0.642279	0.583505	5.83671	0.0043359	-0.020945	0	0.0176474	4.86221	26.7803	0.0286342	6.46826	6.46826	2.06447	5.43341
120	0.411831	0.411831	0.068522	0.440143	0.579343	0.0363271	1.44108	4.44186	0.123057	-0.336962	0.619316	0.619316	0.677864	0.610108	5.82074	0.00920826	-0.00199863	0	0.0177018	4.90133	26.8854	0.0288714	6.42606	6.42606	2.0965	5.43952
121	0.431903	0.431903	0.0709824	0.468191	0.579165	0.0775716	1.40027	4.39906	0.152196	-0.386908	0.645654	0.645654	0.711456	0.637047	5.74461	0.00860762	-0.019972	0	0.0164957	4.88281	26.6068	0.0172709	6.37527	6.37527	2.12558	5.38678
122	0.389276	0.389276	0.0719631	0.471889	0.578637	0.122528	1.29179	4.47196	0.156466	-0.359135	0.652427	0.652427	0.714133	0.633924	5.75078	0.0185033	-0.020008	0	0.0165044	4.87974	26.6288	0.0131988	6.39816	6.39816	2.12966	5.39166
123	0.363378	0.363378	0.0565542	0.410026	0.497043	0.0750573	1.32782	4.61684	0.124192	-0.32196	0.613885	0.613885	0.630843	0.593826	5.88592	0.0200597	-0.0200445	0	0.00314974	4.86593	26.9967	0.0132389	6.53597	6.53597	2.06832	5.46229
124	0.381906	0.381906	0.0476539	0.436811	0.486513	0.0867428	1.42931	4.51953	0.148821	-0.344359	0.634772	0.634772	0.645845	0.615056	5.87626	0.0197167	-0.0197729	0	0.0018115	4.8385	26.9227	0.0157757	6.58232	6.58232	2.07387	5.44632
125	0.386553	0.386553	0.0871283	0.52126	0.473928	0.162558	1.50176	4.31161	0.266269	-0.359051	0.759598	0.759598	0.775072	0.686764	5.67478	0.0728336	-0.0156711	0	0.00170336	4.83297	26.8758	0.00610333	6.56884	6.56884	2.19684	5.43743
126	0.373051	0.373051	0.0630398	0.489064	0.449864	0.115943	1.59739	4.34166	0.177375	-0.381071	0.673494	0.673494	0.715956	0.664903	5.7889	0.00859081	-0.0310683	0	0.00170913	4.85446	27.0689	0.0112925	6.62453	6.62453	2.10174	5.49829
127	0.341095	0.341095	0.0436644	0.445662	0.418905	0.064716	1.60265	4.45293	0.135646	-0.329365	0.632144	0.632144	0.648142	0.621703	5.89106	0.0104412	-0.00960074	0	0.00169628	4.89384	27.0778	0.0112385	6.67268	6.67268	2.06203	5.51025
128	0.344276	0.344276	0.0320124	0.47436	0.414905	0.0987304	1.51927	4.49761	0.139522	-0.343313	0.633453	0.633453	0.670264	0.623256	5.86026	0.0101969	-0.0235437	0	0.00168025	4.89779	26.9938	0.00244719	6.65539	6.65539	2.07005	5.5008
129	0.400094	0.400094	0.0949044	0.505982	0.487661	0.143427	1.19798	4.5837	0.241028	-0.396199	0.732891	0.732891	0.749674	0.722681	5.66309	0.0102101	-0.0238775	0	0.00168455	4.87215	26.6939	0.00246155	6.52736	6.52736	2.16969	5.43587
130	0.356371	0.356371	0.139214	0.46027	0.517086	0.0993425	1.26714	4.51693	0.238214	-0.361518	0.733193	0.733193	0.740895	0.708276	5.65961	0.0249169	-0.0444438	0	0.00488069	4.86158	26.6918	0.0187518	6.47241	6.47241	2.1661	5.43524
131	0.350676	0.350676	0.173686	0.437398	0.543492	0.086773	1.26553	4.49668	0.251344	-0.352874	0.746279	0.746279	0.755398	0.727157	5.63708	0.0191222	-0.039623	0	0.00624451	4.86535	26.7365	0.018727	6.47072	6.47072	2.17643	5.44289
132	0.330914	0.330914	0.14114	0.44521	0.50814	0.0962975	1.36509	4.50614	0.218694	-0.327644	0.713565	0.713565	0.716291	0.684548	5.75938	0.0290171	-0.0232338	0	0.00632426	4.88302	26.7491	0.0173409	6.55656	6.55656	2.12788	5.45269
133	0.274001	0.274001	0.133549	0.374082	0.501576	0.0649753	1.45121	4.51879	0.160055	-0.264012	0.65515	0.65515	0.640719	0.625213	5.89584	0.0299368	-0.0114627	0	0.0062993	4.88173	27.035	0.0048854	6.61166	6.61166	2.06552	5.49843
134	0.287033	0.287033	0.0619344	0.366024	0.441217	0.109389	1.63391	4.3376	0.0931847	-0.284731	0.587197	0.587197	0.565951	0.563424	5.95616	0.0237731	-0.0240806	0	0.00391896	4.83318	26.9175	0.00285942	6.62329	6.62329	2.02788	5.46928
135	0.289441	0.289441	0.0678253	0.374756	0.459107	0.0432455	1.68016	4.36791	0.0981598	-0.286787	0.59346	0.59346	0.581984	0.568384	5.96844	0.0250759	-0.0251176	0	0.00417755	4.85588	26.957	0.00391342	6.68221	6.68221	2.02278	5.47838
136	0.30085	0.30085	0.0566263	0.362104	0.463875	0.0156509	1.72011	4.31683	0.0776492	-0.282246	0.574009	0.574009	0.554686	0.559488	5.96179	0.0145209	-0.0244432	0	0.00400964	4.87094	26.9348	0.00323061	6.59235	6.59235	2.02492	5.47907
137	0.319679	0.319679	0.0304018	0.396348	0.438424	0.0664172	1.65601	4.35064	0.0670589	-0.325802	0.563839	0.563839	0.567327	0.555467	5.94417	0.00837233	-0.0240172	0	0.00390393	4.8601	27.0608	0.00271527	6.61096	6.61096	2.03331	5.49111
138	0.312546	0.312546	0.015691	0.417027	0.408082	0.0909838	1.62023	4.42142	0.0572626	-0.334419	0.556378	0.556378	0.57321	0.547163	5.9675	0.00921461	-0.0246952	0	0.00407161	4.864	27.0131	0.00338995	6.62016	6.62016	2.02311	5.47925
139	0.335202	0.335202	0.000241303	0.493016	0.345881	0.148331	1.91162	4.06332	0.116934	-0.354919	0.615361	0.615361	0.631328	0.560086	5.83782	0.0552754	-0.0237648	0	0.00392474	4.8359	26.9389	0.00267548	6.62607	6.62607	2.11238	5.45804
140	0.394925	0.394925	0.0850993	0.535796	0.37835	0.270311	1.72046	4.04051	0.244232	-0.387763	0.739277	0.739277	0.757202	0.616472	5.65243	0.122805	-0.0291952	0	0.00392296	4.86634	26.774	0.00691991	6.49605	6.49605	2.23612	5.4218
141	0.315368	0.315368	0.0856335	0.431342	0.381895	0.129036	1.86004	4.08446	0.166243	-0.327035	0.665513	0.665513	0.652079	0.542789	5.80336	0.122724	-0.031944	0	0.00919752	4.87388	26.8538	0.00686326	6.62163	6.62163	2.15648	5.44286
142	0.371674	0.371674	0.103403	0.472332	0.400766	0.171791	1.78117	4.00476	0.21687	-0.38162	0.716288	0.716288	0.709724	0.599881	5.64877	0.116407	-0.0322696	0	0.00927697	4.8218	26.4898	0.00637584	6.49773	6.49773	2.23094	5.36656
143	0.410948	0.410948	0.129196	0.510644	0.463048	0.200936	1.78914	3.91925	0.268358	-0.385413	0.766186	0.766186	0.770211	0.659649	5.60216	0.106537	-0.0326413	0	0.00936789	4.79575	26.3598	0.00384587	6.45295	6.45295	2.24843	5.34191
144	0.320487	0.320487	0.133804	0.322516	0.461509	0.0479142	2.07949	3.92916	0.0807994	-0.260342	0.579313	0.579313	0.613626	0.575328	5.90444	0.00398475	-0.00325642	0	0.0114638	4.80775	26.7404	0.0094442	6.54611	6.54611	2.05982	5.41989
145	0.297791	0.297791	0.16297	0.279977	0.478105	0.0282916	2.06762	3.87057	0.0741952	-0.225032	0.572	0.572	0.603545	0.532684	5.84104	0.0393162	-0.00289649	0	0.0113739	4.79395	26.5824	0.00910425	6.46996	6.46996	2.09698	5.39525
146	0.32553	0.32553	0.126963	0.330428	0.458327	0.113041	2.03228	3.80581	0.0887715	-0.27777	0.580577	0.580577	0.621091	0.555153	5.78837	0.0254237	-0.0312927	0	0.0116069	4.81265	26.6732	0.0272263	6.38193	6.38193	2.10235	5.42024
147	0.321732	0.321732	0.162885	0.294274	0.496823	0.0907822	1.78903	4.08063	0.0860221	-0.274614	0.579394	0.579394	0.61856	0.565543	5.83871	0.013851	-0.0304768	0	0.0113835	4.78279	26.5677	0.0339584	6.4145	6.4145	2.07125	5.39398
148	0.307449	0.307449	0.138372	0.305597	0.469493	0.0546618	1.73919	4.28252	0.0624283	-0.259145	0.561008	0.561008	0.607055	0.547748	5.93881	0.01326	-0.0046397	0	0.0113852	4.84956	26.9134	0.0328343	6.56204	6.56204	2.03396	5.46365
149	0.281141	0.281141	0.137725	0.283971	0.466813	0.0548111	1.67927	4.26504	0.0504644	-0.211376	0.544292	0.544292	0.582168	0.528182	5.88376	0.0161097	-0.00466404	0	0.0113908	4.86123	27.0605	0.0273086	6.44741	6.44741	2.06343	5.48603
150	0.297811	0.297811	0.143159	0.278241	0.452784	0.0523599	1.71642	4.18562	0.0706959	-0.263129	0.568373	0.568373	0.570452	0.548366	5.83673	0.0200066	-0.0299531	0	0.0113649	4.83016	27.0524	0.0270589	6.45662	6.45662	2.0776	5.4959
151	0.28295	0.28295	0.11835	0.260506	0.453836	0.00220068	1.82773	4.11314	0.0286444	-0.222971	0.526728	0.526728	0.530975	0.506187	5.86593	0.0205402	-0.0195507	0	0.0114705	4.79433	27.0461	0.027448	6.39631	6.39631	2.06863	5.49537
152	0.312752	0.312752	0.145462	0.305417	0.473282	0.0392512	1.72551	4.04829	0.103167	-0.273619	0.599511	0.599511	0.597786	0.55988	5.68855	0.0396313	-0.0183772	0	0.0113801	4.84857	26.8522	0.0178111	6.35107	6.35107	2.16605	5.46392
153	0.325106	0.325106	0.153429	0.291078	0.477197	0.0873084	1.7367	4.01458	0.101318	-0.254797	0.598077	0.598077	0.591458	0.54254	5.72432	0.0555368	-0.00133159	0	0.0113268	4.82645	26.7307	0.0251743	6.24799	6.24799	2.16473	5.44543
154	0.273995	0.273995	0.149803	0.259099	0.486772	0.0546847	1.84213	3.99894	0.0581364	-0.192852	0.556092	0.556092	0.557828	0.500058	5.82471	0.0560332	-0.000808228	0	0.0096355	4.83465	26.8413	0.00708288	6.30936	6.30936	2.10841	5.46747
155	0.304147	0.304147	0.139989	0.250754	0.364705	0.0503382	1.9674	4.14503	0.028458	-0.244645	0.527519	0.527519	0.535764	0.510956	5.99171	0.0165625	-0.00532573	0	0.00994746	4.83835	26.6998	0.0793131	6.53467	6.53467	2.0047	5.43339
156	0.326103	0.326103	0.159571	0.276953	0.383738	0.0884834	2.22882	3.74396	0.0745928	-0.297158	0.572938	0.572938	0.58363	0.556949	5.86137	0.0159888	-0.0324279	0	0.00983316	4.79056	26.7666	0.0788976	6.44078	6.44078	2.0569	5.43536
157	0.373589	0.373589	0.198727	0.283484	0.427484	0.0865389	2.06091	3.81575	0.127924	-0.340455	0.624643	0.624643	0.627379	0.610958	5.7633	0.0136856	-0.0339391	0	0.00492285	4.82972	26.7026	0.0798166	6.34628	6.34628	2.10608	5.42677
158	0.42125	0.42125	0.232246	0.297653	0.455831	0.119677	2.01004	3.73265	0.184185	-0.382702	0.680217	0.680217	0.672145	0.659259	5.64605	0.0209583	-0.0340823	0	0.00262325	4.80678	26.4313	0.0799635	6.27208	6.27208	2.17062	5.36353
159	0.420594	0.420594	0.195874	0.332846	0.422089	0.0785027	1.86989	3.98119	0.172843	-0.371843	0.669826	0.669826	0.699524	0.652706	5.65214	0.0171199	-0.0356551	0	0.00254921	4.83734	26.6835	0.0777132	6.39783	6.39783	2.16517	5.41533
160	0.330889	0.330889	0.105194	0.373286	0.318497	0.171817	2.20448	3.78348	0.11589	-0.2136	0.614933	0.614933	0.649214	0.573883	5.82906	0.0410499	-0.016835	0	0.00288514	4.8851	26.8878	0.16581	6.28533	6.28533	2.10009	5.45222
161	0.312141	0.312141	0.120672	0.369697	0.324398	0.163946	2.24682	3.71185	0.132807	-0.165373	0.629443	0.629443	0.661211	0.596702	5.78581	0.0327414	-0.0127765	0	0.00267206	4.87776	26.9854	0.0178848	6.38592	6.38592	2.11959	5.4839
162	0.306807	0.306807	0.0542615	0.40245	0.263516	0.235117	2.33316	3.65526	0.102395	-0.158685	0.59668	0.59668	0.632668	0.563842	5.85438	0.0328378	-0.012848	0	0.00322522	4.87327	27.0236	0.0417829	6.37103	6.37103	2.08357	5.49161
163	0.231584	0.231584	0.015406	0.348326	0.226736	0.188769	2.27869	3.8828	0.00603169	-0.0871071	0.504337	0.504337	0.524187	0.473818	6.05281	0.0305185	-0.000966072	0	0.00320414	4.89238	27.1816	0.0425378	6.43766	6.43766	1.98916	5.52055
164	0.2719	0.2719	0.0983399	0.338695	0.311686	0.159203	2.42244	3.63029	0.0805506	-0.154647	0.579004	0.579004	0.601843	0.51506	5.92177	0.0639448	-0.0232949	0	0.00319879	4.87088	27.0031	0.0461877	6.40748	6.40748	2.06169	5.47999
165	0.246748	0.246748	0.0589948	0.297136	0.315691	0.106024	2.61315	3.47424	0.0146534	-0.186845	0.513437	0.513437	0.521973	0.496384	5.98713	0.0170521	-0.0658419	0	0.00319482	4.82541	27.0009	0.0357462	6.3958	6.3958	1.98386	5.47505
166	0.246066	0.246066	0.0788307	0.277506	0.357724	0.0761717	2.64525	3.4431	0.0178401	-0.180811	0.514957	0.514957	0.519779	0.498677	6.00248	0.0162808	-0.0658112	0	0.00318571	4.81332	27.0057	0.0353365	6.41187	6.41187	1.97583	5.48805
167	0.234827	0.234827	0.0833628	0.257117	0.362325	0.0441494	2.65143	3.50519	0.00947825	-0.173551	0.503724	0.503724	0.497934	0.490151	6.06516	0.013573	-0.0654812	0	0.00444826	4.78244	26.8413	0.0342123	6.47877	6.47877	1.94431	5.44673
168	0.288011	0.288011	0.0404731	0.306896	0.296986	0.105869	2.51244	3.5888	0.0135879	-0.258071	0.509745	0.509745	0.503754	0.497073	6.00034	0.0126719	-0.0628858	0	0.00445756	4.75411	26.4169	0.0368913	6.51924	6.51924	1.97659	5.36372
169	0.369541	0.369541	0.0353718	0.44256	0.286233	0.227768	2.74414	3.14214	0.100465	-0.429775	0.598861	0.598861	0.642519	0.559385	5.75776	0.0394757	-0.125308	0	0.0044875	4.80912	26.31	0.0370191	6.41801	6.41801	2.08168	5.34575
170	0.346487	0.346487	0.080654	0.404883	0.288584	0.232597	2.65048	3.31109	0.112454	-0.373922	0.610337	0.610337	0.647759	0.540521	5.83499	0.0698157	-0.0914814	0	0.00446301	4.82464	26.5345	0.0635123	6.47486	6.47486	2.07552	5.38337
171	0.374567	0.374567	0.12911	0.357252	0.437222	0.18024	2.5979	3.23452	0.117387	-0.383608	0.61617	0.61617	0.649999	0.566364	5.79988	0.0498058	-0.0726824	0	0.00448773	4.83552	26.6129	0.0636186	6.35272	6.35272	2.0925	5.40037
172	0.331511	0.331511	0.116385	0.251844	0.426088	0.0867474	2.77211	3.24038	0.0207294	-0.323652	0.517933	0.517933	0.53399	0.517897	5.99133	3.65791e-05	-0.0477429	0	0.0126763	4.8195	26.5572	0.0637086	6.43187	6.43187	1.98003	5.39096
173	0.346729	0.346729	0.203688	0.240409	0.516579	0.0784034	2.49011	3.54613	0.0595325	-0.283822	0.557012	0.557012	0.602605	0.551122	6.02862	0.00588992	-0.000112717	0	0.0127117	4.90083	26.8267	0.0638647	6.43619	6.43619	1.99059	5.44017
174	0.32619	0.32619	0.206388	0.254674	0.517059	0.0812559	2.86013	3.18277	0.0687619	-0.302196	0.567236	0.567236	0.622317	0.528956	6.0189	0.0382801	-0.0302059	0	0.0126253	4.89451	26.8789	0.0328478	6.50718	6.50718	1.99566	5.48175
175	0.296909	0.296909	0.0475469	0.329295	0.477777	0.0502132	2.59237	3.50701	0.0258086	-0.285572	0.518219	0.518219	0.535941	0.500069	6.09142	0.0181494	-0.0303623	0	0.00131249	4.87712	26.8372	0.0337574	6.56844	6.56844	1.95242	5.45317
176	0.309136	0.309136	0.0467698	0.331685	0.46322	0.0497525	2.52275	3.57607	0.0394769	-0.282338	0.537398	0.537398	0.521327	0.5208	6.09047	0.016598	-0.0116894	0	0.00100421	4.88131	27.0696	0.0324001	6.58704	6.58704	1.95716	5.48568
177	0.357179	0.357179	0.0571426	0.393431	0.4978	0.0960294	2.18869	3.79096	0.1067	-0.265579	0.605773	0.605773	0.593163	0.566211	5.98032	0.0395629	-0.0131504	0	0.00112112	4.86612	26.8502	0.0320122	6.42614	6.42614	2.02374	5.447
178	0.305352	0.305352	0.0339394	0.336586	0.508347	0.00128795	2.3297	3.79748	0.0291782	-0.206573	0.52686	0.52686	0.521555	0.51328	6.11526	0.0135806	-0.00497721	0	0.0011897	4.87723	27.102	0.00178699	6.52624	6.52624	1.95183	5.50168
179	0.289194	0.289194	0.0147264	0.337689	0.479679	0.0324905	2.23679	3.92207	0.0123054	-0.223614	0.509477	0.509477	0.497112	0.50151	6.17392	0.00796694	-0.0205667	0	0.0011175	4.9194	27.1912	0.00307132	6.57698	6.57698	1.9118	5.5224
180	0.300116	0.300116	0.0276799	0.347095	0.497975	0.0417951	2.13121	4.0108	0.0221197	-0.203808	0.521722	0.521722	0.51728	0.518057	6.1645	0.00366426	-0.0133595	0	0.00108333	4.92195	27.1638	0.0282568	6.47761	6.47761	1.91796	5.51492
181	0.306279	0.306279	0.00686911	0.368519	0.48261	0.0402333	2.02348	4.04733	0.0251881	-0.300213	0.523523	0.523523	0.53396	0.519802	6.05969	0.00372169	-0.0314037	0	0.00106643	4.83416	26.6896	0.0347587	6.57702	6.57702	1.96499	5.41739
182	0.291647	0.291647	0.0989977	0.333228	0.572703	0.00141974	2.17022	3.84431	0.0781162	-0.286761	0.575978	0.575978	0.591781	0.528968	5.99687	0.0470103	-0.0316347	0	0.00112196	4.89707	27.0936	0.0350089	6.55253	6.55253	2.01831	5.49672
183	0.323284	0.323284	0.070546	0.347645	0.569505	0.0524809	1.81226	4.10254	0.060913	-0.31731	0.560694	0.560694	0.575061	0.560169	5.96172	0.000525299	-0.0418044	0	0.00105779	4.88433	26.8798	0.0132139	6.46899	6.46899	2.00792	5.46322
184	0.286395	0.286395	0.078672	0.291702	0.574352	0.0485199	1.84441	4.10236	0.02775	-0.262955	0.527241	0.527241	0.52751	0.52607	6.04214	0.00117096	-0.0273961	0	0.0010614	4.87478	26.9406	0.0180459	6.47894	6.47894	1.97284	5.47898
185	0.356375	0.356375	0.0502748	0.376078	0.528321	0.0883989	1.81512	4.06024	0.0870632	-0.351067	0.584062	0.584062	0.584809	0.582497	5.90728	0.00156479	-0.033262	0	0.00113867	4.86728	26.8116	0.0133907	6.47531	6.47531	2.0362	5.45368
186	0.359352	0.359352	0.0561584	0.379659	0.519071	0.0836525	1.71127	4.15227	0.0889523	-0.353381	0.588155	0.588155	0.592102	0.586319	5.87416	0.00183556	-0.0166864	0	0.00112404	4.85929	27.0024	0.00894679	6.50009	6.50009	2.06303	5.47161
187	0.383143	0.383143	0.0473243	0.417727	0.504583	0.123591	1.71524	4.10657	0.118157	-0.374312	0.615816	0.615816	0.621975	0.609643	5.82801	0.00617334	-0.0146398	0	0.00110469	4.86485	26.8946	0.00857732	6.48619	6.48619	2.08979	5.44613
188	0.367793	0.367793	0.0264545	0.443333	0.489385	0.150614	1.93567	3.73078	0.111359	-0.31912	0.607896	0.607896	0.630678	0.601794	5.67577	0.0061023	-0.021422	0	0.0011359	4.89715	27.1379	0.00518735	6.23626	6.23626	2.16215	5.49577
189	0.393263	0.393263	0.015648	0.469166	0.475998	0.167296	1.97578	3.64533	0.12871	-0.317393	0.627543	0.627543	0.652641	0.621352	5.61177	0.00619165	-0.00239524	0	0.000227471	4.91905	27.3311	0.00199694	6.22271	6.22271	2.20291	5.53357
190	0.404077	0.404077	0.0337536	0.465892	0.486619	0.179407	1.88836	3.64421	0.1556	-0.377584	0.653632	0.653632	0.670838	0.643665	5.52776	0.00996747	-0.0223773	0	3.42953e-05	4.88315	26.9701	0.00111517	6.22623	6.22623	2.23659	5.46623
191	0.344645	0.344645	0.0434289	0.375135	0.501372	0.0935097	1.64769	4.02817	0.0847425	-0.301331	0.581926	0.581926	0.586171	0.563294	5.68457	0.0186323	-0.00903478	0	0.000115176	4.88223	26.8994	0.00148448	6.30875	6.30875	2.17044	5.44746
192	0.295075	0.295075	0.00358898	0.372158	0.454266	0.0754947	1.70912	4.04011	0.0397431	-0.261717	0.538194	0.538194	0.535288	0.521635	5.7437	0.0165589	-0.0085984	0	1.47212e-05	4.88171	27.0788	0.00232018	6.33726	6.33726	2.13815	5.48571
193	0.338205	0.338205	0.00804605	0.417716	0.461935	0.112844	1.63731	4.02466	0.0815622	-0.311846	0.57908	0.57908	0.585626	0.560724	5.65112	0.0183558	-0.00898784	0	0.000104183	4.89158	26.9212	0.00272881	6.2755	6.2755	2.18518	5.45406
194	0.349413	0.349413	0.00658428	0.432882	0.473036	0.0898923	1.73729	3.8737	0.0819197	-0.380917	0.581002	0.581002	0.593998	0.561103	5.57992	0.0198984	-0.0575656	0	1.436e-05	4.86344	26.8252	0.0182985	6.20326	6.20326	2.19715	5.43166
195	0.345717	0.345717	0.00198201	0.436695	0.466791	0.114711	1.84895	3.78554	0.0729265	-0.349315	0.572667	0.572667	0.600239	0.552639	5.61575	0.0200282	-0.0232518	0	3.94401e-05	4.869	26.9923	0.0184133	6.23895	6.23895	2.19614	5.46327
196	0.353162	0.353162	0.0326359	0.440257	0.561206	0.108237	1.85509	3.86197	0.110762	-0.329226	0.609293	0.609293	0.627216	0.564522	5.75929	0.044771	-0.00123811	0	0.000208789	4.85177	26.7214	0.0189548	6.30687	6.30687	2.14458	5.42398
197	0.389048	0.389048	0.0180319	0.504861	0.544148	0.175555	1.85664	3.90194	0.142353	-0.350021	0.639815	0.639815	0.684445	0.595213	5.79384	0.0446021	-0.000277254	0	0.000176778	4.89279	26.8053	0.0188063	6.38501	6.38501	2.1247	5.44263
198	0.35157	0.35157	0.0169734	0.391703	0.535666	0.0722046	1.9688	3.95046	0.0437991	-0.28756	0.542048	0.542048	0.572353	0.529011	5.95477	0.0130371	-3.6498e-05	0	0.0175558	4.88028	26.7747	0.0187528	6.42886	6.42886	2.01872	5.46146
199	0.318646	0.318646	0.0141961	0.369507	0.512638	0.122419	1.93331	3.94657	0.0163621	-0.268061	0.514581	0.514581	0.546464	0.501602	5.96847	0.0129791	-0.00230202	0	0.01765	4.87032	26.9314	0.0211568	6.34124	6.34124	2.01901	5.47745
200	0.346717	0.346717	0.0198752	0.382167	0.542197	0.129037	2.07853	3.75176	0.0401731	-0.304044	0.539539	0.539539	0.551274	0.533265	5.95025	0.00627425	-0.0082525	0	0.0176364	4.89881	26.9165	0.0210965	6.33111	6.33111	2.01911	5.49975
201	0.346978	0.346978	0.0554896	0.398135	0.588111	0.124866	1.93684	3.80874	0.0942966	-0.298229	0.592402	0.592402	0.603635	0.57872	5.85493	0.0136824	-0.00820636	0	0.017625	4.90257	26.7759	0.0210473	6.29506	6.29506	2.07071	5.47228
202	0.34376	0.34376	0.0736693	0.423933	0.670297	0.0752491	1.94764	3.82308	0.140633	-0.275742	0.638787	0.638787	0.642915	0.608769	5.87335	0.0300171	-0.00453776	0	0.0176308	4.89045	26.5781	0.0316228	6.29457	6.29457	2.06979	5.43707
203	0.390567	0.390567	0.109948	0.422035	0.702067	0.0686549	1.97891	3.69031	0.183485	-0.400861	0.682488	0.682488	0.676779	0.651604	5.76315	0.030884	-0.0448712	0	0.0175593	4.86925	26.5302	0.00940951	6.33063	6.33063	2.10253	5.42991
204	0.358813	0.358813	0.0522231	0.452055	0.46962	0.198489	2.14958	3.49812	0.164671	-0.355041	0.65814	0.65814	0.638541	0.63683	5.67727	0.0213105	-0.0189057	0	0.0330765	4.80438	26.4498	0.0120757	6.33531	6.33531	2.14604	5.39339
205	0.331899	0.331899	0.0644343	0.43638	0.524484	0.170368	2.09718	3.58604	0.167457	-0.28883	0.661209	0.661209	0.640082	0.639808	5.738	0.0214011	-0.00405391	0	0.00665578	4.86804	26.7863	0.010986	6.32085	6.32085	2.14012	5.45235
206	0.380243	0.380243	0.0619449	0.451756	0.546698	0.246056	1.85858	3.84785	0.172741	-0.325632	0.66831	0.66831	0.665525	0.654017	5.83366	0.0142931	-0.0135671	0	0.000903733	4.88206	26.6121	0.0108642	6.32518	6.32518	2.08785	5.40111
207	0.341184	0.341184	0.0208612	0.489373	0.49404	0.314863	1.9107	3.78031	0.143877	-0.30603	0.639966	0.639966	0.667836	0.624937	5.83208	0.0150288	-0.0135713	0	0.000362012	4.8892	26.7458	0.0108687	6.32017	6.32017	2.08984	5.41726
208	0.366602	0.366602	0.0807925	0.496972	0.542818	0.266949	2.04411	3.57778	0.211495	-0.309803	0.707803	0.707803	0.73188	0.693713	5.69978	0.0140902	-0.00920069	0	0.000384737	4.91925	27.0116	0.0109626	6.27562	6.27562	2.15374	5.46692
209	0.340667	0.340667	0.0131154	0.487239	0.478967	0.268448	2.14584	3.60598	0.139231	-0.277082	0.633582	0.633582	0.651622	0.619448	5.84761	0.0141337	-0.0148618	0	0.000393959	4.89768	26.9828	0.0110008	6.32687	6.32687	2.07689	5.4625
210	0.296612	0.296612	0.0673282	0.427145	0.507622	0.129608	2.11429	3.79407	0.130324	-0.23948	0.62754	0.62754	0.645806	0.595378	5.89978	0.0321615	-0.0149622	0	0.000419434	4.87071	26.784	0.00552032	6.49083	6.49083	2.05485	5.42566
211	0.409883	0.409883	0.00948071	0.55992	0.426548	0.269884	2.11102	3.655	0.211415	-0.359448	0.705457	0.705457	0.715815	0.670435	5.74664	0.0350225	-0.013856	0	0.000139129	4.86402	26.6641	0.00362284	6.45213	6.45213	2.13846	5.41658
212	0.52058	0.52058	0.0126258	0.669663	0.429823	0.369888	2.02146	3.54119	0.316506	-0.501227	0.810416	0.810416	0.830734	0.776483	5.53162	0.0339331	-0.0203018	0	0.000653784	4.88132	26.6427	0.00531916	6.39179	6.39179	2.24831	5.41014
213	0.440313	0.440313	0.0158195	0.579593	0.42995	0.294108	2.0711	3.6051	0.234847	-0.421908	0.729574	0.729574	0.741607	0.728944	5.65865	0.000630597	-0.0217599	0	0.000544902	4.8503	26.5947	0.00486602	6.44478	6.44478	2.16744	5.39704
214	0.340515	0.340515	0.0676366	0.529286	0.472924	0.236464	1.9276	3.78439	0.238982	-0.276002	0.736248	0.736248	0.733553	0.678122	5.68782	0.0581259	-0.0117716	0	0.000458297	4.85753	26.4782	0.00667803	6.45698	6.45698	2.18159	5.37271
215	0.337989	0.337989	0.0317919	0.515453	0.43914	0.352908	1.99227	3.6293	0.200724	-0.297907	0.698976	0.698976	0.683074	0.64183	5.73054	0.0571464	-0.0226217	0	0.000488012	4.84348	26.5128	0.0409611	6.29036	6.29036	2.16068	5.37805
216	0.312299	0.312299	0.0245782	0.494784	0.415413	0.351771	1.84907	3.89247	0.173869	-0.307019	0.671543	0.671543	0.652588	0.613306	5.85613	0.0582371	-0.0227125	0	0.000510519	4.87116	26.624	0.04141	6.45252	6.45252	2.09571	5.41129
217	0.313901	0.313901	0.0210373	0.555514	0.404193	0.331754	1.97613	3.78857	0.243091	-0.316864	0.737539	0.737539	0.706861	0.610362	5.79379	0.127178	-0.0222897	0	0.000301861	4.8528	26.4633	0.0336616	6.56807	6.56807	2.16162	5.38075
218	0.347875	0.347875	0.0323878	0.564871	0.471113	0.28705	1.88092	3.8496	0.257003	-0.330645	0.753374	0.753374	0.735405	0.640702	5.75328	0.112672	-0.0138239	0	0.000361292	4.85193	26.5846	0.0335343	6.51004	6.51004	2.17943	5.38811
219	0.38192	0.38192	0.017485	0.571475	0.454523	0.262437	1.70701	4.07758	0.246984	-0.350577	0.74322	0.74322	0.726024	0.67038	5.77552	0.0728405	-0.00572633	0	0.000295877	4.88595	26.6617	0.0275528	6.55155	6.55155	2.15233	5.41012
220	0.382465	0.382465	0.0192533	0.462144	0.436004	0.208378	1.82811	4.06757	0.154467	-0.3216	0.65257	0.65257	0.61208	0.652179	5.92798	0.000390608	-0.00156318	0	0.000332	4.8736	26.5595	0.026931	6.52405	6.52405	2.03996	5.41171
221	0.345601	0.345601	0.0388476	0.414172	0.433498	0.130461	1.88773	4.10577	0.120253	-0.276604	0.61835	0.61835	0.582254	0.60297	5.9752	0.0153795	-0.00360323	0	0.00492039	4.85237	26.4849	0.0257887	6.60821	6.60821	2.02085	5.38696
222	0.345502	0.345502	0.0580679	0.419743	0.468397	0.0857747	1.97216	3.98541	0.150507	-0.260494	0.643786	0.643786	0.608162	0.63709	5.90358	0.00669685	-0.00873729	0	0.00492734	4.8597	26.4599	0.0257071	6.57187	6.57187	2.04991	5.38607
223	0.335483	0.335483	0.0549237	0.415752	0.468895	0.153999	2.02534	3.84401	0.134512	-0.258212	0.631419	0.631419	0.608418	0.621365	5.88382	0.0100537	-0.010574	0	0.00477421	4.87848	26.6984	0.0270561	6.45565	6.45565	2.06092	5.41942
224	0.339008	0.339008	0.0308515	0.467888	0.455493	0.150998	2.09891	3.79803	0.139332	-0.305585	0.632862	0.632862	0.642208	0.624453	5.86123	0.00840906	-0.00480907	0	0.00481135	4.882	26.6727	0.0246148	6.53683	6.53683	2.07704	5.41533
225	0.340171	0.340171	0.0166735	0.449017	0.390998	0.129987	2.17516	3.78434	0.11286	-0.295266	0.607096	0.607096	0.606492	0.593575	5.87399	0.0135203	-0.000974193	0	0.00479107	4.88075	26.8635	0.0245266	6.58829	6.58829	2.07654	5.46078
226	0.349277	0.349277	0.180848	0.411873	0.467492	0.194772	2.13684	3.62832	0.251664	-0.294655	0.750475	0.750475	0.731317	0.668173	5.69611	0.0823023	-0.00461086	0	0.00559503	4.9173	26.8879	0.0259417	6.50633	6.50633	2.19684	5.47124
227	0.243171	0.243171	0.128462	0.27816	0.42045	0.0603026	2.04382	3.9922	0.0727183	-0.193974	0.571703	0.571703	0.539271	0.562677	5.9775	0.00902667	-0.00376805	0	0.00231759	4.9077	27.1074	0.00894681	6.66665	6.66665	2.02126	5.49347
228	0.253183	0.253183	0.139874	0.257548	0.435347	0.0436818	2.09191	3.93067	0.0638063	-0.204292	0.562287	0.562287	0.531326	0.552695	5.97028	0.00959159	-0.0214221	0	0.00242725	4.87452	26.9776	0.00942433	6.62181	6.62181	2.01485	5.46922
229	0.269605	0.269605	0.0910024	0.369246	0.394006	0.140755	2.33701	3.66914	0.104811	-0.267025	0.601518	0.601518	0.592707	0.56011	5.94821	0.0414083	-0.0218484	0	0.00253363	4.86932	26.8011	0.00988739	6.65077	6.65077	2.03881	5.4455
230	0.262492	0.262492	0.0446135	0.357783	0.378024	0.131044	2.08462	3.89915	0.0455915	-0.297805	0.543205	0.543205	0.539018	0.541781	5.95381	0.00142413	-0.0426745	0	0.000882305	4.86017	26.8091	0.00879706	6.64754	6.64754	2.02565	5.44378
231	0.304772	0.304772	0.212764	0.342765	0.521912	0.116664	2.10006	3.74923	0.201496	-0.354767	0.699528	0.699528	0.697507	0.591779	5.79036	0.107749	-0.0537152	0	0.000835501	4.87994	26.6136	0.00859305	6.64766	6.64766	2.15503	5.40146
232	0.377312	0.377312	0.204677	0.403255	0.516055	0.157075	2.04982	3.71587	0.266721	-0.348364	0.764163	0.764163	0.75497	0.669098	5.68385	0.0950658	-0.00470143	0	0.000886245	4.90616	26.6104	0.00181464	6.60267	6.60267	2.22667	5.39784
233	0.386492	0.386492	0.270716	0.380987	0.676304	0.139982	2.04645	3.5503	0.308503	-0.369617	0.802112	0.802112	0.802002	0.706579	5.61103	0.0955326	-0.00315917	0	0.000973618	4.91207	26.6698	0.000421806	6.49183	6.49183	2.26307	5.41045
234	0.353201	0.353201	0.274391	0.292595	0.682347	0.0597246	1.98997	3.72311	0.225414	-0.322953	0.721464	0.721464	0.729441	0.658432	5.72571	0.0630323	-0.00732267	0	0.000939978	4.89143	26.7483	0.000702757	6.48813	6.48813	2.18883	5.43296
235	0.386574	0.386574	0.241739	0.352175	0.644945	0.112572	2.07934	3.55623	0.227302	-0.39766	0.724968	0.724968	0.755167	0.703933	5.63792	0.0210347	-0.0304886	0	0.000779213	4.91055	26.7951	0.00116782	6.42435	6.42435	2.20074	5.44351
236	0.400234	0.400234	0.203007	0.415824	0.579241	0.214747	2.09514	3.4278	0.262587	-0.43825	0.760376	0.760376	0.76958	0.755963	5.54735	0.00441306	-0.0291604	0	0.000706581	4.84823	26.2826	0.0057402	6.3456	6.3456	2.23815	5.34165
237	0.27617	0.27617	0.196415	0.293845	0.572129	0.103708	2.3859	3.43396	0.122904	-0.292637	0.62126	0.62126	0.665642	0.618147	5.83006	0.00311313	-0.009738	0	0.000801373	4.85294	26.5775	0.00804788	6.47257	6.47257	2.10527	5.40333
238	0.305207	0.305207	0.167207	0.338289	0.578845	0.19667	2.49619	3.25672	0.139142	-0.316026	0.635635	0.635635	0.682739	0.611682	5.84569	0.023953	-0.00998577	0	0.000861469	4.87668	26.6806	0.00990613	6.39702	6.39702	2.10783	5.40437
239	0.382441	0.382441	0.120923	0.429875	0.541411	0.309812	2.46596	3.11007	0.192439	-0.395742	0.686912	0.686912	0.731753	0.686481	5.6955	0.000431012	-0.0101383	0	0.000898398	4.84867	26.5515	0.0100673	6.29253	6.29253	2.17266	5.37486
240	0.270896	0.270896	0.14773	0.301056	0.563355	0.195108	2.36296	3.43166	0.0961184	-0.277809	0.594465	0.594465	0.623128	0.590184	5.92996	0.00428108	-0.00972482	0	0.000798332	4.85335	26.7567	0.00963056	6.41106	6.41106	2.04585	5.42403
241	0.31485	0.31485	0.162826	0.379869	0.574715	0.244854	2.25927	3.41782	0.193447	-0.31211	0.69298	0.69298	0.701156	0.648919	5.7955	0.0440608	-0.0121258	0	0.000720489	4.87347	26.6069	0.0181903	6.37947	6.37947	2.12724	5.39723
242	0.327527	0.327527	0.151657	0.413075	0.575426	0.260394	2.23485	3.39691	0.21341	-0.316045	0.710545	0.710545	0.724335	0.665439	5.74325	0.0451061	-0.0118704	0	0.000910672	4.86252	26.6114	0.0190237	6.32176	6.32176	2.15413	5.39486
243	0.339984	0.339984	0.145713	0.500991	0.572991	0.360445	2.42364	3.04522	0.298481	-0.321963	0.795134	0.795134	0.803663	0.665299	5.59864	0.129835	-0.00736565	0	0.00290926	4.84039	26.4197	0.0192533	6.29984	6.29984	2.27016	5.36796
244	0.308925	0.308925	0.135053	0.45838	0.548083	0.335505	2.44987	3.13934	0.252801	-0.296971	0.75151	0.75151	0.751272	0.621958	5.72153	0.129552	-0.00715743	0	0.00285904	4.82398	26.2827	0.01529	6.3911	6.3911	2.19492	5.35407
245	0.276127	0.276127	0.14213	0.432243	0.577483	0.405457	2.40767	3.13095	0.232342	-0.280063	0.729312	0.729312	0.738178	0.59535	5.78338	0.133962	-0.00744238	0	0.00284998	4.84646	26.4188	0.017442	6.27815	6.27815	2.15515	5.37923
246	0.323663	0.323663	0.134863	0.510353	0.499969	0.442876	2.33952	3.13666	0.296046	-0.324423	0.791478	0.791478	0.793443	0.657777	5.62558	0.133701	-0.010661	0	0.00518138	4.82001	26.2154	0.00360278	6.27311	6.27311	2.25438	5.31053
247	0.320909	0.320909	0.140019	0.414127	0.472101	0.337377	2.46253	3.16458	0.183687	-0.298786	0.680787	0.680787	0.707036	0.641637	5.72954	0.0391503	-0.00587194	0	0.00586905	4.86648	26.4156	0.00145075	6.27277	6.27277	2.15587	5.35053
248	0.32102	0.32102	0.155398	0.394674	0.491581	0.296096	2.46132	3.16591	0.184683	-0.318484	0.679949	0.679949	0.69941	0.646737	5.7155	0.0332115	-0.00635008	0	0.00587507	4.82201	26.4134	0.0248708	6.31194	6.31194	2.15337	5.35631
249	0.331685	0.331685	0.10146	0.440933	0.442582	0.370396	2.38313	3.25806	0.182069	-0.347076	0.679183	0.679183	0.681434	0.662674	5.77274	0.0165095	-0.00705495	0	0.00604709	4.835	26.4233	0.0256219	6.38856	6.38856	2.11293	5.35845
250	0.415413	0.415413	0.149471	0.514719	0.494916	0.346566	2.31535	3.17291	0.306241	-0.436711	0.802438	0.802438	0.810934	0.76503	5.51881	0.0374086	-0.0199212	0	0.00592219	4.79618	26.0927	0.0175009	6.32024	6.32024	2.23314	5.30719
251	0.303639	0.303639	0.125831	0.371285	0.552536	0.181393	2.32708	3.44795	0.145835	-0.31	0.637997	0.637997	0.649259	0.597554	5.8597	0.0404429	-0.019751	0	0.00588047	4.83691	26.3889	0.0155967	6.45494	6.45494	2.06418	5.37169
252	0.356771	0.356771	0.0974761	0.435125	0.568655	0.232705	2.58643	3.10802	0.169894	-0.350148	0.662763	0.662763	0.682665	0.649226	5.81315	0.0135371	-0.0199384	0	0.0059264	4.84034	26.2818	0.0900603	6.30282	6.30282	2.09527	5.33152
253	0.333464	0.333464	0.166424	0.448805	0.643926	0.258209	2.64712	2.89115	0.252264	-0.323944	0.75019	0.75019	0.752817	0.663742	5.68758	0.0864484	-0.026262	0	0.00598855	4.87703	26.5206	0.0906854	6.19197	6.19197	2.19099	5.37476
254	0.327846	0.327846	0.0855366	0.469698	0.568551	0.22218	2.55341	3.0933	0.192258	-0.339849	0.690333	0.690333	0.693309	0.657519	5.74413	0.0328134	-0.0523453	0	0.00594611	4.83092	26.3727	0.0890085	6.25287	6.25287	2.11745	5.35709
255	0.375497	0.375497	0.129585	0.477016	0.510251	0.232927	2.40508	3.25415	0.246363	-0.374128	0.743935	0.743935	0.745061	0.708483	5.65735	0.0354514	-0.0422868	0	0.00170122	4.83558	26.2509	0.159397	6.29448	6.29448	2.16863	5.3408
256	0.365905	0.365905	0.213601	0.370652	0.617478	0.131858	2.48594	3.21912	0.226523	-0.334889	0.721981	0.721981	0.728686	0.684844	5.7257	0.0371369	-0.00953149	0	0.00156984	4.84881	26.4072	0.158786	6.342	6.342	2.15193	5.37183
257	0.291964	0.291964	0.144634	0.364995	0.554795	0.0659406	2.53559	3.33483	0.152861	-0.263739	0.651153	0.651153	0.652794	0.600018	5.83836	0.0511355	-0.0115058	0	0.00168967	4.90849	26.6921	0.158588	6.4687	6.4687	2.10084	5.43444
258	0.337098	0.337098	0.00906421	0.413018	0.521645	0.00765347	2.60664	3.38137	0.0648075	-0.323256	0.562643	0.562643	0.565342	0.547994	5.95196	0.014649	-0.0339005	0	0.000266008	4.91162	27.1475	0.159202	6.47821	6.47821	2.01267	5.51717
259	0.321893	0.321893	0.0144094	0.438554	0.562397	0.0283023	2.84723	3.15073	0.0862504	-0.278722	0.583083	0.583083	0.610237	0.527207	5.97842	0.0558764	-0.005977	0	0.0144093	4.92837	27.2338	0.0609531	6.58071	6.58071	2.02275	5.54596
260	0.298827	0.298827	0.025785	0.397132	0.553485	0.00563344	2.89991	3.16395	0.066917	-0.246504	0.564897	0.564897	0.567176	0.509374	6.0558	0.0555235	-0.000136411	0	0.0139531	4.90525	27.1692	0.0606583	6.62903	6.62903	1.99366	5.52071
261	0.308021	0.308021	0.0594079	0.428659	0.565801	0.0391983	3.00192	2.94342	0.120969	-0.248105	0.617427	0.617427	0.635211	0.552456	5.91513	0.0649713	-0.00654659	0	0.0141444	4.90686	26.9189	0.0206081	6.55014	6.55014	2.07089	5.4816
262	0.377813	0.377813	0.077362	0.423414	0.587878	0.1813	2.85464	2.93731	0.131707	-0.330623	0.628619	0.628619	0.645511	0.596335	5.91562	0.0322833	-0.00151009	0	0.0140819	4.91851	26.8261	0.0239588	6.41519	6.41519	2.05248	5.45096
263	0.340632	0.340632	0.0111392	0.404828	0.516647	0.171506	2.87601	3.03926	0.0485951	-0.295029	0.545998	0.545998	0.560425	0.541022	6.043	0.0049764	-0.00103598	0	0.0140778	4.91224	26.8417	0.0241436	6.45395	6.45395	1.97541	5.47097
264	0.383656	0.383656	0.097527	0.380597	0.604064	0.0404502	2.8518	3.04296	0.117697	-0.332523	0.612598	0.612598	0.623653	0.600888	5.91562	0.0117098	-0.00131421	0	0.00236537	4.89172	26.8535	0.0143533	6.42754	6.42754	2.04544	5.47444
265	0.407749	0.407749	0.13863	0.371396	0.669153	0.0271271	2.78994	2.9788	0.152935	-0.423018	0.647627	0.647627	0.655813	0.635518	5.8092	0.0121089	-0.0332274	0	0.00233674	4.89965	26.7938	0.0145087	6.39059	6.39059	2.08444	5.46815
266	0.395814	0.395814	0.15393	0.349023	0.674445	0.00203428	2.73703	3.05622	0.138179	-0.391322	0.635387	0.635387	0.647298	0.604484	5.82244	0.0309029	-0.0300835	0	0.00229963	4.88672	26.837	0.0143281	6.41181	6.41181	2.08886	5.46566
267	0.406331	0.406331	0.167079	0.37025	0.696121	0.0352286	2.66997	3.03462	0.183721	-0.40234	0.681332	0.681332	0.682812	0.622721	5.75313	0.058611	-0.0301143	0	0.00271274	4.90765	26.8311	0.0143656	6.39165	6.39165	2.13892	5.47894
268	0.41116	0.41116	0.155279	0.380632	0.690366	0.0285118	2.6614	3.07685	0.17609	-0.380338	0.674704	0.674704	0.67833	0.625751	5.7788	0.0489525	-0.0179211	0	0.00463175	4.93942	26.7156	0.0144678	6.36546	6.36546	2.12739	5.46978
269	0.400896	0.400896	0.151548	0.360234	0.682297	0.0556078	2.80716	2.93188	0.172037	-0.357824	0.670728	0.670728	0.657277	0.622828	5.81967	0.0479001	-0.00735964	0	0.00168256	4.94542	26.9111	0.0137157	6.39014	6.39014	2.1133	5.51887
270	0.409231	0.409231	0.130623	0.377948	0.673748	0.0356741	2.58043	3.2007	0.163713	-0.345007	0.662639	0.662639	0.651416	0.63039	5.83914	0.032249	-0.000636281	0	0.00109446	4.91463	26.6696	0.0137546	6.39225	6.39225	2.0993	5.45162
271	0.334589	0.334589	0.00167917	0.426722	0.540035	0.075177	2.94022	2.98864	0.0887229	-0.297544	0.587574	0.587574	0.57408	0.556248	5.96999	0.031326	-0.003254	0	0.00123733	4.89747	26.8709	0.0200132	6.59304	6.59304	2.03193	5.48845
272	0.356872	0.356872	0.0283081	0.461396	0.525619	0.113089	3.1452	2.74433	0.154221	-0.331877	0.652074	0.652074	0.651725	0.604629	5.87651	0.047445	-0.0240329	0	0.00173949	4.90759	26.7015	0.0200308	6.62521	6.62521	2.07693	5.45866
273	0.349867	0.349867	0.035157	0.416345	0.532459	0.0323982	3.02245	2.92945	0.113347	-0.329768	0.611504	0.611504	0.609905	0.592063	5.90686	0.0194413	-0.0264634	0	0.00173864	4.86079	26.5522	0.034829	6.62094	6.62094	2.04726	5.42581
274	0.312244	0.312244	0.0154583	0.398568	0.52522	0.0252504	3.0261	2.99618	0.0735232	-0.267288	0.570559	0.570559	0.575312	0.554958	5.99743	0.0156003	-0.0108054	0	0.00114098	4.8343	26.6355	0.0351749	6.65641	6.65641	2.00712	5.43804
275	0.329971	0.329971	0.0532875	0.392105	0.587222	0.0492246	2.9864	2.94958	0.105179	-0.260179	0.603279	0.603279	0.60946	0.569383	5.96296	0.0338959	-0.00601887	0	0.000885648	4.85001	26.6983	0.0546061	6.57741	6.57741	2.03558	5.4436
276	0.406292	0.406292	0.0576158	0.462595	0.611258	0.180704	2.84024	2.89284	0.188829	-0.329237	0.684468	0.684468	0.688893	0.623894	5.83615	0.0605742	-0.000286795	0	0.000953375	4.84252	26.5811	0.0415487	6.4745	6.4745	2.11744	5.39966
277	0.446361	0.446361	0.123969	0.485279	0.619224	0.123541	2.77477	2.96142	0.276139	-0.381164	0.770674	0.770674	0.772588	0.676838	5.70637	0.0938358	-0.0184974	0	0.00081809	4.84507	26.341	0.123503	6.46487	6.46487	2.18742	5.35179
278	0.416689	0.416689	0.121681	0.469779	0.597849	0.100159	3.04417	2.71295	0.258819	-0.353078	0.752624	0.752624	0.751713	0.646584	5.70341	0.10604	-0.0173423	0	0.000744462	4.82573	26.4592	0.123132	6.4931	6.4931	2.19336	5.37576
279	0.305015	0.305015	0.0183588	0.392783	0.600475	0.0482871	3.16379	2.84485	0.0706103	-0.236172	0.568149	0.568149	0.584475	0.535567	6.07293	0.0325826	-0.000228696	0	0.000768144	4.89349	26.903	0.123934	6.55571	6.55571	1.98156	5.47611
280	0.313922	0.313922	0.0305592	0.376576	0.605977	0.00398381	3.10983	2.90705	0.0676731	-0.252874	0.564392	0.564392	0.56085	0.5318	6.06599	0.0325923	-0.0121695	0	0.00117988	4.89212	26.6908	0.0719845	6.5573	6.5573	1.97918	5.43993
281	0.354983	0.354983	0.0378787	0.400686	0.615772	0.112489	3.11993	2.75727	0.0964917	-0.26032	0.594225	0.594225	0.601528	0.561489	6.00393	0.0327369	-0.0119135	0	0.00111668	4.91503	26.7558	0.075646	6.39624	6.39624	2.0145	5.45355
282	0.409276	0.409276	0.0456849	0.469936	0.633814	0.1772	3.07028	2.64564	0.170571	-0.351586	0.668067	0.668067	0.679831	0.633833	5.84711	0.0342344	-0.0125618	0	0.00127653	4.91238	26.5633	0.0760569	6.37673	6.37673	2.08972	5.41847
283	0.365947	0.365947	0.0498809	0.410499	0.633673	0.0747561	3.25808	2.50921	0.125493	-0.353242	0.622944	0.622944	0.632303	0.592643	5.84342	0.0303002	-0.0671948	0	0.00111619	4.85987	26.5175	0.0284126	6.37291	6.37291	2.06535	5.41182
284	0.447148	0.447148	0.0782098	0.439154	0.672886	0.155953	3.05518	2.48689	0.199902	-0.390812	0.690672	0.690672	0.680081	0.686924	5.69083	0.00374775	-0.0372844	0	0.00117696	4.83919	26.5711	0.0297802	6.194	6.194	2.14421	5.40557
285	0.501121	0.501121	0.0826002	0.517625	0.682209	0.123327	3.23541	2.28374	0.278898	-0.464347	0.768656	0.768656	0.766106	0.734925	5.55858	0.0337309	-0.0371028	0	0.00113306	4.82044	26.5682	0.0338593	6.27221	6.27221	2.22521	5.39533
286	0.509906	0.509906	0.0975193	0.53333	0.68186	0.168684	3.20268	2.33479	0.271089	-0.482611	0.766896	0.766896	0.793869	0.724884	5.59414	0.0420123	-0.037206	0	0.000919606	4.85205	26.6575	0.0336435	6.31009	6.31009	2.21375	5.41044
287	0.469229	0.469229	0.045325	0.482803	0.606247	0.132341	3.25722	2.44059	0.189616	-0.450462	0.687138	0.687138	0.687733	0.679109	5.74867	0.0080291	-0.0365089	0	0.000752839	4.86582	26.8138	0.0269558	6.40988	6.40988	2.12284	5.44043
288	0.45198	0.45198	0.00743452	0.581935	0.553801	0.206956	3.28617	2.39603	0.22584	-0.409035	0.722928	0.722928	0.742505	0.717114	5.70045	0.00581314	-0.00651046	0	0.000582635	4.90186	26.7017	0.0277179	6.34971	6.34971	2.16062	5.42034
289	0.494437	0.494437	0.0652278	0.598877	0.562626	0.251758	3.35911	2.13396	0.30817	-0.442207	0.804962	0.804962	0.830086	0.743728	5.47737	0.061234	-0.00345747	0	0.000552342	4.90065	26.7153	0.0220501	6.27479	6.27479	2.29921	5.41321
290	0.529879	0.529879	0.0620783	0.652391	0.563208	0.303552	3.3823	2.05195	0.353669	-0.499485	0.85284	0.85284	0.888879	0.791051	5.41213	0.0617898	-0.0138878	0	0.000639277	4.89535	26.7922	0.0233599	6.26635	6.26635	2.32738	5.43635
291	0.538185	0.538185	0.0136603	0.673345	0.602854	0.228256	3.27242	2.07958	0.333793	-0.50453	0.832133	0.832133	0.834471	0.810516	5.34864	0.0216175	-0.0219707	0	0.000602264	4.86904	26.8139	0.0227029	6.17057	6.17057	2.3272	5.43297
292	0.571555	0.571555	0.0138766	0.67886	0.604292	0.260124	3.19933	2.17244	0.360745	-0.566537	0.855935	0.855935	0.835671	0.843432	5.40051	0.0125024	-0.0369566	0	0.000527056	4.86256	26.6803	0.00177497	6.29605	6.29605	2.29154	5.42469
293	0.544646	0.544646	0.0148111	0.671065	0.605566	0.245525	3.17028	2.2553	0.34096	-0.527605	0.839437	0.839437	0.835469	0.827664	5.4412	0.0117736	-0.0302919	0	0.000110899	4.87361	26.7288	0.00145634	6.32418	6.32418	2.27488	5.43585
294	0.50132	0.50132	0.00319006	0.658662	0.599576	0.216586	3.21336	2.30451	0.318273	-0.490996	0.814311	0.814311	0.81829	0.802953	5.51574	0.0113588	-0.0156835	0	0.00106316	4.86055	26.6394	0.00660445	6.41337	6.41337	2.24982	5.41719
295	0.529838	0.529838	0.0202521	0.692133	0.606072	0.245889	3.24632	2.2441	0.361228	-0.531243	0.857788	0.857788	0.876899	0.826141	5.46548	0.0316468	-0.0303393	0	0.00109947	4.8626	26.5354	0.00450897	6.40273	6.40273	2.27478	5.40739
296	0.553619	0.553619	0.0177453	0.703904	0.650695	0.214972	3.42249	2.06816	0.357002	-0.509104	0.855522	0.855522	0.897707	0.827155	5.45861	0.0283677	-0.00186196	0	0.00404802	4.86097	26.5846	0.0035011	6.35119	6.35119	2.28137	5.41511
297	0.573161	0.573161	0.00708569	0.721915	0.636905	0.229074	3.47355	1.96507	0.370182	-0.549523	0.867096	0.867096	0.890335	0.839224	5.41427	0.0278723	-0.0144895	0	0.0039721	4.86022	26.2932	0.0581281	6.27343	6.27343	2.30008	5.37563
298	0.555064	0.555064	0.017354	0.683738	0.663409	0.146626	3.33883	2.14913	0.34833	-0.540589	0.8464	0.8464	0.862499	0.818468	5.4355	0.027932	-0.0104456	0	0.00398124	4.89773	26.3889	0.0581778	6.33979	6.33979	2.29443	5.37714
299	0.525036	0.525036	0.0368054	0.636862	0.617798	0.149194	3.1823	2.37503	0.320479	-0.454678	0.817499	0.817499	0.840518	0.790486	5.48381	0.0270132	-0.0111591	0	0.00186328	4.89122	26.5426	0.0580811	6.30799	6.30799	2.275	5.39688
300	0.543761	0.543761	0.0214246	0.636818	0.595393	0.133617	3.14906	2.38633	0.304653	-0.502011	0.803026	0.803026	0.812831	0.789346	5.45158	0.0136804	-0.0520466	0	0.00190639	4.86219	26.3986	0.0583218	6.29648	6.29648	2.26677	5.37139
301	0.553903	0.553903	0.0143589	0.649722	0.590651	0.132289	3.2081	2.33024	0.3194	-0.547778	0.818227	0.818227	0.815505	0.783844	5.44578	0.0343821	-0.0704264	0	0.00195617	4.83231	26.0333	0.0616308	6.30918	6.30918	2.26798	5.31739
302	0.604745	0.604745	0.0334998	0.68873	0.631165	0.188842	3.14727	2.19012	0.37883	-0.585151	0.87667	0.87667	0.871604	0.835586	5.28579	0.0410841	-0.0345361	0	0.00192606	4.87223	26.2166	0.0618124	6.21798	6.21798	2.37644	5.32531
303	0.626911	0.626911	0.0393759	0.696806	0.632663	0.217966	2.97437	2.2995	0.378046	-0.648377	0.874034	0.874034	0.889968	0.848496	5.23453	0.0255375	-0.0739502	0	0.00128829	4.86874	26.0882	0.032744	6.18827	6.18827	2.35909	5.30402
304	0.637321	0.637321	0.118521	0.687108	0.670982	0.190394	3.08548	2.09308	0.44828	-0.665338	0.945479	0.945479	0.950045	0.900651	5.08989	0.0448279	-0.0739093	0	0.00127928	4.86635	26.0247	0.0316928	6.17958	6.17958	2.43898	5.29619
305	0.569194	0.569194	0.0809161	0.672526	0.640199	0.202136	3.2197	2.14059	0.411859	-0.549087	0.911276	0.911276	0.904258	0.860751	5.29837	0.0505245	-0.0399483	0	0.0111913	4.85035	26.1452	0.0315397	6.29851	6.29851	2.34958	5.31841
306	0.479767	0.479767	0.0452614	0.584197	0.663986	0.0251643	3.17882	2.44304	0.297366	-0.472925	0.79691	0.79691	0.781181	0.785505	5.52983	0.0114048	-0.0394893	0	0.0110884	4.88582	26.3515	0.0308292	6.46398	6.46398	2.21445	5.37322
307	0.556548	0.556548	0.0831017	0.62028	0.714239	0.0844447	3.09606	2.36457	0.369314	-0.546603	0.868955	0.868955	0.859979	0.854737	5.39933	0.0142182	-0.0284855	0	0.0109904	4.88472	26.2619	0.0302747	6.38649	6.38649	2.28937	5.35317
308	0.590578	0.590578	0.0794811	0.662233	0.718062	0.0943553	2.99263	2.46677	0.406049	-0.545834	0.905141	0.905141	0.895588	0.89161	5.37623	0.0135312	-0.00357871	0	0.0111692	4.90834	26.3624	0.0309162	6.39835	6.39835	2.31433	5.36206
309	0.630858	0.630858	0.05849	0.702949	0.691153	0.140564	3.18415	2.20308	0.43122	-0.57653	0.929582	0.929582	0.909251	0.920452	5.30969	0.00913052	-0.00656879	0	0.0111508	4.87541	26.2184	0.0308127	6.34619	6.34619	2.33933	5.35689
310	0.598572	0.598572	0.0738558	0.6976	0.674583	0.149242	3.13408	2.29859	0.441977	-0.565179	0.938436	0.938436	0.913873	0.886642	5.34262	0.0517945	-0.00528176	0	0.0114515	4.90466	26.3156	0.0313608	6.44786	6.44786	2.34269	5.37732
311	0.540216	0.540216	0.0589509	0.65222	0.650516	0.124821	3.13841	2.36111	0.377984	-0.498162	0.873076	0.873076	0.855121	0.821582	5.41973	0.0514935	-0.00039204	0	0.0114043	4.8845	26.5122	0.033942	6.42778	6.42778	2.31513	5.41635
312	0.585989	0.585989	0.0660582	0.697768	0.656574	0.1789	3.0151	2.42452	0.418937	-0.519143	0.917105	0.917105	0.910699	0.865306	5.3644	0.0517992	-0.00134343	0	0.0114523	4.91584	26.4893	0.0342089	6.34405	6.34405	2.34405	5.41765
313	0.527777	0.527777	0.0402104	0.59983	0.720116	0.0794159	2.98773	2.43089	0.304827	-0.476334	0.802293	0.802293	0.79541	0.791904	5.42275	0.0103893	-0.00941235	0	0.00237091	4.8717	26.5325	0.034068	6.24273	6.24273	2.29924	5.42038
314	0.483214	0.483214	0.0578418	0.548488	0.734521	0.0215131	3.03583	2.4832	0.272377	-0.44595	0.768958	0.768958	0.755523	0.733186	5.51954	0.0357721	-0.0207652	0	0.0023776	4.87424	26.564	0.0107315	6.28145	6.28145	2.25792	5.42312
315	0.468653	0.468653	0.0332277	0.555971	0.721074	0.0215641	3.12994	2.4513	0.255743	-0.400422	0.750658	0.750658	0.741528	0.714579	5.58235	0.0360791	-0.000925784	0	0.00242486	4.89193	26.6432	0.0108813	6.30693	6.30693	2.23666	5.44571
316	0.450438	0.450438	0.062098	0.522812	0.755111	0.00126027	3.18654	2.42823	0.247924	-0.357682	0.74602	0.74602	0.739578	0.695041	5.63156	0.0509794	-0.00127254	0	0.00650408	4.885	26.6571	0.0113288	6.27988	6.27988	2.21831	5.44741
317	0.419499	0.419499	0.000667435	0.55335	0.694431	0.0340349	3.03661	2.6146	0.221586	-0.356105	0.719642	0.719642	0.701751	0.671217	5.67793	0.048425	-0.00580935	0	0.000127659	4.89115	26.7974	0.0201189	6.35441	6.35441	2.19458	5.48434
318	0.393119	0.393119	0.0257767	0.521835	0.727841	0.00589631	3.07739	2.58743	0.197228	-0.361075	0.696652	0.696652	0.712471	0.676536	5.68609	0.0201164	-0.0246391	0	0.00248061	4.92031	27.0374	0.0108742	6.36579	6.36579	2.16434	5.52936
319	0.470164	0.470164	0.00992195	0.596157	0.626727	0.0361431	2.92715	2.68147	0.262514	-0.481244	0.757877	0.757877	0.760258	0.754906	5.51122	0.00297051	-0.0608116	0	0.0023194	4.90643	26.857	0.0336174	6.36976	6.36976	2.22835	5.50166
320	0.481726	0.481726	1.76634e-05	0.62028	0.62725	0.0351735	2.81107	2.81774	0.279496	-0.439759	0.774664	0.774664	0.776588	0.771567	5.51464	0.00309726	-0.00566498	0	0.00233914	4.89448	26.8402	0.0321277	6.37443	6.37443	2.25481	5.45178
321	0.450118	0.450118	0.0122688	0.603225	0.630185	0.027119	2.47032	3.15927	0.256877	-0.445124	0.752573	0.752573	0.772054	0.75176	5.51484	0.000813352	-0.0118537	0	0.00233379	4.87462	26.6932	0.0320979	6.36288	6.36288	2.25121	5.42201
322	0.429422	0.429422	0.0664265	0.582108	0.653435	0.0564805	2.56107	3.11223	0.280121	-0.405988	0.777936	0.777936	0.797356	0.739841	5.58586	0.0380946	-0.00814998	0	0.00220089	4.88757	26.6841	0.0319558	6.40964	6.40964	2.23579	5.42099
323	0.403949	0.403949	0.0863234	0.54071	0.613977	0.0831322	2.61773	3.1193	0.26552	-0.40089	0.758618	0.758618	0.781575	0.691054	5.65256	0.0675632	-0.0164803	0	0.00219724	4.8785	26.7065	0.0324225	6.51273	6.51273	2.21027	5.42207
324	0.445642	0.445642	0.137824	0.512447	0.665416	0.0158332	2.63314	3.0872	0.304556	-0.40967	0.802063	0.802063	0.804505	0.732735	5.59708	0.0693279	-0.00842375	0	0.00219828	4.88195	26.4644	0.0324279	6.45697	6.45697	2.24305	5.3708
325	0.449217	0.449217	0.181803	0.491302	0.687222	0.0145698	2.823	2.82049	0.338762	-0.442203	0.833927	0.833927	0.821258	0.746244	5.52403	0.0876832	-0.0276922	0	0.00224354	4.85268	26.4008	0.0392511	6.43915	6.43915	2.27634	5.35964
326	0.473766	0.473766	0.21386	0.489009	0.717478	0.0290994	2.82975	2.75033	0.372114	-0.456821	0.866473	0.866473	0.852123	0.775091	5.47453	0.0913824	-0.017128	0	0.00222969	4.86293	26.5275	0.0388383	6.40492	6.40492	2.32374	5.37473
327	0.500849	0.500849	0.269392	0.51099	0.771466	0.13076	2.90254	2.48786	0.451215	-0.464114	0.947475	0.947475	0.933354	0.856507	5.35927	0.0909679	-0.00381074	0	0.000157529	4.89641	26.4919	0.0240089	6.30943	6.30943	2.37881	5.3821
328	0.313561	0.313561	0.17536	0.337355	0.673494	0.00898755	2.96431	2.83347	0.192112	-0.308529	0.687955	0.687955	0.657206	0.668012	5.82306	0.0199432	-0.00625962	0	0.00017597	4.8987	26.9186	0.0256048	6.57673	6.57673	2.10359	5.46674
329	0.286344	0.286344	0.138771	0.360277	0.58968	0.0524612	2.82932	2.84373	0.176473	-0.302265	0.673835	0.673835	0.6638	0.653659	5.65139	0.0201757	-0.0105045	0	0.00191412	4.88298	27.0827	0.0035604	6.45878	6.45878	2.18636	5.48726
330	0.225377	0.225377	0.0830095	0.367035	0.447789	0.0943108	3.01986	2.76301	0.129811	-0.252591	0.623805	0.623805	0.59938	0.60074	5.72558	0.0230648	-0.00787378	0	0.00195239	4.8271	26.9407	0.0115681	6.51732	6.51732	2.15253	5.45675
331	0.189371	0.189371	0.0974084	0.30541	0.464735	0.0858562	2.99194	2.8406	0.0746924	-0.20788	0.573132	0.573132	0.55833	0.563142	5.8248	0.00999017	-0.00821529	0	0.00203099	4.85145	27.0087	0.0128169	6.48843	6.48843	2.09377	5.47435
332	0.240433	0.240433	0.0826006	0.368374	0.444329	0.147557	2.74509	2.95991	0.122444	-0.249629	0.620179	0.620179	0.613217	0.602692	5.68368	0.0174871	-0.00422866	0	0.00195897	4.82914	26.9554	0.0125144	6.3997	6.3997	2.17044	5.46919
333	0.236338	0.236338	0.0827539	0.366844	0.448204	0.1214	2.85262	2.96008	0.127078	-0.253554	0.620925	0.620925	0.608835	0.60615	5.77348	0.0147745	-0.00153024	0	0.0017554	4.84073	27.0438	0.0166583	6.50561	6.50561	2.12531	5.48731
334	0.22986	0.22986	0.0830629	0.344833	0.427257	0.0730967	2.87015	3.03437	0.102082	-0.223531	0.596982	0.596982	0.586162	0.582293	5.81871	0.0146894	-0.00172773	0	0.00171978	4.84636	27.0129	0.0164559	6.54247	6.54247	2.10227	5.47806
335	0.21706	0.21706	0.057042	0.31175	0.424089	0.0241757	3.12076	2.95501	0.0407159	-0.153754	0.538085	0.538085	0.523226	0.519354	6.00081	0.0187306	-0.00221824	0	0.00467357	4.86412	27.1568	0.0170993	6.65968	6.65968	2.01234	5.50423
336	0.218672	0.218672	0.0314578	0.31739	0.374446	0.0777191	3.046	3.13601	0.00642643	-0.139686	0.503344	0.503344	0.532592	0.489961	6.10158	0.0133834	-0.000441846	0	0.00499417	4.86623	27.2874	0.0158919	6.73184	6.73184	1.96062	5.52919
337	0.222378	0.222378	0.0281344	0.330503	0.388467	0.0663018	3.04993	3.11282	0.0112363	-0.147066	0.50873	0.50873	0.543468	0.494434	6.07405	0.0142963	-0.000448918	0	0.00499579	4.84178	27.1175	0.0139556	6.73458	6.73458	1.97485	5.49552
338	0.234371	0.234371	0.0346708	0.350402	0.395017	0.0720966	2.97857	3.14259	0.037986	-0.175016	0.534474	0.534474	0.565683	0.516523	6.02259	0.0179505	-0.0044999	0	0.00506273	4.84845	27.0648	0.00914651	6.73638	6.73638	2.00045	5.48161
339	0.235766	0.235766	0.00441315	0.385643	0.392441	0.0681274	2.91629	3.19716	0.0478475	-0.233234	0.542164	0.542164	0.541155	0.523724	6.03286	0.0184401	-0.0266286	0	0.00515004	4.82678	26.7914	0.00994084	6.76042	6.76042	1.98491	5.43493
340	0.240968	0.240968	0.00741267	0.385694	0.391977	0.0848512	2.99608	3.10813	0.0531273	-0.229446	0.547706	0.547706	0.542361	0.529588	6.03868	0.0181179	-0.0164425	0	0.00514747	4.83575	26.8745	0.00992666	6.76243	6.76243	1.98474	5.45999
341	0.224357	0.224357	0.00221391	0.390889	0.37919	0.10306	2.81454	3.32811	0.0397698	-0.188824	0.535717	0.535717	0.547484	0.512281	6.07741	0.0234368	-0.000872004	0	0.00508098	4.86834	27.0459	0.00943	6.75641	6.75641	1.97347	5.4967
342	0.241117	0.241117	0.0266734	0.41399	0.400739	0.140449	2.76254	3.24631	0.0853568	-0.208797	0.583007	0.583007	0.595304	0.533907	5.95473	0.0491006	-0.00899599	0	0.00173028	4.88502	27.0409	0.000333365	6.66881	6.66881	2.04521	5.50047
343	0.231281	0.231281	7.1079e-05	0.383922	0.367665	0.147375	2.66245	3.39677	0.0388913	-0.173346	0.537568	0.537568	0.529426	0.508091	6.04483	0.0294768	-0.00880113	0	0.00175227	4.88798	26.9787	0.000456536	6.65755	6.65755	1.99015	5.48827
344	0.259133	0.259133	0.0312997	0.375541	0.43124	0.0429521	2.811	3.24965	0.0373231	-0.19741	0.536419	0.536419	0.556737	0.534317	5.97811	0.00210246	-0.00227841	0	4.03924e-05	4.88439	26.9995	0.00155646	6.62569	6.62569	2.01429	5.47007
345	0.273033	0.273033	0.0237965	0.40122	0.423377	0.0764735	3.1326	2.90473	0.0552126	-0.213533	0.554368	0.554368	0.572675	0.549698	5.96451	0.00467044	-0.00371303	0	6.75189e-05	4.84997	26.9401	0.00170814	6.60648	6.60648	2.02238	5.45685
346	0.283293	0.283293	0.0519841	0.418925	0.462379	0.144274	2.8572	2.91552	0.101372	-0.20535	0.599603	0.599603	0.620199	0.590077	5.75917	0.00952601	-0.00285617	0	0.000308272	4.89735	26.9452	0.0761707	6.26744	6.26744	2.12735	5.46219
347	0.288966	0.288966	0.0700094	0.410384	0.477309	0.111741	2.78551	2.97901	0.117411	-0.210823	0.616733	0.616733	0.628203	0.608086	5.72536	0.00864704	-0.00270932	0	0.000874422	4.8841	26.947	0.0756609	6.26274	6.26274	2.1484	5.45969
348	0.26832	0.26832	0.0654987	0.372078	0.457862	0.0878624	2.64436	3.20624	0.0726829	-0.216695	0.572168	0.572168	0.584937	0.568388	5.81138	0.00378054	-0.000482428	0	0.000650885	4.88199	26.8191	0.0743565	6.36107	6.36107	2.09882	5.43255
349	0.270356	0.270356	0.13313	0.374776	0.542453	0.115644	2.5856	3.18308	0.143816	-0.222831	0.642355	0.642355	0.657073	0.638334	5.7697	0.00402056	-0.00937699	0	0.000686938	4.87924	26.6619	0.0745619	6.38409	6.38409	2.11632	5.39724
350	0.288503	0.288503	0.13979	0.434985	0.534002	0.159757	2.6576	3.06195	0.210413	-0.251013	0.709644	0.709644	0.727287	0.630464	5.68602	0.0791796	-0.0240389	0	0.00762426	4.86931	26.5774	0.0748906	6.39595	6.39595	2.18261	5.38793
351	0.250712	0.250712	0.12449	0.390045	0.549818	0.000932832	2.93065	2.9642	0.16969	-0.232069	0.668348	0.668348	0.682969	0.608164	5.76263	0.0601839	-0.0403915	0	0.00208316	4.85102	26.7363	0.0951233	6.51063	6.51063	2.13085	5.42238
352	0.283959	0.283959	0.166675	0.452012	0.592264	0.0564348	2.85398	2.89481	0.264329	-0.268774	0.760591	0.760591	0.789764	0.666611	5.60772	0.0939805	-0.0433283	0	0.00208516	4.86806	26.9124	0.0951342	6.43519	6.43519	2.22273	5.45576
353	0.220465	0.220465	0.0414738	0.433257	0.498482	0.00871177	2.84137	3.12346	0.127596	-0.216586	0.626158	0.626158	0.639641	0.609373	5.83239	0.016785	-0.0433438	0	0.00208876	4.86163	27.0763	0.0951554	6.53258	6.53258	2.07179	5.48995
354	0.21511	0.21511	0.00575069	0.461354	0.454423	0.0431484	2.9045	3.14869	0.119363	-0.160732	0.617189	0.617189	0.644981	0.600429	5.90578	0.0167599	-0.0102984	0	0.00208503	4.91555	27.1528	0.0951323	6.58244	6.58244	2.05182	5.5055
355	0.245667	0.245667	0.0108224	0.488803	0.457747	0.109426	2.92264	3.01034	0.173368	-0.188607	0.668881	0.668881	0.678466	0.631209	5.82169	0.0376717	-0.0116041	0	0.00209508	4.88693	27.1888	0.0988251	6.50046	6.50046	2.10339	5.50307
356	0.307848	0.307848	0.0477466	0.533799	0.461385	0.181097	2.85981	2.95021	0.251611	-0.264572	0.747828	0.747828	0.750134	0.680619	5.70237	0.0672098	-0.00808301	0	0.00214277	4.89995	27.0667	0.0402162	6.55011	6.55011	2.17923	5.47938
357	0.353724	0.353724	0.0494965	0.574385	0.484394	0.211183	2.66562	3.0399	0.29489	-0.272664	0.789912	0.789912	0.792074	0.742547	5.60902	0.0473646	-0.00607826	0	0.002067	4.93611	27.0985	0.0392525	6.44967	6.44967	2.21508	5.49396
358	0.308863	0.308863	0.0370521	0.502437	0.494713	0.114318	2.47954	3.41344	0.211465	-0.235495	0.706484	0.706484	0.694185	0.65948	5.80782	0.0470037	-0.00616671	0	0.00209168	4.93659	27.0543	0.0290806	6.57537	6.57537	2.11608	5.48601
359	0.313501	0.313501	0.0479455	0.499936	0.537113	0.114784	2.3167	3.56662	0.217135	-0.230377	0.714552	0.714552	0.707454	0.654697	5.82777	0.059855	-0.00825764	0	0.00206911	4.95438	26.9832	0.0289433	6.54343	6.54343	2.11253	5.46958
360	0.218229	0.218229	0.0244964	0.427653	0.514838	0.0502065	2.29122	3.73469	0.129337	-0.151317	0.62501	0.62501	0.60549	0.565158	5.98547	0.0598527	-0.00825659	0	0.00620538	4.91337	27.1636	0.0248751	6.66297	6.66297	2.02936	5.49855
361	0.213662	0.213662	0.0216399	0.409833	0.534589	0.0218986	2.33328	3.70772	0.106165	-0.128404	0.603693	0.603693	0.606209	0.581068	5.99128	0.0226241	-0.00831965	0	0.00621997	4.91025	27.2562	0.0247944	6.6602	6.6602	2.00939	5.51148
362	0.227576	0.227576	0.0438559	0.422454	0.544912	0.0143176	2.45787	3.53589	0.144443	-0.0938742	0.637981	0.637981	0.638198	0.596151	5.9148	0.0418298	-0.000934527	0	0.00623322	4.90622	27.1521	0.0230053	6.56536	6.56536	2.06354	5.50079
363	0.238388	0.238388	0.0635509	0.421635	0.588023	0.0219799	2.63989	3.30187	0.159351	-0.142873	0.658443	0.658443	0.671578	0.617826	5.88018	0.0406166	-0.0382319	0	0.00624404	4.89346	26.8843	0.0149926	6.52472	6.52472	2.0616	5.49574
364	0.246416	0.246416	0.091734	0.421968	0.61797	0.00986377	2.62792	3.25872	0.187084	-0.156296	0.685666	0.685666	0.698922	0.644578	5.81554	0.0410878	-0.0461359	0	0.00625228	4.88452	26.8661	0.015684	6.48903	6.48903	2.09023	5.48391
365	0.268966	0.268966	0.0887744	0.48084	0.619948	0.0716158	2.75805	3.03374	0.241505	-0.187277	0.740798	0.740798	0.755166	0.699246	5.72819	0.0415524	-0.0226758	0	0.00643016	4.88291	26.8379	0.0158182	6.45611	6.45611	2.15019	5.48149
366	0.284558	0.284558	0.000816439	0.495692	0.536544	0.0895687	2.79509	3.09312	0.173948	-0.190196	0.671027	0.671027	0.679522	0.647913	5.8348	0.023114	-0.00720035	0	0.00910123	4.85311	26.7857	0.0163486	6.51619	6.51619	2.09838	5.47525
367	0.270804	0.270804	0.00745922	0.491184	0.539377	0.0606563	2.89848	2.93496	0.160887	-0.176482	0.659617	0.659617	0.666827	0.633909	5.76665	0.0257079	-0.00391782	0	0.00911011	4.85289	26.8302	0.0177947	6.3919	6.3919	2.13569	5.47307
368	0.27832	0.27832	0.0281445	0.45989	0.535295	0.0267513	3.06592	2.80551	0.158397	-0.19578	0.657122	0.657122	0.65071	0.604485	5.78278	0.0526365	-0.00993844	0	0.00911866	4.84383	26.8548	0.00616952	6.42832	6.42832	2.13225	5.48522
369	0.296558	0.296558	0.0358254	0.462982	0.569964	0.000404036	3.02964	2.8423	0.168737	-0.229077	0.667409	0.667409	0.662714	0.620523	5.77959	0.0468859	-0.000898024	0	0.00771542	4.85472	26.8629	0.00625638	6.45925	6.45925	2.13299	5.48814
370	0.289831	0.289831	0.0280669	0.471478	0.588024	0.0385894	3.10575	2.7153	0.174173	-0.216483	0.670645	0.670645	0.656526	0.624341	5.79113	0.0463043	-0.0188359	0	0.0077896	4.868	26.9281	0.00669645	6.40881	6.40881	2.11706	5.52126
371	0.261692	0.261692	0.00305803	0.507869	0.518064	0.105	3.19054	2.69703	0.178768	-0.190637	0.676904	0.676904	0.666076	0.598839	5.84456	0.0780646	-0.000666311	0	0.00784072	4.90725	27.065	0.00699715	6.53537	6.53537	2.11532	5.53203
372	0.316116	0.316116	0.0361227	0.495904	0.475199	0.163692	2.87147	3.01443	0.207313	-0.29896	0.700741	0.700741	0.685885	0.627738	5.83891	0.0730027	-0.0115818	0	0.00702335	4.88187	26.9283	0.00663306	6.66396	6.66396	2.11457	5.50002
373	0.265431	0.265431	0.0156045	0.492251	0.446563	0.196189	2.84674	3.10148	0.173087	-0.262513	0.670393	0.670393	0.667496	0.56952	5.92348	0.100873	-0.0226416	0	0.00693478	4.92916	26.8543	0.00998586	6.66748	6.66748	2.08024	5.51538
374	0.345698	0.345698	0.0166048	0.57048	0.439005	0.212712	2.8817	2.92476	0.245604	-0.380062	0.739748	0.739748	0.758651	0.648542	5.69953	0.091206	-0.0340632	0	0.00629808	4.87955	26.6485	0.00735386	6.61467	6.61467	2.18432	5.47706
375	0.289525	0.289525	0.0194527	0.504976	0.514889	0.145463	2.88018	2.99581	0.173045	-0.325881	0.669695	0.669695	0.701865	0.595328	5.83448	0.0743674	-0.0432286	0	0.00646951	4.8888	26.6242	0.00835353	6.59956	6.59956	2.10268	5.47062
376	0.20127	0.20127	0.0388949	0.40885	0.520039	0.015881	2.87739	3.23027	0.102657	-0.232669	0.599111	0.599111	0.621409	0.518373	6.02217	0.0807378	-0.0164682	0	0.00630289	4.90271	26.748	0.0114719	6.79963	6.79963	2.02433	5.50314
377	0.177461	0.177461	0.0142104	0.423499	0.519826	0.0535565	2.872	3.07279	0.105496	-0.162593	0.60272	0.60272	0.596559	0.52596	5.92161	0.0767596	-0.0144615	0	0.00593316	4.87061	26.819	0.0136417	6.56536	6.56536	2.07456	5.47667
378	0.144948	0.144948	0.015033	0.421651	0.516289	0.0146812	2.74796	3.388	0.104926	-0.153709	0.600976	0.600976	0.597829	0.492742	6.0691	0.108233	-0.00572314	0	0.00592985	4.90916	26.7581	0.0115656	6.80501	6.80501	2.021	5.47945
379	0.154133	0.154133	0.0111695	0.432947	0.514041	0.0235248	2.79725	3.33296	0.104311	-0.157208	0.602548	0.602548	0.600474	0.494371	6.0673	0.108177	-0.00264442	0	0.00590335	4.89303	26.8622	0.0114127	6.78029	6.78029	2.01767	5.491
380	0.178411	0.178411	0.0198813	0.436089	0.540021	0.013545	2.77567	3.30748	0.1172	-0.178678	0.614055	0.614055	0.610614	0.514106	6.0261	0.0999486	-0.00270279	0	0.00591735	4.91089	26.8652	0.0111865	6.77354	6.77354	2.0392	5.49221
381	0.274882	0.274882	0.0600725	0.505803	0.578541	0.0744469	2.88841	2.99764	0.217247	-0.305899	0.714915	0.714915	0.723219	0.609041	5.81581	0.105873	-0.0369135	0	0.00598772	4.88239	26.7562	0.0110042	6.64391	6.64391	2.13082	5.47741
382	0.317278	0.317278	0.019994	0.605476	0.524333	0.242561	3.01908	2.69017	0.267528	-0.299761	0.765319	0.765319	0.785593	0.665239	5.69055	0.100081	-0.00158018	0	0.00591915	4.85267	26.6956	0.0121551	6.51766	6.51766	2.20824	5.44849
383	0.322584	0.322584	0.0161592	0.597191	0.557724	0.151412	3.00383	2.71714	0.266689	-0.305127	0.760545	0.760545	0.773617	0.673947	5.65648	0.0865978	-0.00540344	0	0.00583026	4.83089	26.6718	0.00980092	6.53534	6.53534	2.21942	5.44081
384	0.29747	0.29747	0.0564103	0.502781	0.610437	0.0367757	3.16259	2.66281	0.212445	-0.270896	0.712333	0.712333	0.714959	0.628448	5.75765	0.083885	-0.00318926	0	0.00601021	4.81445	26.7375	0.00509251	6.63123	6.63123	2.1617	5.44719
385	0.303848	0.303848	0.101405	0.502818	0.603488	0.170784	2.9912	2.72442	0.249158	-0.282125	0.747921	0.747921	0.758965	0.627032	5.73093	0.120889	-0.00642462	0	0.000597216	4.83635	26.7202	0.00707252	6.53316	6.53316	2.19466	5.44264
386	0.308413	0.308413	0.0895775	0.534207	0.603622	0.219178	2.79292	2.89728	0.271968	-0.286745	0.768276	0.768276	0.778883	0.629464	5.73411	0.138813	-0.00594823	0	0.00407951	4.89209	26.9263	0.00641459	6.54082	6.54082	2.19972	5.47676
387	0.327659	0.327659	0.0316148	0.537602	0.544917	0.215532	2.74056	2.97673	0.209915	-0.298323	0.706739	0.706739	0.73972	0.63566	5.73802	0.0710782	-0.0109325	0	0.00778124	4.88728	27.0773	0.00660961	6.49555	6.49555	2.16087	5.49895
388	0.306918	0.306918	0.144484	0.346058	0.659631	0.0221142	2.87264	2.91411	0.141186	-0.271786	0.63869	0.63869	0.649509	0.617572	5.81899	0.0211181	-0.0139848	0	0.0077339	4.87591	27.1599	0.0255445	6.49909	6.49909	2.09107	5.51386
389	0.323767	0.323767	0.140663	0.372527	0.571525	0.0453969	3.02866	2.81164	0.152939	-0.290723	0.651887	0.651887	0.672301	0.62784	5.78492	0.0240471	-0.0177708	0	0.00143178	4.87635	27.0579	0.0250687	6.55601	6.55601	2.11126	5.49415
390	0.372748	0.372748	0.143021	0.408169	0.597242	0.00068942	3.03823	2.75603	0.200194	-0.350645	0.695382	0.695382	0.707153	0.681365	5.68504	0.014017	-0.0179817	0	0.00148288	4.88745	26.9619	0.0390713	6.52744	6.52744	2.15614	5.49443
391	0.334687	0.334687	0.099077	0.378288	0.553255	0.00936389	2.92322	2.95068	0.126151	-0.292492	0.622085	0.622085	0.630379	0.612375	5.80615	0.00970997	-0.00118638	0	0.00146345	4.89446	27.2615	0.039511	6.53361	6.53361	2.10054	5.51652
392	0.470047	0.470047	0.0710318	0.52753	0.527893	0.180348	3.02386	2.5773	0.247357	-0.429698	0.746577	0.746577	0.754946	0.741495	5.55446	0.00508198	-0.00113641	0	0.00285225	4.90332	27.1569	0.0518269	6.39542	6.39542	2.22327	5.4993
393	0.434626	0.434626	0.0517185	0.513504	0.510633	0.138989	3.12749	2.62588	0.21372	-0.408677	0.709524	0.709524	0.728475	0.700459	5.67451	0.00906545	-0.00157453	0	0.00295867	4.87211	27.1611	0.0699037	6.48955	6.48955	2.16268	5.50016
394	0.374194	0.374194	0.0263912	0.475993	0.495699	0.0809739	2.98975	2.87852	0.154367	-0.35453	0.652289	0.652289	0.654921	0.650339	5.79002	0.0019503	-0.0155238	0	0.00295573	4.86277	27.1359	0.0682041	6.55922	6.55922	2.09303	5.50039
395	0.336018	0.336018	0.02566	0.428186	0.496056	0.10768	3.11784	2.8166	0.118874	-0.31515	0.614623	0.614623	0.606211	0.612659	5.93196	0.00196367	-0.00781712	0	0.00124993	4.89675	27.4763	0.0737084	6.59333	6.59333	2.02675	5.57804
396	0.38768	0.38768	0.0313973	0.489649	0.488411	0.151635	2.78573	2.94179	0.193987	-0.368089	0.684297	0.684297	0.675302	0.663218	5.69226	0.0210788	-0.00798848	0	0.00129156	4.86363	27.1436	0.00623654	6.52628	6.52628	2.15823	5.50895
397	0.328492	0.328492	0.104061	0.423133	0.562722	0.104583	2.84815	2.87866	0.192066	-0.309023	0.689016	0.689016	0.682532	0.655899	5.71158	0.0331166	-0.0259151	0	0.00131509	4.89627	27.1482	0.00637338	6.48818	6.48818	2.14795	5.522
398	0.313174	0.313174	0.0677167	0.40554	0.52273	0.014318	2.88393	3.10019	0.137158	-0.290083	0.635138	0.635138	0.63153	0.60188	5.88964	0.0332583	-0.0260446	0	0.0013464	4.87777	26.9104	0.000778358	6.69044	6.69044	2.0582	5.48266
399	0.32295	0.32295	0.0575179	0.439107	0.505747	0.0761879	2.97234	2.9347	0.156965	-0.311595	0.654932	0.654932	0.664994	0.610765	5.82398	0.0441671	-0.0377408	0	0.00126564	4.8691	26.9266	0.000308914	6.66241	6.66241	2.09127	5.48637
400	0.27788	0.27788	0.0111237	0.425801	0.455388	0.0875043	3.00278	2.97218	0.104878	-0.232668	0.601304	0.601304	0.596922	0.571	5.92093	0.0303035	-0.0060036	0	0.0012474	4.83872	26.8734	0.000203074	6.67956	6.67956	2.03293	5.49051
401	0.350244	0.350244	0.0263978	0.492457	0.477116	0.184987	2.96085	2.86082	0.178485	-0.29	0.675742	0.675742	0.680173	0.645152	5.8036	0.0305896	-0.00616565	0	0.00128645	4.89055	27.0385	0.00331823	6.56089	6.56089	2.09008	5.51498
402	0.302658	0.302658	0.0182384	0.438551	0.462039	0.0996576	2.87957	3.10712	0.113702	-0.232117	0.610663	0.610663	0.619813	0.580453	5.92857	0.0302101	-0.0036544	0	0.00379762	4.89703	27.1464	0.00317999	6.62177	6.62177	2.03237	5.53081
403	0.299412	0.299412	0.0319338	0.479549	0.518871	0.153053	2.90796	2.99698	0.171422	-0.261614	0.669122	0.669122	0.672819	0.57117	5.90404	0.0979519	-0.0136035	0	0.0038337	4.86734	27.0241	0.00421367	6.63849	6.63849	2.07266	5.50645
404	0.308606	0.308606	0.0365938	0.472572	0.534429	0.0215311	2.68515	3.31043	0.175206	-0.278399	0.672792	0.672792	0.679939	0.574437	5.87161	0.0983547	-0.0120911	0	0.00393811	4.89346	27.0111	0.0027511	6.75646	6.75646	2.09292	5.49994
405	0.339944	0.339944	0.0663012	0.508027	0.550263	0.0804586	2.62754	3.26698	0.238071	-0.293328	0.736266	0.736266	0.74757	0.62163	5.77768	0.114636	-0.020191	0	0.00390064	4.92344	26.8808	0.00275734	6.67753	6.67753	2.15589	5.48127
406	0.300044	0.300044	0.0729133	0.462745	0.555291	0.0401102	2.50325	3.46837	0.198187	-0.27315	0.693138	0.693138	0.706693	0.578152	5.86032	0.114986	-0.0201698	0	0.00389554	4.91448	26.8909	0.00115335	6.72206	6.72206	2.11323	5.47971
407	0.343636	0.343636	0.0373503	0.486129	0.536447	0.081394	2.44223	3.46188	0.180004	-0.286015	0.67698	0.67698	0.694291	0.623826	5.82766	0.0531532	-0.0160346	0	0.00390625	4.92687	26.9215	0.00121513	6.61522	6.61522	2.10074	5.48504
408	0.3328	0.3328	0.0807196	0.45781	0.559047	0.0949224	2.37117	3.49688	0.201067	-0.278666	0.695503	0.695503	0.708965	0.609271	5.81306	0.0862318	-0.0133403	0	0.00559437	4.89797	26.7155	0.00139663	6.61224	6.61224	2.12475	5.42719
409	0.40636	0.40636	0.145936	0.401119	0.630591	0.0550578	2.38124	3.32745	0.227855	-0.341057	0.723941	0.723941	0.703281	0.693046	5.69107	0.0308954	-0.00666758	0	0.00545256	4.87821	26.6638	0.00197263	6.45057	6.45057	2.1656	5.41415
410	0.438474	0.438474	0.163731	0.43029	0.644415	0.0898917	2.18219	3.4257	0.262195	-0.406048	0.758357	0.758357	0.749645	0.726912	5.59255	0.0314452	-0.0169875	0	0.00529161	4.85883	26.3484	0.00105386	6.4136	6.4136	2.20979	5.35986
411	0.457303	0.457303	0.272712	0.413189	0.775049	0.0307123	2.14569	3.25979	0.35024	-0.463757	0.848648	0.848648	0.836695	0.819244	5.37454	0.0294042	-0.0442915	0	0.000421149	4.81725	26.2182	8.82106e-05	6.30302	6.30302	2.30653	5.32908
412	0.482391	0.482391	0.281621	0.425289	0.822349	0.0377088	2.11576	3.24687	0.374398	-0.455561	0.871835	0.871835	0.862834	0.86832	5.35986	0.00351545	-0.00230772	0	0.000430182	4.84782	26.2471	0.000139637	6.20572	6.20572	2.322	5.3262
413	0.343226	0.343226	0.134319	0.430898	0.56956	0.170025	2.21609	3.39433	0.230699	-0.370353	0.730574	0.730574	0.713948	0.721277	5.63606	0.00929708	-0.00273054	0	0.000368854	4.82397	26.1581	0.0126371	6.46928	6.46928	2.18577	5.30806
414	0.350769	0.350769	0.124094	0.405689	0.571177	0.0133003	2.26923	3.38956	0.190363	-0.334109	0.686467	0.686467	0.688097	0.677517	5.55518	0.00894925	-0.00342715	0	0.00631148	4.83634	26.4607	0.00687516	6.48427	6.48427	2.22568	5.36085
415	0.35205	0.35205	0.163818	0.408668	0.573633	0.0452223	2.46896	3.1822	0.227608	-0.308181	0.726225	0.726225	0.732177	0.704477	5.53783	0.0217477	-0.000417331	0	0.00618916	4.86227	26.5651	0.00899869	6.45771	6.45771	2.24376	5.38498
416	0.375675	0.375675	0.185981	0.426341	0.598376	0.0734009	2.5781	3.00275	0.252949	-0.354102	0.751606	0.751606	0.775194	0.729074	5.47743	0.0225326	-0.0167204	0	0.00547408	4.88004	26.6569	0.00920132	6.41475	6.41475	2.26699	5.4025
417	0.382171	0.382171	0.185696	0.444556	0.59951	0.14299	2.48278	3.13131	0.271314	-0.323276	0.769499	0.769499	0.788996	0.744857	5.56759	0.0246417	-0.00683111	0	0.00201371	4.87328	26.5341	0.00911699	6.45484	6.45484	2.22953	5.37843
418	0.317081	0.317081	0.195388	0.370123	0.596997	0.0575897	2.53964	3.1785	0.210101	-0.247098	0.704915	0.704915	0.730675	0.687411	5.64206	0.0175042	-0.0243611	0	0.00434938	4.83517	26.5246	0.010042	6.43059	6.43059	2.17568	5.39295
419	0.353167	0.353167	0.211734	0.387228	0.589743	0.0967921	2.18599	3.52546	0.248648	-0.316486	0.747993	0.747993	0.76092	0.710692	5.63707	0.0373007	-0.0268613	0	0.0041589	4.90328	26.6851	0.00896663	6.55106	6.55106	2.18765	5.42202
420	0.394191	0.394191	0.211462	0.422249	0.590605	0.113537	2.09552	3.4894	0.279834	-0.388294	0.773805	0.773805	0.794231	0.758761	5.49482	0.0150436	-0.0340475	0	0.00418171	4.84683	26.4901	0.00909545	6.45434	6.45434	2.24354	5.37268
421	0.353499	0.353499	0.193435	0.412137	0.587032	0.120093	2.06756	3.60069	0.254817	-0.319533	0.744837	0.744837	0.76073	0.720794	5.61465	0.0240431	-0.00870018	0	0.00425373	4.86635	26.558	0.00975004	6.50231	6.50231	2.19767	5.40104
422	0.338532	0.338532	0.151919	0.411643	0.568356	0.141887	2.0357	3.65953	0.212476	-0.285326	0.707709	0.707709	0.718945	0.705247	5.68653	0.00246227	-0.0276967	0	0.00683163	4.88839	26.6119	0.00986824	6.42036	6.42036	2.1416	5.40657
423	0.277922	0.277922	0.148561	0.377989	0.533623	0.066544	2.19194	3.65652	0.15352	-0.232242	0.65291	0.65291	0.697049	0.633922	5.75158	0.0189883	-4.3987e-05	0	0.00686912	4.90224	26.8921	0.00709082	6.5517	6.5517	2.14865	5.4629
424	0.29722	0.29722	0.169906	0.430873	0.577413	0.117691	2.42216	3.32687	0.244699	-0.245872	0.744427	0.744427	0.769536	0.681459	5.6746	0.0629677	-0.000737493	0	0.00690236	4.85843	26.6462	0.0208712	6.52536	6.52536	2.20808	5.41341
425	0.322512	0.322512	0.0517795	0.514295	0.431941	0.206313	2.58293	3.04206	0.231018	-0.28414	0.722914	0.722914	0.735406	0.713187	5.52784	0.00972702	-0.000965049	0	0.00682319	4.80861	26.8104	0.020429	6.44322	6.44322	2.25604	5.42858
426	0.405116	0.405116	0.0586467	0.594175	0.474122	0.272593	2.30823	3.20552	0.304414	-0.35423	0.804071	0.804071	0.820728	0.783904	5.43973	0.0201666	-0.00332253	0	0.00327069	4.87131	26.8126	0.0108217	6.36981	6.36981	2.30689	5.43552
427	0.420237	0.420237	0.0585241	0.579797	0.415186	0.337589	2.36821	3.11593	0.298709	-0.37556	0.797309	0.797309	0.798932	0.794324	5.43798	0.00298535	-0.0125172	0	0.00318994	4.86621	26.8123	0.0103717	6.38764	6.38764	2.27696	5.43691
428	0.401376	0.401376	0.13003	0.522361	0.449141	0.282984	2.41422	2.95276	0.324706	-0.344861	0.822161	0.822161	0.811333	0.790727	5.28778	0.0314337	-0.00575566	0	0.000932252	4.89605	26.9762	0.0102371	6.28802	6.28802	2.36989	5.45908
429	0.374426	0.374426	0.12111	0.514103	0.472845	0.281564	2.52017	2.86395	0.298341	-0.346609	0.794883	0.794883	0.798285	0.765479	5.34024	0.0294034	-0.030458	0	0.000914366	4.87247	26.8634	0.0101374	6.27323	6.27323	2.33027	5.45581
430	0.34567	0.34567	0.025081	0.527938	0.382197	0.294768	2.38072	3.08242	0.219831	-0.396912	0.717688	0.717688	0.712145	0.711193	5.42796	0.00649566	-0.0803881	0	0.000919936	4.84064	26.7911	0.0101684	6.29835	6.29835	2.25572	5.43823
431	0.41101	0.41101	0.0472932	0.59237	0.398067	0.395186	2.51384	2.73507	0.299595	-0.481911	0.798271	0.798271	0.800214	0.784546	5.24196	0.0137253	-0.111118	0	0.000914139	4.84963	26.4936	0.0101359	6.18369	6.18369	2.33727	5.38056
432	0.356412	0.356412	0.0377744	0.54287	0.397115	0.413358	2.37808	2.90974	0.24184	-0.453876	0.741304	0.741304	0.739683	0.727051	5.3586	0.0142529	-0.110146	0	0.000994007	4.86269	26.5999	0.0155211	6.19012	6.19012	2.27754	5.3895
433	0.338725	0.338725	0.019673	0.517754	0.416969	0.245356	2.36184	3.03979	0.205857	-0.422141	0.703445	0.703445	0.698354	0.703263	5.3656	0.000182457	-0.10112	0	0.0050535	4.80602	26.3058	0.015221	6.21808	6.21808	2.26951	5.3588
434	0.322371	0.322371	0.0182199	0.495079	0.416925	0.261048	2.3757	3.14726	0.191785	-0.359151	0.686627	0.686627	0.6711	0.686517	5.52983	0.000109235	-0.056512	0	0.0047795	4.79266	26.5147	0.0151665	6.33545	6.33545	2.20593	5.39238
435	0.291272	0.291272	0.0376973	0.498984	0.428302	0.288499	2.49007	3.12983	0.199424	-0.328219	0.698674	0.698674	0.690542	0.655994	5.64616	0.0426802	-0.0566617	0	0.00481432	4.82912	26.7326	0.0158419	6.42045	6.42045	2.16957	5.43574
436	0.249916	0.249916	0.0827493	0.46137	0.478918	0.2526	2.31539	3.30051	0.206851	-0.292629	0.7053	0.7053	0.698635	0.645543	5.64879	0.0597568	-0.0548059	0	0.004797	4.84277	26.7156	0.0157455	6.44345	6.44345	2.17851	5.42438
437	0.290654	0.290654	0.0226716	0.481415	0.419108	0.256255	2.46137	3.27553	0.162621	-0.346176	0.660283	0.660283	0.667314	0.639796	5.74494	0.0204876	-0.0749338	0	0.0048944	4.79268	26.6878	0.00900114	6.53012	6.53012	2.10024	5.40803
438	0.253627	0.253627	0.0214775	0.433866	0.421787	0.205729	2.53756	3.3149	0.117198	-0.216372	0.614193	0.614193	0.619364	0.594236	5.86061	0.019956	-0.0234233	0	0.00482362	4.8105	26.8001	0.00860751	6.51826	6.51826	2.06813	5.43255
439	0.253903	0.253903	0.0436684	0.409607	0.444094	0.173384	2.2898	3.56796	0.117237	-0.252681	0.614507	0.614507	0.612173	0.594592	5.86307	0.0199154	-0.0154247	0	0.00481818	4.81582	26.5639	0.0109847	6.57363	6.57363	2.06984	5.39689
440	0.23592	0.23592	0.0506806	0.399886	0.448797	0.153972	2.20634	3.67778	0.106525	-0.210282	0.603084	0.603084	0.618204	0.583077	5.86869	0.0200074	-0.00801519	0	0.00483046	4.84147	26.6223	0.0110528	6.55711	6.55711	2.07189	5.4091
441	0.284917	0.284917	0.0526166	0.490165	0.49311	0.294216	2.1644	3.52079	0.196931	-0.272612	0.692208	0.692208	0.703949	0.614362	5.76857	0.0778461	-0.00960288	0	0.00484653	4.87394	26.6404	0.0127774	6.45906	6.45906	2.15047	5.40983
442	0.278157	0.278157	0.0494067	0.431935	0.479376	0.255693	2.1443	3.64753	0.128823	-0.263322	0.623746	0.623746	0.642573	0.598902	5.88433	0.0248439	-0.00935239	0	0.00478893	4.87484	26.5515	0.0301036	6.47226	6.47226	2.0801	5.39936
443	0.345426	0.345426	0.0811654	0.462649	0.504053	0.280372	2.07651	3.61923	0.186373	-0.327858	0.682505	0.682505	0.705362	0.657814	5.7748	0.0246905	-0.0125138	0	0.0047684	4.8841	26.646	0.02999	6.41742	6.41742	2.12021	5.41846
444	0.296541	0.296541	0.113006	0.417011	0.533719	0.193645	2.07797	3.65231	0.1735	-0.273242	0.672181	0.672181	0.697953	0.640874	5.75969	0.0313069	-0.00634713	0	0.00474971	4.89483	27.0525	0.0320443	6.44591	6.44591	2.13412	5.48387
445	0.209084	0.209084	0.0775361	0.432366	0.512002	0.202692	2.23177	3.5496	0.153238	-0.183333	0.65044	0.65044	0.681098	0.596464	5.81497	0.0539756	-0.0149016	0	0.00491661	4.89549	26.8419	0.0329685	6.45295	6.45295	2.11171	5.4504
446	0.18341	0.18341	0.0823094	0.3739	0.523082	0.124472	2.05469	3.84697	0.080453	-0.153341	0.577884	0.577884	0.623618	0.576196	5.9256	0.00168849	-0.00640957	0	0.00720383	4.88836	27.0064	0.0331589	6.47133	6.47133	2.03771	5.47561
447	0.270977	0.270977	0.0821316	0.427792	0.514945	0.150682	2.10871	3.72021	0.133762	-0.221469	0.630668	0.630668	0.678989	0.630625	5.81555	4.27541e-05	-0.00609887	0	0.00713195	4.90957	26.7994	0.0322154	6.40245	6.40245	2.09109	5.44825
448	0.324953	0.324953	0.0746445	0.46009	0.500584	0.173754	1.82415	3.96625	0.158744	-0.234318	0.655452	0.655452	0.686306	0.651881	5.77844	0.00357184	-0.00627779	0	0.0058446	4.87142	26.6693	0.0324451	6.31456	6.31456	2.111	5.41699
449	0.165516	0.165516	0.0177008	0.400204	0.441139	0.121824	2.38469	3.64612	0.0460615	-0.131798	0.537606	0.537606	0.578075	0.520329	6.01571	0.0172767	-0.000475411	0	0.00586945	4.79928	26.7275	0.0307546	6.59177	6.59177	1.99658	5.42467
450	0.132775	0.132775	0.020694	0.354985	0.490648	0.0205575	2.02529	4.08967	0.0137115	-0.109879	0.509544	0.509544	0.546433	0.488235	6.07974	0.0213093	-0.00478273	0	0.00253292	4.85838	26.9465	0.0319335	6.65265	6.65265	1.96767	5.47092
451	0.197001	0.197001	0.0108337	0.393322	0.46745	0.116489	1.89742	4.1265	0.0528372	-0.134533	0.549946	0.549946	0.566442	0.533718	6.04142	0.0162275	-0.00426573	0	0.0024124	4.89064	27.208	0.0314256	6.59399	6.59399	1.98345	5.52563
452	0.241095	0.241095	0.0048656	0.4249	0.462238	0.123835	1.83306	4.12385	0.0697888	-0.185389	0.568538	0.568538	0.58085	0.568012	5.96214	0.00052555	-0.00831448	0	0.00238522	4.88714	27.1376	0.0319608	6.53772	6.53772	2.01338	5.50959
453	0.201398	0.201398	0.0583015	0.353898	0.475674	0.0744933	1.90295	4.09105	0.0733952	-0.161199	0.570994	0.570994	0.563715	0.550559	5.98045	0.0204346	-0.00801508	0	0.00459381	4.92746	27.3244	0.0315722	6.62887	6.62887	2.01686	5.54824
454	0.204188	0.204188	0.00383581	0.355795	0.463372	0.0641893	1.92188	4.16661	0.0200146	-0.169498	0.517153	0.517153	0.510152	0.510102	6.10589	0.00705039	-0.00197152	0	0.00458044	4.92997	27.4416	0.0291179	6.67988	6.67988	1.94891	5.56942
455	0.219153	0.219153	0.00662845	0.374045	0.470414	0.0606212	1.92349	4.12087	0.0258305	-0.186788	0.525341	0.525341	0.527298	0.520206	6.0481	0.00513582	-0.0175367	0	0.00801179	4.86835	27.0695	0.0292486	6.6096	6.6096	1.96743	5.50189
456	0.233823	0.233823	0.0201761	0.422931	0.487881	0.0573333	1.95088	4.00928	0.089838	-0.184145	0.589247	0.589247	0.595627	0.583827	5.90975	0.00541984	-0.00445585	0	0.0173487	4.86473	26.8767	0.0133722	6.53825	6.53825	2.04053	5.45698
457	0.265543	0.265543	0.00748014	0.493489	0.49654	0.0919657	1.82923	4.04082	0.147533	-0.241754	0.645268	0.645268	0.652217	0.61908	5.80634	0.0261887	-0.0359339	0	0.0172591	4.88435	26.9198	0.0116473	6.49917	6.49917	2.08679	5.46059
458	0.239281	0.239281	0.0235577	0.475753	0.494974	0.0809238	1.77015	4.09721	0.152576	-0.217293	0.649185	0.649185	0.653951	0.610728	5.78931	0.0384564	-0.0394788	0	0.0216218	4.866	26.6739	0.00123767	6.52838	6.52838	2.09752	5.41306
459	0.232911	0.232911	0.00230964	0.471496	0.479612	0.0784664	1.52645	4.38112	0.131186	-0.211226	0.629356	0.629356	0.619199	0.598195	5.84645	0.0311609	-0.0394048	0	0.021604	4.85323	26.7294	0.00114275	6.54726	6.54726	2.06405	5.42941
460	0.189982	0.189982	0.0139528	0.440176	0.492369	0.0505634	1.47641	4.49405	0.099047	-0.188801	0.596264	0.596264	0.605253	0.552437	5.90814	0.0438271	-0.021649	0	0.0173878	4.87222	26.7956	0.00325314	6.64731	6.64731	2.05115	5.43366
461	0.209124	0.209124	0.049005	0.440003	0.588789	0.0472311	1.2726	4.6158	0.12398	-0.190742	0.621436	0.621436	0.649383	0.597197	5.87504	0.0242393	-0.029297	0	0.0143802	4.88592	26.8327	0.00333114	6.52656	6.52656	2.05531	5.45201
462	0.160098	0.160098	0.0248335	0.43531	0.4733	0.0840826	1.50021	4.46563	0.0889297	-0.13404	0.588099	0.588099	0.619088	0.544521	5.90414	0.0435774	-0.00575324	0	0.0181631	4.8847	27.1722	0.00320417	6.62333	6.62333	2.06191	5.50049
463	0.178123	0.178123	0.067297	0.44143	0.509761	0.0762559	1.80989	4.12456	0.136969	-0.16688	0.636783	0.636783	0.666186	0.562117	5.85428	0.0746662	-0.0288479	0	6.99345e-05	4.92947	27.4042	0.00324826	6.6073	6.6073	2.10053	5.5923
464	0.179504	0.179504	0.0680474	0.438973	0.511924	0.11061	1.70155	4.27745	0.14141	-0.166169	0.637995	0.637995	0.664528	0.566428	5.93701	0.0715667	-0.0291104	0	9.4638e-05	4.9301	27.273	0.00389168	6.67469	6.67469	2.05659	5.54401
465	0.175463	0.175463	0.0508652	0.405209	0.519137	0.0536579	1.32728	4.69189	0.0904022	-0.139274	0.589514	0.589514	0.598859	0.565282	5.9931	0.0242327	-0.0288493	0	0.00133007	4.90137	26.9955	0.0161066	6.62474	6.62474	2.00314	5.47924
466	0.210847	0.210847	0.0468889	0.437687	0.51956	0.053558	1.27684	4.68329	0.119952	-0.141077	0.619798	0.619798	0.629521	0.602071	5.90373	0.0177265	-0.0096339	0	0.00136463	4.87833	26.7961	0.0276694	6.55715	6.55715	2.05525	5.43905
467	0.252108	0.252108	0.0423304	0.46395	0.521046	0.0562493	1.45715	4.51437	0.142341	-0.176153	0.641486	0.641486	0.653972	0.623877	5.89485	0.0176089	-0.00319703	0	0.00248256	4.87742	26.7852	0.0258796	6.56588	6.56588	2.06086	5.4462
468	0.271169	0.271169	0.16035	0.407472	0.628718	0.00971783	1.55076	4.3428	0.214262	-0.179169	0.711414	0.711414	0.71635	0.630993	5.81564	0.0804213	-0.00365674	0	0.00253228	4.87601	26.7435	0.0278354	6.54373	6.54373	2.13184	5.43663
469	0.321124	0.321124	0.0880717	0.451132	0.557188	0.0161119	1.5587	4.33737	0.192353	-0.217708	0.68904	0.68904	0.690345	0.665599	5.77902	0.0234408	-0.0199475	0	0.006891	4.89826	26.8698	0.0248558	6.48566	6.48566	2.11192	5.45479
470	0.278885	0.278885	0.0823899	0.422412	0.560473	0.00448589	1.62099	4.29328	0.162752	-0.146673	0.659093	0.659093	0.65461	0.630239	5.82462	0.0288542	-0.00386434	0	0.0069559	4.87687	27.034	0.0251996	6.47296	6.47296	2.11132	5.48171
471	0.188693	0.188693	0.10269	0.320891	0.551469	0.108097	1.82591	4.10694	0.0695979	-0.127259	0.563278	0.563278	0.570317	0.541368	6.0221	0.0219098	-0.00402313	0	0.0083152	4.88217	27.0889	0.0270937	6.59168	6.59168	2.00622	5.477
472	0.212164	0.212164	0.151958	0.31612	0.49997	0.132536	1.66719	4.29041	0.110563	-0.128931	0.607596	0.607596	0.610743	0.555731	5.97937	0.0518652	-0.00122505	0	0.00817844	4.89666	27.0021	0.0212119	6.6047	6.6047	2.04377	5.46195
473	0.295365	0.295365	0.226817	0.370515	0.510551	0.250215	1.55689	4.19023	0.234676	-0.234822	0.732971	0.732971	0.745185	0.643551	5.7627	0.0894209	-0.00346719	0	0.00515138	4.89983	26.7948	0.021385	6.5114	6.5114	2.17058	5.44549
474	0.368572	0.368572	0.243959	0.398992	0.518242	0.272251	1.56932	4.07855	0.282042	-0.377579	0.778175	0.778175	0.79508	0.680264	5.64329	0.097911	-0.0594193	0	0.0051123	4.891	26.6392	0.0224444	6.45852	6.45852	2.2116	5.4035
475	0.38315	0.38315	0.257556	0.413779	0.531267	0.298885	1.38079	4.24528	0.315854	-0.414011	0.812786	0.812786	0.817879	0.714979	5.63835	0.0978076	-0.0593596	0	0.00509782	4.88977	26.6055	0.0223681	6.50999	6.50999	2.21404	5.39391
476	0.391311	0.391311	0.274726	0.470914	0.518437	0.34927	1.40543	4.12457	0.381856	-0.411239	0.880184	0.880184	0.891779	0.740913	5.50593	0.139272	-0.0593212	0	0.00508849	4.89275	26.4516	0.0224227	6.46851	6.46851	2.30453	5.36975
477	0.301891	0.301891	0.165194	0.468153	0.413464	0.316777	1.64794	4.13276	0.253358	-0.292684	0.75225	0.75225	0.78255	0.653837	5.7284	0.0984133	-0.0239138	0	0.0124482	4.91555	26.5901	0.0223042	6.58927	6.58927	2.1862	5.41493
478	0.277346	0.277346	0.0277098	0.486152	0.420831	0.200922	1.74445	4.17265	0.132241	-0.262454	0.631187	0.631187	0.658911	0.630835	5.87994	0.000352362	-0.0186777	0	0.0125874	4.90793	26.8099	0.0230345	6.6092	6.6092	2.06415	5.44135
479	0.235933	0.235933	0.0155452	0.458534	0.416903	0.152571	1.78821	4.24825	0.0922001	-0.192273	0.591459	0.591459	0.623103	0.591046	5.98283	0.000413475	-0.00677817	0	0.0125958	4.90552	26.942	0.00347513	6.67075	6.67075	2.01281	5.47871
480	0.315447	0.315447	0.001807	0.533647	0.408145	0.235121	2.06409	3.84301	0.154179	-0.282455	0.650484	0.650484	0.688924	0.630077	5.86144	0.0204065	-0.0172544	0	0.0126353	4.85652	26.9305	0.00368103	6.61769	6.61769	2.07379	5.47154
481	0.25218	0.25218	0.00230008	0.484022	0.408985	0.188094	1.98026	3.99326	0.101804	-0.205675	0.596435	0.596435	0.635946	0.585425	5.93466	0.0110093	-0.00150343	0	0.0126263	4.8745	26.8622	0.00360236	6.65911	6.65911	2.039	5.45308
482	0.315891	0.315891	0.0223852	0.546924	0.433147	0.248664	2.02979	3.80759	0.179893	-0.274832	0.676612	0.676612	0.719492	0.653554	5.7997	0.0230579	-0.00334509	0	0.00483106	4.89871	26.8564	0.00394057	6.59318	6.59318	2.11677	5.44256
483	0.314127	0.314127	0.0187155	0.510205	0.420749	0.16823	1.79181	4.05267	0.17626	-0.28659	0.671427	0.671427	0.680774	0.663331	5.75269	0.0080963	-0.00606216	0	0.00330183	4.87024	26.7267	0.00041433	6.61262	6.61262	2.13218	5.41592
484	0.346886	0.346886	0.0196469	0.52375	0.42691	0.27654	1.75269	3.96419	0.193351	-0.311883	0.688786	0.688786	0.690576	0.67808	5.72976	0.0107056	-0.013095	0	0.000431284	4.86266	26.5947	0.00697984	6.47334	6.47334	2.13977	5.39744
485	0.349025	0.349025	0.0992783	0.475691	0.488055	0.247271	1.747	3.98074	0.220014	-0.300097	0.717708	0.717708	0.726083	0.677909	5.73698	0.0397984	-0.00792817	0	0.00044472	4.91655	26.8167	0.00178081	6.48278	6.48278	2.15499	5.44291
486	0.251101	0.251101	0.00644144	0.495563	0.391131	0.242086	1.73618	4.18748	0.152834	-0.194323	0.647499	0.647499	0.651203	0.580153	5.90568	0.0673464	-0.00978525	0	0.000368775	4.89623	26.9606	0.000407994	6.60977	6.60977	2.08341	5.48087
487	0.234225	0.234225	0.0158513	0.459732	0.414754	0.317546	1.72217	4.05913	0.131063	-0.210039	0.625504	0.625504	0.624928	0.572604	5.88868	0.0529003	-0.0227322	0	0.00118314	4.84515	26.6273	0.00332059	6.50489	6.50489	2.08105	5.40599
488	0.174084	0.174084	0.0683312	0.37597	0.454614	0.266942	1.72552	4.10194	0.101863	-0.153332	0.596899	0.596899	0.59162	0.58105	5.9574	0.0158492	-0.00785897	0	0.00128092	4.8701	26.7868	0.00382361	6.51565	6.51565	2.03382	5.43492
489	0.181293	0.181293	0.0292158	0.426779	0.425699	0.261294	2.01716	3.83205	0.103098	-0.168248	0.595765	0.595765	0.606781	0.586456	5.92943	0.00930911	-0.00680257	0	0.00481279	4.86138	26.7362	4.11357e-05	6.55917	6.55917	2.03235	5.44581
490	0.13869	0.13869	0.0182536	0.391915	0.419963	0.184927	1.98747	3.85022	0.0538998	-0.131303	0.549326	0.549326	0.5524	0.540747	5.89018	0.00857946	-0.0104208	0	0.00485552	4.87699	26.7628	0.000260865	6.48734	6.48734	2.05094	5.45105
491	0.143447	0.143447	0.081605	0.396968	0.479493	0.189155	2.09313	3.65503	0.123583	-0.123312	0.619309	0.619309	0.624957	0.599879	5.79186	0.0194296	-0.00717959	0	0.00485773	4.86988	26.9092	0.000203297	6.40952	6.40952	2.11177	5.46864
492	0.123861	0.123861	0.0476478	0.361124	0.442372	0.172729	2.06613	3.82958	0.0606253	-0.087436	0.554651	0.554651	0.556651	0.52082	5.95417	0.0338306	-0.00464388	0	0.00489753	4.88057	27.0233	0.00121639	6.45836	6.45836	2.03867	5.49375
493	0.13364	0.13364	0.0147868	0.364183	0.46518	0.136897	2.27557	3.6394	0.0236756	-0.14021	0.517644	0.517644	0.536607	0.50291	5.98044	0.0147336	-0.016436	0	0.00508358	4.85022	26.9822	0.0010578	6.5002	6.5002	2.01243	5.48098
494	0.14154	0.14154	0.0278454	0.358711	0.482595	0.158096	2.31709	3.56506	0.0288974	-0.110594	0.523891	0.523891	0.546456	0.505078	5.97639	0.0188138	-0.000672706	0	0.00502181	4.83515	26.9219	0.00525616	6.42149	6.42149	2.01994	5.47016
495	0.135168	0.135168	0.0368991	0.394228	0.512983	0.0714252	2.23778	3.65885	0.0803636	-0.118099	0.576033	0.576033	0.600382	0.536848	5.88066	0.0391846	-0.0210659	0	0.00503155	4.86844	27.0021	0.00167662	6.50945	6.50945	2.07005	5.4838
496	0.1751	0.1751	0.0312345	0.476671	0.514458	0.142323	2.12776	3.71565	0.157982	-0.1341	0.653431	0.653431	0.675966	0.561881	5.82423	0.0915509	-0.00093249	0	0.00503506	4.87822	26.8626	0.000520425	6.56561	6.56561	2.13451	5.45006
497	0.253154	0.253154	0.0128141	0.550718	0.487711	0.244229	1.96659	3.68728	0.213135	-0.248023	0.702781	0.702781	0.730087	0.597562	5.65572	0.105219	-0.0218523	0	0.00498572	4.83881	26.8111	0.00132245	6.4638	6.4638	2.21439	5.4393
498	0.243113	0.243113	0.0794485	0.45111	0.539802	0.176133	1.93754	3.73107	0.180972	-0.262161	0.67337	0.67337	0.691207	0.612841	5.69334	0.0605281	-0.0455182	0	0.00420778	4.80279	26.4503	0.00206922	6.46546	6.46546	2.16101	5.36055
499	0.263569	0.263569	0.0739094	0.443932	0.533891	0.243745	2.15764	3.50544	0.159441	-0.206935	0.65526	0.65526	0.683621	0.609692	5.7571	0.0455679	-0.0328587	0	0.00425513	4.86375	26.5888	0.0346618	6.34477	6.34477	2.12405	5.3853
500	0.259894	0.259894	0.0738905	0.374666	0.533846	0.131925	1.99358	3.80793	0.0838554	-0.202349	0.577287	0.577287	0.62062	0.493881	5.84665	0.0834066	-0.0331695	0	0.000295599	4.85242	26.8156	0.0335956	6.36297	6.36297	2.10097	5.44895
501	0.2648	0.2648	0.0598575	0.405805	0.420172	0.190064	2.10613	3.69148	0.0925921	-0.202402	0.586116	0.586116	0.633407	0.489996	5.77444	0.0961198	-0.0329078	0	0.00147527	4.82119	26.5773	0.0332694	6.41287	6.41287	2.14277	5.40771
502	0.222902	0.222902	0.000326085	0.397609	0.343734	0.214601	2.02165	3.90374	0.0253148	-0.140577	0.52191	0.52191	0.582337	0.446503	5.9014	0.0754075	-0.0160958	0	0.00124151	4.85601	26.8802	0.0425005	6.47553	6.47553	2.07874	5.4533
503	0.257368	0.257368	0.00947285	0.440925	0.343855	0.235116	2.18081	3.8295	0.0786579	-0.223811	0.571642	0.571642	0.637173	0.474104	5.9521	0.0975373	-0.016145	0	0.00125352	4.8704	26.8963	0.0437505	6.61029	6.61029	2.06561	5.50341
504	0.201608	0.201608	0.0349536	0.413268	0.311902	0.280028	2.42569	3.53538	0.0679359	-0.155423	0.557724	0.557724	0.646644	0.470475	5.90636	0.0872483	-0.0231922	0	0.00118328	4.86171	26.8223	0.0297432	6.55451	6.55451	2.07972	5.49479
505	0.272583	0.272583	0.111826	0.466077	0.314203	0.408733	1.92108	3.88556	0.193975	-0.206949	0.686599	0.686599	0.737055	0.54762	5.79253	0.138978	-0.00452119	0	0.00122532	4.89573	26.4027	0.00523137	6.57108	6.57108	2.17181	5.4189
506	0.30049	0.30049	0.109906	0.501409	0.295368	0.566807	2.00515	3.64257	0.225155	-0.230531	0.721008	0.721008	0.769804	0.575142	5.7401	0.145866	-0.00558543	0	0.00113198	4.90893	26.8583	0.00994964	6.44698	6.44698	2.20168	5.44855
507	0.281345	0.281345	0.0604379	0.370323	0.270735	0.449272	2.04826	3.77724	0.0477182	-0.210667	0.540935	0.540935	0.587776	0.521334	5.95773	0.0196004	-0.00629171	0	0.00130466	4.86939	26.9158	0.0108318	6.45471	6.45471	2.02739	5.46013
508	0.246048	0.246048	0.0335151	0.390958	0.15369	0.47288	1.96999	4.02017	0.0244719	-0.189281	0.520588	0.520588	0.575937	0.478126	6.0408	0.0424624	-0.00645526	0	0.00157337	4.87568	26.7728	0.0099278	6.59057	6.59057	1.99691	5.43664
509	0.304564	0.304564	0.0908659	0.377436	0.21797	0.449833	1.84944	4.0162	0.0726673	-0.256727	0.568882	0.568882	0.623324	0.537814	5.91012	0.0310682	-0.0267424	0	0.00160033	4.87296	26.895	0.0100656	6.48854	6.48854	2.04644	5.45994
510	0.313942	0.313942	0.104664	0.379545	0.230774	0.370686	1.89282	3.99943	0.0876896	-0.258985	0.58367	0.58367	0.643068	0.558887	5.85064	0.0247826	-0.0163949	0	0.00154108	4.84096	26.8125	0.00727133	6.5434	6.5434	2.08062	5.42813
511	0.370392	0.370392	0.131312	0.437147	0.249023	0.426568	2.15293	3.69729	0.149988	-0.290332	0.647366	0.647366	0.732712	0.610843	5.7931	0.0365223	-0.0164063	0	0.00154391	4.94041	27.0631	0.00873576	6.4534	6.4534	2.11362	5.49114
512	0.282109	0.282109	0.135823	0.304823	0.469244	0.311505	2.29694	3.55579	0.0743319	-0.214312	0.570603	0.570603	0.632843	0.539973	6.00063	0.03063	-0.0164709	0	0.00734532	4.92953	27.2501	0.00842621	6.39279	6.39279	2.00391	5.5296
513	0.327957	0.327957	0.135544	0.345863	0.449092	0.361171	2.39669	3.37299	0.104906	-0.260339	0.602413	0.602413	0.672157	0.581774	5.90779	0.0206382	-0.022606	0	0.0070619	4.93215	27.2067	0.00698106	6.34995	6.34995	2.0408	5.54111
514	0.316237	0.316237	0.107623	0.345489	0.435623	0.351037	2.37341	3.45421	0.0770142	-0.237714	0.574216	0.574216	0.643407	0.568454	5.97088	0.00576198	-0.00421155	0	0.00347911	4.90087	27.4074	0.00643189	6.38387	6.38387	2.01009	5.55765
515	0.324808	0.324808	0.142243	0.353289	0.216776	0.433983	2.25919	3.6776	0.117557	-0.232045	0.612606	0.612606	0.676823	0.577004	5.91073	0.035602	-0.00290864	0	0.00344903	4.8995	27.4163	0.00627913	6.53957	6.53957	2.05604	5.57352
516	0.286017	0.286017	0.140657	0.277162	0.348962	0.345202	2.08619	3.66751	0.0490625	-0.253227	0.544075	0.544075	0.586253	0.517986	5.86161	0.0260892	-0.0137558	0	0.0075148	4.85869	27.159	0.0133931	6.34296	6.34296	2.06839	5.51093
517	0.333737	0.333737	0.174368	0.281253	0.362977	0.313173	2.05563	3.67432	0.113122	-0.28363	0.606495	0.606495	0.619568	0.569265	5.78653	0.0372304	-0.013948	0	0.00756188	4.88223	27.2273	0.0112902	6.37799	6.37799	2.11121	5.50448
518	0.390587	0.390587	0.109633	0.367236	0.339049	0.368623	1.9239	3.90388	0.135859	-0.301803	0.6302	0.6302	0.642759	0.629874	5.8927	0.000325416	-0.000577448	0	0.00756863	4.8651	27.013	0.0113246	6.47999	6.47999	2.051	5.4663
519	0.428048	0.428048	0.114279	0.408691	0.342704	0.437585	1.98265	3.71805	0.17554	-0.326383	0.671762	0.671762	0.691516	0.671544	5.78947	0.000217641	-0.00460158	0	0.00755402	4.85614	26.8945	0.0112511	6.36664	6.36664	2.10075	5.43923
520	0.424219	0.424219	0.123962	0.460774	0.332382	0.478529	1.99012	3.65899	0.242602	-0.335126	0.738748	0.738748	0.75841	0.674655	5.70161	0.0640934	-0.00406197	0	0.00828884	4.83378	26.5916	0.0107738	6.39041	6.39041	2.17393	5.40827
521	0.394567	0.394567	0.132057	0.404513	0.290681	0.457616	2.14442	3.6204	0.192475	-0.301816	0.688791	0.688791	0.70948	0.632223	5.80363	0.056568	-0.00919603	0	0.0083064	4.85109	26.5957	0.0147982	6.45685	6.45685	2.11663	5.43403
522	0.373048	0.373048	0.153107	0.372932	0.312312	0.442178	2.06165	3.7344	0.173924	-0.278354	0.670239	0.670239	0.700307	0.616369	5.85023	0.0538703	-0.00923065	0	0.000489882	4.87855	26.6969	0.0147234	6.46776	6.46776	2.09585	5.44919
523	0.298553	0.298553	0.0962249	0.341154	0.306822	0.356428	2.03975	3.8798	0.0832859	-0.240323	0.579574	0.579574	0.611609	0.573586	5.9712	0.00598802	-0.0347499	0	0.00417922	4.8758	26.7114	0.0145739	6.50724	6.50724	1.99634	5.46293
524	0.334843	0.334843	0.0843779	0.401652	0.219609	0.490879	2.10342	3.72059	0.11907	-0.267995	0.615731	0.615731	0.656544	0.613756	5.87796	0.00197448	-0.0186378	0	0.00417981	4.84088	26.5851	0.0223664	6.4531	6.4531	2.0496	5.44002
525	0.28968	0.28968	0.0869449	0.347284	0.210392	0.582542	2.02616	3.75828	0.0741471	-0.212973	0.570861	0.570861	0.605326	0.569516	5.97205	0.00134507	-0.0135399	0	0.00198116	4.85592	26.6215	0.0375024	6.34431	6.34431	2.00599	5.43233
526	0.329298	0.329298	0.084515	0.375452	0.197709	0.616413	1.93215	3.79481	0.0988156	-0.262625	0.595332	0.595332	0.636685	0.590258	5.90439	0.00507359	-0.011806	0	0.00226332	4.84419	26.4633	0.0426791	6.34568	6.34568	2.0418	5.39845
527	0.282562	0.282562	0.0909681	0.316345	0.211012	0.544376	1.99764	3.81708	0.0639488	-0.221731	0.557813	0.557813	0.584222	0.557671	5.98589	0.000142542	-0.00719286	0	0.00229988	4.85047	26.683	0.0428628	6.38803	6.38803	2.01442	5.44459
528	0.261076	0.261076	0.116784	0.248781	0.261471	0.496986	1.9623	3.85373	0.025828	-0.200667	0.518806	0.518806	0.552408	0.518338	6.02207	0.000468513	-0.00720195	0	0.00230212	4.81666	26.7745	0.0428736	6.35957	6.35957	1.99108	5.43752
529	0.257881	0.257881	0.0633326	0.343108	0.191419	0.556567	1.82012	4.01274	0.0560403	-0.22067	0.550952	0.550952	0.600827	0.518526	5.98002	0.0324263	-0.0198738	0	0.00239318	4.80655	26.7238	0.0173827	6.43171	6.43171	2.02171	5.42402
530	0.309198	0.309198	0.115799	0.340965	0.229723	0.449583	1.66213	4.11126	0.0895865	-0.272484	0.583576	0.583576	0.650366	0.579312	5.80234	0.00426364	-0.0193115	0	0.0022545	4.86315	26.7604	0.0138276	6.41137	6.41137	2.09754	5.44626
531	0.295222	0.295222	0.164701	0.296594	0.309905	0.376814	1.75296	4.04227	0.0950331	-0.252993	0.59213	0.59213	0.652824	0.570524	5.82912	0.0216063	-0.0153211	0	0.00234662	4.85926	26.9507	0.00334109	6.44153	6.44153	2.08961	5.48358
532	0.283235	0.283235	0.167711	0.296608	0.337544	0.384156	1.60804	4.14688	0.0989885	-0.267994	0.595756	0.595756	0.661082	0.575565	5.81553	0.0201912	-0.0524613	0	0.00226689	4.90141	27.1355	0.00343599	6.39233	6.39233	2.07889	5.50556
533	0.233953	0.233953	0.171344	0.236467	0.31446	0.330106	1.70603	4.25228	0.0597803	-0.167076	0.55648	0.55648	0.604239	0.524624	5.99864	0.0318561	-0.000929757	0	0.000431383	4.89389	27.0942	0.00164137	6.52277	6.52277	2.01969	5.49356
534	0.273087	0.273087	0.187035	0.23765	0.350176	0.287282	1.48912	4.40889	0.070699	-0.218635	0.567887	0.567887	0.605999	0.537444	5.92947	0.0304428	-0.00431183	0	0.00225844	4.87593	26.8968	0.0112423	6.48685	6.48685	2.03885	5.46953
535	0.353949	0.353949	0.136636	0.337908	0.302226	0.414282	1.57281	4.16668	0.128024	-0.289617	0.623154	0.623154	0.655317	0.604014	5.80068	0.0191409	-0.0112724	0	0.00229063	4.86095	26.9534	0.0114051	6.38791	6.38791	2.09185	5.47799
536	0.335118	0.335118	0.13368	0.328033	0.299827	0.380039	1.66387	4.14573	0.113074	-0.271669	0.606495	0.606495	0.640029	0.586254	5.84944	0.0202405	-0.00344575	0	0.000305681	4.85057	26.9297	0.000710368	6.4662	6.4662	2.08193	5.4704
537	0.321482	0.321482	0.105387	0.30809	0.281818	0.34758	1.77443	4.08188	0.0809453	-0.24796	0.574923	0.574923	0.593406	0.560827	5.8923	0.0140953	-0.00126345	0	0.0127874	4.82486	26.9972	0.000869337	6.51092	6.51092	2.05144	5.47028
538	0.340167	0.340167	0.169972	0.282512	0.340536	0.314659	1.86987	3.95746	0.121997	-0.246975	0.617371	0.617371	0.629509	0.582957	5.85302	0.0344138	-0.00231542	0	0.012767	4.86165	27.1391	0.000766277	6.43942	6.43942	2.08403	5.50212
539	0.329084	0.329084	0.146371	0.295149	0.297239	0.355125	1.8178	4.00576	0.110995	-0.23798	0.606344	0.606344	0.615745	0.571576	5.86018	0.034768	-0.00925566	0	0.00450835	4.86325	27.1463	0.00036331	6.43965	6.43965	2.07934	5.49298
540	0.314827	0.314827	0.101882	0.271274	0.260185	0.360238	1.87315	3.97427	0.0431238	-0.248004	0.538213	0.538213	0.533805	0.535817	5.93403	0.00239518	-0.011926	0	0.0172285	4.82504	26.8946	0.00229507	6.38637	6.38637	2.02024	5.44293
541	0.328505	0.328505	0.128183	0.284058	0.285175	0.358781	1.9763	3.79513	0.0823094	-0.266392	0.577213	0.577213	0.572162	0.574712	5.84323	0.00250079	-0.0219847	0	0.017243	4.82602	26.8289	0.04825	6.29646	6.29646	2.06517	5.4337
542	0.274593	0.274593	0.118199	0.257268	0.250613	0.350246	1.83529	4.04715	0.0438768	-0.214428	0.536982	0.536982	0.53618	0.518117	5.94712	0.0188655	-0.0062369	0	0.0133686	4.82336	26.786	0.0477531	6.41384	6.41384	2.0273	5.42931
543	0.253989	0.253989	0.0864953	0.250324	0.215828	0.336415	1.61625	4.3228	0.00681669	-0.227769	0.501147	0.501147	0.500064	0.479881	5.99123	0.021266	-0.0267402	0	0.0133848	4.77093	26.6112	0.0478335	6.46803	6.46803	1.99616	5.39538
544	0.262401	0.262401	0.10447	0.248254	0.231713	0.318385	1.76047	4.21421	0.025479	-0.199398	0.518711	0.518711	0.523421	0.498945	6.00135	0.0197662	-0.0066137	0	0.0133514	4.80919	26.721	0.0445675	6.50011	6.50011	2.0016	5.4349
545	0.270387	0.270387	0.10777	0.265027	0.227347	0.346694	1.81714	4.09763	0.0402523	-0.23227	0.537344	0.537344	0.538808	0.505149	5.95	0.0321951	-0.0294739	0	0.00911599	4.77937	26.6487	0.0154884	6.49727	6.49727	2.0251	5.40039
546	0.265054	0.265054	0.0883761	0.27145	0.213562	0.255862	1.95394	4.10973	0.0205859	-0.200536	0.519597	0.519597	0.526032	0.485038	6.00707	0.0345596	-0.024277	0	0.0013506	4.83045	26.8913	0.00106284	6.61054	6.61054	2.00791	5.45477
547	0.289718	0.289718	0.104984	0.300706	0.19806	0.295383	2.16103	3.89973	0.0768499	-0.22225	0.574078	0.574078	0.563601	0.512519	5.9906	0.0615585	-0.0145132	0	0.0050982	4.82655	26.7464	0.000112262	6.66368	6.66368	2.03235	5.42472
548	0.334351	0.334351	0.0910945	0.393522	0.184438	0.401837	2.09535	3.84315	0.154254	-0.28643	0.650661	0.650661	0.64313	0.549401	5.88164	0.101261	-0.0145127	0	0.00655376	4.81921	26.6072	0.000111644	6.65835	6.65835	2.10616	5.38983
549	0.291674	0.291674	0.0536865	0.412752	0.151647	0.567041	1.91315	3.90571	0.132158	-0.232788	0.629584	0.629584	0.629591	0.503329	5.90796	0.126256	-0.0117846	0	0.00657067	4.83818	26.8579	0.0286023	6.47862	6.47862	2.11007	5.43213
550	0.289396	0.289396	0.107056	0.351536	0.190452	0.607935	1.87805	3.81847	0.127837	-0.249788	0.627386	0.627386	0.615638	0.499659	5.87927	0.127727	-0.0315075	0	0.00632061	4.83811	26.8157	0.00887504	6.41834	6.41834	2.11312	5.42286
551	0.2827	0.2827	0.106705	0.349534	0.202128	0.622703	1.66249	3.98877	0.131412	-0.251058	0.629011	0.629011	0.624512	0.505338	5.85157	0.123673	-0.0396047	0	0.00885148	4.8015	26.4675	0.0171028	6.33802	6.33802	2.12155	5.34734
552	0.239756	0.239756	0.0472863	0.3606	0.201951	0.577493	1.44176	4.31322	0.0751257	-0.193538	0.573463	0.573463	0.555348	0.487464	5.97907	0.0859986	-0.0131383	0	0.0149387	4.80742	26.5376	0.016973	6.42735	6.42735	2.0494	5.36183
553	0.217255	0.217255	0.0312514	0.305336	0.168578	0.563426	1.48637	4.37404	0.00404696	-0.220106	0.502652	0.502652	0.482408	0.440341	6.11001	0.0623112	-0.0621284	0	0.0150842	4.8089	26.5721	0.0126885	6.45663	6.45663	1.94879	5.3866
554	0.296778	0.296778	0.133957	0.319819	0.269281	0.59002	1.38306	4.26718	0.12013	-0.296506	0.617943	0.617943	0.60113	0.555349	5.90841	0.0625932	-0.0620068	0	0.015053	4.81453	26.3261	0.0137056	6.35614	6.35614	2.04977	5.3343
555	0.282729	0.282729	0.126981	0.320534	0.255288	0.626404	1.84887	3.84377	0.101343	-0.217784	0.597324	0.597324	0.609475	0.53532	5.96486	0.0620038	-0.0228084	0	0.0149714	4.78742	26.4001	0.0133135	6.34034	6.34034	2.04337	5.33296
556	0.221512	0.221512	0.101426	0.25523	0.234567	0.510871	1.67641	4.24889	0.0194387	-0.178286	0.515471	0.515471	0.51563	0.503394	6.15511	0.0120769	-0.00913075	0	0.015068	4.78574	26.481	0.0387026	6.5034	6.5034	1.92652	5.36681
557	0.215368	0.215368	0.11034	0.246927	0.271461	0.492156	1.53662	4.32848	0.0308867	-0.175228	0.523783	0.523783	0.514502	0.494878	6.11421	0.0289047	-0.0134009	0	0.00903327	4.78278	26.4164	0.0388283	6.45314	6.45314	1.95298	5.35858
558	0.209287	0.209287	0.15487	0.236798	0.316596	0.503777	1.35739	4.41776	0.0674597	-0.166955	0.561137	0.561137	0.54265	0.526015	6.05287	0.0351217	-0.00527163	0	0.00899874	4.78992	26.3507	0.0395312	6.41103	6.41103	1.99181	5.34584
559	0.189623	0.189623	0.197545	0.156034	0.353331	0.221712	1.25436	4.79829	0.0243383	-0.135032	0.521402	0.521402	0.507724	0.493815	6.11997	0.027587	-0.000394174	0	0.00910601	4.79019	26.569	0.0352598	6.6197	6.6197	1.95834	5.40562
560	0.250756	0.250756	0.159467	0.212313	0.310185	0.313836	1.11329	4.81587	0.046777	-0.217001	0.541245	0.541245	0.524819	0.535054	6.02836	0.00619144	-0.00263893	0	0.00903829	4.74044	26.4396	0.0349369	6.51637	6.51637	1.99226	5.35522
561	0.270586	0.270586	0.149364	0.235062	0.297503	0.29861	1.20847	4.75529	0.0567532	-0.241705	0.547616	0.547616	0.54114	0.541381	6.01873	0.0062355	-0.00116427	0	0.00904251	4.76288	26.5012	0.0349572	6.557	6.557	1.99993	5.36502
562	0.233198	0.233198	0.189232	0.155816	0.349441	0.177887	1.06653	4.95704	0.0115336	-0.19528	0.504705	0.504705	0.501888	0.502646	6.04901	0.00205902	-0.00390511	0	0.00904267	4.78161	26.6125	0.0319127	6.54469	6.54469	1.98145	5.38777
563	0.24571	0.24571	0.199867	0.164511	0.357324	0.182628	1.06248	4.92687	0.029522	-0.196117	0.525944	0.525944	0.51536	0.518201	6.01394	0.0077428	-0.003974	0	0.00906068	4.843	26.5988	0.0319984	6.51532	6.51532	2.00236	5.38966
564	0.331914	0.331914	0.186915	0.274341	0.337549	0.281349	0.98163	4.92168	0.118127	-0.29875	0.61485	0.61485	0.610131	0.602017	5.91207	0.0128324	-0.00953093	0	0.00844957	4.85176	26.4788	0.0273476	6.52798	6.52798	2.0523	5.38663
565	0.338804	0.338804	0.200195	0.278411	0.459382	0.369859	1.04876	4.69697	0.130164	-0.309953	0.627289	0.627289	0.639682	0.618026	5.93529	0.0092628	-0.00453977	0	0.00840273	4.87803	26.7527	0.0271252	6.41993	6.41993	2.04744	5.41496
566	0.298629	0.298629	0.194749	0.275815	0.459531	0.265481	1.20761	4.62738	0.119099	-0.26233	0.616813	0.616813	0.636512	0.579054	5.92349	0.0377585	-0.00485191	0	0.00848522	4.90079	26.8093	0.0242762	6.45559	6.45559	2.06734	5.43003
567	0.36712	0.36712	0.221936	0.340865	0.434679	0.374388	1.35173	4.33715	0.22196	-0.310487	0.720905	0.720905	0.727895	0.650389	5.77006	0.0705164	-0.00367531	0	0.00650117	4.92839	26.7086	0.0239712	6.38035	6.38035	2.16298	5.41607
568	0.361772	0.361772	0.195083	0.356657	0.419648	0.417396	1.55804	4.04683	0.216949	-0.248449	0.715843	0.715843	0.713013	0.693766	5.7289	0.022077	-0.00412674	0	0.00662111	4.92419	26.7972	0.024539	6.23926	6.23926	2.15921	5.42424
569	0.353476	0.353476	0.167656	0.380262	0.387523	0.450391	1.46582	4.11625	0.199227	-0.254535	0.697907	0.697907	0.705623	0.682792	5.71437	0.0151149	-0.0016237	0	0.0064794	4.92968	26.5948	0.0341953	6.20289	6.20289	2.16281	5.38512
570	0.311212	0.311212	0.137031	0.370716	0.365809	0.420012	1.29171	4.38893	0.178313	-0.236528	0.676985	0.676985	0.668515	0.661041	5.79794	0.0159432	-0.00487342	0	0.0064676	4.89622	26.5019	0.0341394	6.28417	6.28417	2.11511	5.36576
571	0.326072	0.326072	0.148182	0.374539	0.387251	0.423071	1.11866	4.5326	0.19169	-0.298575	0.691218	0.691218	0.691855	0.67726	5.76973	0.0139579	-0.0117402	0	2.33392e-05	4.90067	26.5165	0.024005	6.36279	6.36279	2.13368	5.36831
572	0.399802	0.399802	0.156243	0.453317	0.386396	0.538007	1.29077	4.20751	0.269153	-0.316016	0.764995	0.764995	0.782194	0.75044	5.64049	0.0145555	-0.00917069	0	0.00189755	4.94011	26.8474	0.0240176	6.24491	6.24491	2.19058	5.42162
573	0.345768	0.345768	0.157617	0.38011	0.39696	0.442722	1.15885	4.45557	0.200525	-0.245997	0.695841	0.695841	0.705096	0.676944	5.74901	0.0188969	-0.00508026	0	0.00196313	4.93067	26.927	0.0241647	6.32463	6.32463	2.13139	5.43712
574	0.339568	0.339568	0.14967	0.383187	0.391044	0.439768	1.2521	4.34777	0.199775	-0.257192	0.692825	0.692825	0.705265	0.665041	5.72542	0.0277844	-0.00604347	0	0.0014197	4.89108	26.7747	0.0244275	6.32271	6.32271	2.1474	5.42129
575	0.302663	0.302663	0.115643	0.369655	0.357052	0.433507	1.12361	4.48952	0.158471	-0.228387	0.650229	0.650229	0.656666	0.623277	5.74703	0.0269527	-0.0144062	0	0.00137307	4.8618	26.8111	0.0238634	6.31674	6.31674	2.12931	5.42674
576	0.272554	0.272554	0.0877713	0.362889	0.327943	0.448783	1.48458	4.25745	0.126285	-0.187756	0.619848	0.619848	0.614805	0.571633	5.90395	0.0482152	-0.000391017	0	0.00148975	4.88232	26.8551	0.0264279	6.41274	6.41274	2.06421	5.44934
577	0.243247	0.243247	0.100178	0.316304	0.326181	0.217291	1.47142	4.47259	0.0920096	-0.185977	0.586296	0.586296	0.577629	0.539967	5.90985	0.046329	-0.0265135	0	0.00135968	4.83811	26.9502	0.010559	6.60665	6.60665	2.0485	5.4831
578	0.245973	0.245973	0.0544453	0.354098	0.281639	0.262082	1.45644	4.53809	0.0769319	-0.189779	0.570008	0.570008	0.56787	0.538644	5.97039	0.0313646	-0.0358879	0	0.0014206	4.85061	26.8996	0.0337278	6.59844	6.59844	2.00578	5.4767
579	0.208657	0.208657	0.0531554	0.30839	0.287049	0.205936	1.42983	4.65186	0.0286581	-0.168557	0.521811	0.521811	0.524742	0.490727	6.04994	0.0310845	-0.0359559	0	0.00143868	4.84526	27.0643	0.033814	6.66376	6.66376	1.96643	5.49658
580	0.195728	0.195728	0.0403411	0.297048	0.277812	0.185675	1.43492	4.72792	0.00424043	-0.165061	0.497906	0.497906	0.499282	0.467045	6.12704	0.0308613	-0.0466805	0	0.0015438	4.835	26.7245	0.0343182	6.70565	6.70565	1.92252	5.45484
581	0.221328	0.221328	0.0295855	0.328068	0.2833	0.19295	1.58441	4.54982	0.0169972	-0.171823	0.510844	0.510844	0.519995	0.483043	6.09049	0.0278011	-0.040701	0	0.0015849	4.83564	26.8851	0.00140993	6.67333	6.67333	1.94229	5.48534
582	0.234387	0.234387	0.133744	0.303731	0.261474	0.276737	1.58877	4.49244	0.0955786	-0.172051	0.591179	0.591179	0.615314	0.493849	6.00411	0.0973308	-0.045188	0	0.00149349	4.88378	27.0007	0.00122065	6.63984	6.63984	2.0164	5.5048
583	0.223206	0.223206	0.127916	0.26607	0.269907	0.255357	1.58876	4.48525	0.0518186	-0.195822	0.547285	0.547285	0.571245	0.481723	6.02804	0.0655617	-0.0451518	0	0.00148402	4.87043	27.1001	0.00159755	6.65113	6.65113	1.98989	5.51396
584	0.17746	0.17746	0.0624873	0.285392	0.182717	0.270714	1.47769	4.74525	0.00996659	-0.124232	0.504544	0.504544	0.521147	0.432662	6.15522	0.0718821	-0.0251686	0	0.00146219	4.86125	27.2986	0.0343264	6.73762	6.73762	1.93944	5.53254
585	0.220329	0.220329	0.0736847	0.309323	0.218935	0.289292	1.46422	4.69365	0.0421877	-0.127065	0.53647	0.53647	0.557592	0.473807	6.10851	0.0626636	-0.0217207	0	0.00151993	4.8878	27.2074	0.0379795	6.62386	6.62386	1.96366	5.51982
586	0.28063	0.28063	0.0612225	0.382339	0.226381	0.35633	1.58032	4.41498	0.105475	-0.190291	0.590679	0.590679	0.620983	0.520858	5.95703	0.0698206	-0.0316346	0	0.00152528	4.8554	26.7881	0.0724034	6.47115	6.47115	2.0445	5.43309
587	0.2866	0.2866	0.0192346	0.417556	0.182052	0.386329	1.72282	4.34777	0.0936233	-0.199119	0.58175	0.58175	0.613889	0.519187	6.02507	0.0625632	-0.0104801	0	0.00150497	4.88272	26.9984	0.0718006	6.56728	6.56728	2.01741	5.4709
588	0.196902	0.196902	0.0767433	0.333254	0.205187	0.303987	1.61688	4.59625	0.0526292	-0.102232	0.550096	0.550096	0.589837	0.43234	6.13247	0.117756	-0.0161318	0	0.00164661	4.91481	27.1205	0.0724884	6.62456	6.62456	1.98943	5.49527
589	0.113139	0.113139	0.059257	0.347406	0.141043	0.366711	1.71074	4.65067	0.0514404	-0.00411912	0.550026	0.550026	0.576598	0.344188	6.29256	0.205839	-0.00443915	0	0.0067911	4.91122	27.0153	0.0744855	6.73927	6.73927	1.95253	5.49883
590	0.18213	0.18213	0.129395	0.332421	0.219194	0.347764	1.52022	4.68512	0.111573	-0.0399232	0.609771	0.609771	0.629215	0.410668	6.14308	0.199103	-0.00649841	0	0.00673399	4.8904	26.7103	0.0854551	6.53351	6.53351	2.02282	5.41459
591	0.153586	0.153586	0.0981499	0.313043	0.201071	0.37033	1.75243	4.49191	0.0501359	-0.00788238	0.549364	0.549364	0.575256	0.385379	6.24048	0.163985	-0.00356592	0	0.00693922	4.86052	26.7066	0.0874081	6.50517	6.50517	1.95344	5.42137
592	0.147239	0.147239	0.0376075	0.325012	0.275172	0.250295	1.59657	4.67605	0.00153967	-0.00885352	0.500772	0.500772	0.521856	0.380228	6.27623	0.120543	-0.000740673	0	0.000752632	4.85792	26.8631	0.0435227	6.55688	6.55688	1.91862	5.43201
593	0.195147	0.195147	0.0485647	0.367408	0.260508	0.274238	1.67566	4.51201	0.0477098	-0.0435568	0.546474	0.546474	0.579734	0.424573	6.14268	0.121901	-0.00209303	0	0.000359608	4.84685	26.7766	0.00562658	6.50596	6.50596	1.98669	5.41356
594	0.180576	0.180576	0.0536286	0.344288	0.259838	0.276068	1.62941	4.47177	0.0337312	-0.0516858	0.53146	0.53146	0.561793	0.410466	6.07529	0.120994	-0.0132163	0	0.000246592	4.82945	26.6367	0.00503646	6.47531	6.47531	2.01587	5.3869
595	0.194397	0.194397	0.0916999	0.357026	0.306574	0.281188	1.62196	4.31016	0.0925432	-0.0698213	0.58817	0.58817	0.61099	0.469248	5.90889	0.118922	-0.0131766	0	0.000236306	4.83885	26.6728	0.00530156	6.37043	6.37043	2.0943	5.39152
596	0.164745	0.164745	0.089313	0.309662	0.307858	0.183002	1.82687	4.23886	0.0446071	0.0144304	0.542383	0.542383	0.560124	0.424888	5.99647	0.117495	-0.00442987	0	0.000279865	4.83717	26.9588	0.00436332	6.38725	6.38725	2.052	5.44807
597	0.203355	0.203355	0.0663115	0.361855	0.278089	0.182834	1.82052	4.28223	0.0635048	-0.0227117	0.559139	0.559139	0.597312	0.442587	5.96637	0.116552	-0.0111615	0	0.00913213	4.86044	27.0621	0.00113706	6.41858	6.41858	2.05851	5.49443
598	0.245934	0.245934	0.0603289	0.390039	0.2701	0.22885	1.61656	4.44452	0.0830149	-0.0650506	0.579828	0.579828	0.619478	0.462843	5.94055	0.116985	-0.0217457	0	0.00914868	4.87705	27.0236	0.0473179	6.33005	6.33005	2.06594	5.48663
599	0.242898	0.242898	0.0860207	0.285936	0.298567	0.192781	1.68073	4.42603	0.0196742	-0.0634986	0.5162	0.5162	0.549928	0.457185	6.04818	0.0590146	-0.00679246	0	0.00911217	4.87561	27.0454	0.0350706	6.38068	6.38068	1.995	5.49064
600	0.280067	0.280067	0.125756	0.305536	0.282774	0.268496	1.66514	4.26777	0.0774759	-0.120528	0.572753	0.572753	0.604712	0.504623	5.87947	0.0681303	-0.0143261	0	0.00912796	4.87371	26.9928	0.0351486	6.2589	6.2589	2.07803	5.46992
601	0.224594	0.224594	0.146443	0.196818	0.319836	0.173175	1.40795	4.66811	0.00131307	-0.0812515	0.49419	0.49419	0.508641	0.462808	6.06043	0.0313823	-0.0151081	0	0.00144547	4.85767	26.7839	0.0482624	6.32096	6.32096	1.97262	5.43344
602	0.249149	0.249149	0.140539	0.23228	0.310087	0.377431	1.62303	4.25495	0.0272972	-0.0715985	0.525414	0.525414	0.543443	0.4942	6.02206	0.0312144	-0.0142297	0	0.00756296	4.87314	26.7005	0.061278	6.07603	6.07603	1.9807	5.42968
603	0.251281	0.251281	0.182041	0.211359	0.317149	0.236129	1.71842	4.26823	0.0432848	-0.0966102	0.541467	0.541467	0.567027	0.480189	5.97291	0.0612771	-0.0141683	0	0.00754709	4.83138	26.8319	0.0540226	6.24426	6.24426	2.02002	5.45486
604	0.257425	0.257425	0.179945	0.182032	0.339143	0.227168	1.74428	4.20224	0.026363	-0.111373	0.522592	0.522592	0.536327	0.496966	5.9765	0.0256261	-0.0219291	0	0.00755599	4.80517	26.796	0.0540666	6.1952	6.1952	1.99882	5.44715
605	0.265917	0.265917	0.184369	0.199218	0.350035	0.2042	1.77614	4.19209	0.0344243	-0.161636	0.528614	0.528614	0.540089	0.498982	5.98237	0.0296319	-0.060933	0	0.00769567	4.78463	26.6881	0.0547591	6.21137	6.21137	1.97552	5.42518
606	0.2883	0.2883	0.220059	0.165495	0.385975	0.179011	1.76021	4.26585	0.0410203	-0.116721	0.539541	0.539541	0.537584	0.525005	6.05346	0.0145367	-0.0249061	0	0.00776886	4.85213	26.9433	0.0549782	6.2852	6.2852	1.95464	5.47817
607	0.293366	0.293366	0.228128	0.182287	0.362237	0.205218	1.68064	4.32702	0.0510498	-0.126045	0.549189	0.549189	0.57312	0.534447	6.00199	0.0147427	-0.0219639	0	0.00759449	4.88315	26.9297	0.0541116	6.27622	6.27622	1.99411	5.45916
608	0.30451	0.30451	0.240892	0.189294	0.371223	0.217359	1.83657	4.12648	0.0711049	-0.177144	0.569356	0.569356	0.594071	0.55212	5.95757	0.017236	-0.0357713	0	0.000932762	4.86293	26.9652	0.0541888	6.31935	6.31935	2.00486	5.47342
609	0.209755	0.209755	0.232355	0.187958	0.321983	0.260298	1.7906	4.21796	0.0613835	-0.113689	0.559901	0.559901	0.583766	0.515346	6.00708	0.044555	-0.0358635	0	0.000395954	4.87828	26.9269	0.0490528	6.47333	6.47333	1.99645	5.47309
610	0.207727	0.207727	0.159502	0.201428	0.208349	0.232073	1.50754	4.63929	0.000708726	-0.115589	0.498389	0.498389	0.5137	0.488815	6.07355	0.00957395	-0.00193314	0	0.00037983	4.9153	27.0325	0.0489719	6.6003	6.6003	1.96249	5.50296
611	0.279454	0.279454	0.240353	0.193039	0.320674	0.19291	1.72774	4.23767	0.0769872	-0.198619	0.574505	0.574505	0.593461	0.553811	5.88553	0.0206946	-0.00185083	0	0.00035848	4.85621	26.9199	0.0635337	6.52063	6.52063	2.0652	5.45201
612	0.355334	0.355334	0.279529	0.276458	0.363304	0.286358	1.72707	3.98618	0.215068	-0.284874	0.709333	0.709333	0.702406	0.657882	5.6605	0.0514507	-0.00410759	0	0.000419861	4.84423	26.6358	0.0626648	6.43045	6.43045	2.19069	5.4105
613	0.316097	0.316097	0.205828	0.306656	0.298845	0.293264	1.58308	4.25664	0.168638	-0.211241	0.663945	0.663945	0.660313	0.600334	5.77151	0.0636118	-0.00390866	0	0.0016094	4.82108	26.7167	0.00367782	6.49479	6.49479	2.12546	5.44807
614	0.281068	0.281068	0.0710694	0.370471	0.332901	0.24064	2.04665	3.88476	0.0921387	-0.208185	0.5875	0.5875	0.594891	0.580468	5.91006	0.00703124	-0.00464076	0	0.00173927	4.8393	26.8977	0.00521457	6.54824	6.54824	2.04799	5.46218
615	0.287256	0.287256	0.0680709	0.35559	0.3612	0.248874	2.13623	3.78686	0.0747247	-0.181883	0.570058	0.570058	0.577017	0.562137	5.95614	0.00792139	-0.000579153	0	0.00160404	4.83793	27.013	0.0437166	6.48151	6.48151	2.02733	5.47983
616	0.351068	0.351068	0.07214	0.398312	0.328144	0.268738	2.34864	3.49129	0.125677	-0.261214	0.62107	0.62107	0.626053	0.618123	5.81077	0.00294697	-0.0111123	0	0.0016337	4.79786	26.6745	0.0352756	6.46081	6.46081	2.08859	5.42038
617	0.306206	0.306206	0.079246	0.385868	0.316585	0.262036	2.31191	3.5704	0.118007	-0.25173	0.611474	0.611474	0.611314	0.582594	5.84962	0.0288806	-0.0412429	0	0.00163409	4.79877	26.6374	0.0352776	6.4761	6.4761	2.06668	5.41517
618	0.202178	0.202178	0.0724989	0.265756	0.312955	0.188296	2.55258	3.51027	0.000528529	-0.121902	0.492148	0.492148	0.487644	0.473582	6.07646	0.0185662	-0.014398	0	0.00165986	4.79065	26.5453	0.0389061	6.54367	6.54367	1.96383	5.42999
619	0.256746	0.256746	0.0897685	0.27834	0.348049	0.195227	2.26615	3.76174	0.024522	-0.183637	0.51761	0.51761	0.516335	0.503307	6.05483	0.0143031	-0.00467647	0	0.00159741	4.84439	26.9543	0.0385875	6.52575	6.52575	1.97241	5.51395
620	0.238058	0.238058	0.0847077	0.26965	0.224155	0.20391	2.17917	3.98502	0.00950679	-0.16032	0.502495	0.502495	0.501337	0.48661	6.09093	0.0158849	-0.0188684	0	0.0015569	4.86258	27.0879	0.0383809	6.64718	6.64718	1.95773	5.53247
621	0.29727	0.29727	0.0767137	0.315915	0.228574	0.250224	2.20123	3.8428	0.0642531	-0.216348	0.554676	0.554676	0.536705	0.546253	5.98612	0.00842275	-0.0119252	0	0.00500712	4.82969	26.9088	0.0151385	6.6134	6.6134	2.0139	5.49546
622	0.257223	0.257223	0.124696	0.251856	0.207473	0.246774	1.95249	4.12283	0.0399891	-0.192468	0.532749	0.532749	0.520005	0.505272	6.00956	0.0274761	-0.0224237	0	0.00324535	4.78605	27.0011	0.0154362	6.60766	6.60766	2.00751	5.46647
623	0.214419	0.214419	0.143425	0.217359	0.209623	0.251677	1.80694	4.24818	0.0262132	-0.110376	0.518904	0.518904	0.502393	0.472055	6.01402	0.046849	-0.01126	0	0.00317685	4.81972	26.9219	0.0150864	6.53708	6.53708	2.01931	5.45631
624	0.234616	0.234616	0.11149	0.249655	0.235736	0.253079	1.91123	4.17198	0.0238769	-0.149519	0.516658	0.516658	0.507168	0.484974	6.06486	0.0316843	-0.0266927	0	0.00330908	4.82139	26.7353	0.0154812	6.57603	6.57603	1.97874	5.42938
625	0.266964	0.266964	0.13957	0.237594	0.265411	0.287705	1.95187	4.03393	0.0513561	-0.180682	0.543978	0.543978	0.528445	0.531395	6.01047	0.0125835	-0.0278036	0	0.00335826	4.84116	26.7581	0.0148481	6.51706	6.51706	1.99667	5.44129
626	0.230784	0.230784	0.0991743	0.243284	0.222214	0.295795	2.082	3.98894	0.0165901	-0.141141	0.508624	0.508624	0.504344	0.506643	6.08461	0.00198086	-0.00606734	0	0.00330356	4.84495	26.8554	0.0665996	6.55278	6.55278	1.9649	5.46141
627	0.175537	0.175537	0.113776	0.258463	0.209289	0.300571	1.74504	4.42607	0.0431844	-0.0930926	0.534207	0.534207	0.531269	0.443736	6.14971	0.0904709	-0.00222144	0	0.00325654	4.88712	26.9642	0.0059562	6.75612	6.75612	1.98039	5.47634
628	0.210379	0.210379	0.139984	0.271297	0.223014	0.301048	1.67273	4.45681	0.0795115	-0.144396	0.571774	0.571774	0.568204	0.469648	6.0854	0.102126	-0.00204294	0	0.00321059	4.89583	26.9373	0.00901486	6.77481	6.77481	2.02011	5.49039
629	0.21865	0.21865	0.15024	0.242447	0.222612	0.347928	1.75452	4.27888	0.0662756	-0.142923	0.558359	0.558359	0.545377	0.473962	6.05857	0.0843961	-0.0139741	0	0.00318038	4.86664	26.8856	0.0129025	6.64715	6.64715	2.01868	5.47436
630	0.220783	0.220783	0.164462	0.264361	0.229419	0.32832	1.89608	4.10415	0.105282	-0.184019	0.589733	0.589733	0.584302	0.504216	5.97366	0.0855174	-0.0205513	0	0.00332651	4.83084	26.8026	0.0115056	6.69178	6.69178	2.04795	5.45174
631	0.204246	0.204246	0.165806	0.239418	0.229622	0.324863	1.97721	4.09121	0.077521	-0.14089	0.564037	0.564037	0.560162	0.481163	6.06274	0.0828746	-0.0113573	0	0.00328712	4.821	26.8576	0.0113037	6.67967	6.67967	2.00361	5.44063
632	0.203398	0.203398	0.0819316	0.292892	0.191113	0.330606	1.67575	4.41209	0.0466252	-0.162262	0.53459	0.53459	0.526089	0.484702	6.08347	0.049888	-0.0155439	0	0.00325646	4.78011	26.6241	0.0303275	6.70518	6.70518	1.97597	5.39218
633	0.408087	0.408087	0.0665146	0.4988	0.188161	0.556568	1.48071	4.21888	0.238219	-0.368913	0.727401	0.727401	0.710695	0.68054	5.73362	0.046861	-0.0227257	0	0.0032609	4.81527	26.498	0.0303502	6.51009	6.51009	2.14562	5.36407
634	0.240532	0.240532	0.0545873	0.354555	0.128073	0.410488	1.90654	4.08772	0.0773262	-0.175555	0.567502	0.567502	0.550548	0.519842	5.98227	0.0476595	-0.0210576	0	0.0068296	4.79675	26.7591	0.0304004	6.58158	6.58158	2.02071	5.43153
635	0.165656	0.165656	0.0520657	0.284411	0.117565	0.32957	2.12584	4.04747	0.00420952	-0.0935736	0.494417	0.494417	0.476042	0.441447	6.1444	0.0529701	-0.0118392	0	0.00682053	4.80446	26.8302	0.0550037	6.66191	6.66191	1.94547	5.45126
636	0.17618	0.17618	0.0305321	0.329503	0.106927	0.420509	2.26044	3.83918	0.0286028	-0.0966776	0.517658	0.517658	0.508402	0.437548	6.11865	0.0801105	-0.0122276	0	0.00692045	4.81263	26.8548	0.0564888	6.61987	6.61987	1.97269	5.45296
637	0.233158	0.233158	0.0649094	0.377383	0.122718	0.461844	1.95252	3.96838	0.108278	-0.154024	0.600499	0.600499	0.594891	0.495001	5.91056	0.105498	-0.0152331	0	0.00673473	4.82025	26.7281	0.0546357	6.50697	6.50697	2.1007	5.43441
638	0.200679	0.200679	0.0584037	0.295207	0.111955	0.353755	2.10112	3.98738	0.018503	-0.106172	0.510163	0.510163	0.500122	0.460783	6.05409	0.0493809	-0.00436099	0	0.00682367	4.84027	27.059	0.0519242	6.58255	6.58255	2.00529	5.49311
639	0.227433	0.227433	0.0605532	0.337066	0.108901	0.397312	1.94605	4.09938	0.046984	-0.148759	0.538894	0.538894	0.541385	0.485095	6.01025	0.0537987	-0.00593544	0	0.00678907	4.85275	27.0579	0.0517079	6.58448	6.58448	2.0286	5.47724
640	0.219849	0.219849	0.0135801	0.345187	0.0474146	0.404602	2.02397	4.05584	0.00783777	-0.146895	0.497947	0.497947	0.495684	0.476959	6.03614	0.0209882	-0.0165344	0	0.00675421	4.82848	27.0276	0.0515279	6.57458	6.57458	1.99111	5.46662
641	0.210803	0.210803	0.00490355	0.369627	0.0442219	0.47145	2.0702	3.95729	0.0215668	-0.150855	0.512131	0.512131	0.510712	0.48286	6.03245	0.0292701	-0.0104424	0	0.00676779	4.79675	26.7999	0.0522092	6.5458	6.5458	1.99939	5.42358
642	0.216642	0.216642	0.0233712	0.360992	0.0563402	0.443743	1.97144	4.11331	0.0314876	-0.160214	0.522307	0.522307	0.518101	0.491851	6.06673	0.0304562	-0.00444055	0	0.00674999	4.82443	26.9443	0.0521171	6.61303	6.61303	1.98569	5.45444
643	0.212558	0.212558	0.0349839	0.314018	0.0694021	0.407589	2.29562	3.82732	0.00253231	-0.129189	0.492985	0.492985	0.487054	0.462565	6.11288	0.03042	-0.00311778	0	0.00674528	4.83008	27.1254	0.000433267	6.66861	6.66861	1.96363	5.4855
644	0.201931	0.201931	0.0334634	0.312658	0.0663353	0.401397	2.40287	3.73176	0.00229994	-0.13401	0.491882	0.491882	0.484612	0.455214	6.11775	0.0366681	-0.00149298	0	0.0068106	4.82989	27.1213	0.00342977	6.71238	6.71238	1.96523	5.48534
645	0.177581	0.177581	0.0381247	0.305639	0.0634204	0.370191	2.29973	3.89542	0.0014353	-0.100775	0.4902	0.4902	0.478886	0.453999	6.14987	0.0362009	-0.00284155	0	0.000649489	4.86255	27.1187	0.000254055	6.75301	6.75301	1.95443	5.48364
646	0.187042	0.187042	0.0485943	0.308201	0.0874346	0.3667	2.40992	3.78677	0.00907848	-0.122413	0.499935	0.499935	0.491738	0.464047	6.15909	0.035888	-0.00886232	0	0.000805152	4.85256	26.9834	0.00105722	6.74286	6.74286	1.94547	5.46538
647	0.239577	0.239577	0.0116589	0.35866	0.0545492	0.462112	2.21476	3.87725	0.0288191	-0.175671	0.514087	0.514087	0.506035	0.491297	6.10264	0.0227895	-0.00889221	0	0.000812949	4.83827	26.798	0.00177996	6.67788	6.67788	1.96714	5.43205
648	0.250145	0.250145	0.0172764	0.401647	0.0481768	0.504928	2.27715	3.71804	0.0685458	-0.205795	0.558689	0.558689	0.557815	0.51223	5.99048	0.0464596	-0.0225228	0	0.000975445	4.87684	26.8499	0.00438145	6.58296	6.58296	2.02873	5.44402
649	0.277353	0.277353	0.0211569	0.439567	0.061661	0.498719	2.18108	3.78841	0.110267	-0.22346	0.598611	0.598611	0.594396	0.53105	5.93547	0.0675608	-0.0127059	0	0.0071767	4.86402	26.6857	0.0170643	6.58493	6.58493	2.06456	5.41871
650	0.277799	0.277799	0.0189696	0.453317	0.0556071	0.516553	2.34683	3.60617	0.116501	-0.175466	0.605366	0.605366	0.618316	0.517432	5.90685	0.0879337	-0.0126275	0	0.00715631	4.83937	26.4253	0.0169592	6.46568	6.46568	2.08908	5.41027
651	0.230128	0.230128	0.0385836	0.358234	0.0730979	0.430716	2.49388	3.51656	0.0452635	-0.117617	0.531004	0.531004	0.542999	0.511156	5.97125	0.0198483	-0.0170446	0	0.00717696	4.79509	26.3198	0.0170364	6.40906	6.40906	2.01818	5.39598
652	0.192882	0.192882	0.113931	0.300126	0.156187	0.392157	2.39856	3.62146	0.0579372	-0.0936551	0.548794	0.548794	0.576333	0.529336	5.99202	0.0194574	-0.0432912	0	0.00713419	4.83155	26.4909	0.0164519	6.41133	6.41133	1.99656	5.40359
653	0.262787	0.262787	0.1358	0.364845	0.12717	0.532891	2.52758	3.39874	0.144063	-0.132063	0.634917	0.634917	0.666533	0.575495	5.91985	0.0594224	-0.0186852	0	0.000594046	4.88206	26.631	0.0166029	6.44694	6.44694	2.06404	5.41965
654	0.240009	0.240009	0.120704	0.343996	0.119914	0.531529	2.57543	3.37291	0.112411	-0.218157	0.603701	0.603701	0.606573	0.543813	5.99322	0.0598887	-0.018917	0	0.000654259	4.85179	26.5066	0.0546404	6.649	6.649	2.02807	5.39283
655	0.166888	0.166888	0.0385206	0.332025	0.0252818	0.624545	2.39329	3.60307	0.0178037	-0.130661	0.506242	0.506242	0.514136	0.466883	6.13205	0.0393591	-0.0183178	0	0.000643913	4.84619	26.5632	0.0563598	6.61276	6.61276	1.9483	5.37338
656	0.193823	0.193823	0.0618283	0.336428	0.0445923	0.591569	2.4284	3.55605	0.0422472	-0.118026	0.5338	0.5338	0.548895	0.50155	6.07171	0.0322507	-0.019415	0	0.00479285	4.87783	26.6324	0.0548381	6.55314	6.55314	1.97939	5.39653
657	0.182324	0.182324	0.0602662	0.318581	0.0761449	0.500765	2.63552	3.45197	0.0218178	-0.110423	0.513525	0.513525	0.534214	0.46742	6.13018	0.0461053	-0.00993666	0	0.00487976	4.87957	26.6228	0.0552882	6.59186	6.59186	1.96183	5.41206
658	0.175878	0.175878	0.0933655	0.319225	0.0373286	0.539334	2.91802	3.14075	0.0714337	-0.110355	0.565152	0.565152	0.565671	0.474452	6.06976	0.0906994	-0.0336415	0	0.00302503	4.86507	26.6913	0.0548001	6.55964	6.55964	2.00344	5.42614
659	0.130858	0.130858	0.0901406	0.252533	0.0480488	0.443729	2.78604	3.42407	0.00799424	-0.0634235	0.501428	0.501428	0.499101	0.414255	6.20278	0.087173	-0.0381158	0	0.00300048	4.88202	26.7671	0.0546724	6.64729	6.64729	1.93443	5.43565
660	0.190329	0.190329	0.075531	0.30008	0.0423067	0.529556	3.05133	3.06085	0.0433359	-0.10444	0.532952	0.532952	0.532856	0.456012	6.15119	0.0769409	-0.0108849	0	0.0030926	4.8678	26.5777	0.0206677	6.63789	6.63789	1.96374	5.39937
661	0.234774	0.234774	0.0486758	0.371556	0.0106044	0.616505	2.86334	3.12668	0.085648	-0.214408	0.579283	0.579283	0.567753	0.516744	6.04937	0.0625387	-0.0220803	0	0.0030419	4.84744	26.3915	0.0204038	6.65394	6.65394	2.00017	5.35856
662	0.246771	0.246771	0.0287273	0.338566	0.00849205	0.502581	2.94462	3.16675	0.0236557	-0.211005	0.516809	0.516809	0.520793	0.505402	6.10165	0.011407	-0.00664419	0	0.0031418	4.84768	26.637	0.0133562	6.73475	6.73475	1.958	5.40781
663	0.273656	0.273656	0.103851	0.311012	0.0709635	0.484389	3.11106	2.89143	0.0744258	-0.24498	0.564572	0.564572	0.571959	0.5404	5.98588	0.0241719	-0.007162	0	0.00327546	4.81804	26.7009	0.0050931	6.68219	6.68219	2.00957	5.43362
664	0.174069	0.174069	0.206422	0.223847	0.183863	0.376829	2.87777	3.13213	0.0746101	-0.142587	0.570179	0.570179	0.584255	0.54775	5.98634	0.0224296	-0.00482982	0	0.00284978	4.86811	26.8365	0.00776228	6.68643	6.68643	2.006	5.44932
665	0.138044	0.138044	0.178609	0.212479	0.131792	0.328133	2.98603	3.17275	0.0299728	-0.0966398	0.525222	0.525222	0.544523	0.502968	6.07418	0.022254	-0.00137143	0	0.00187747	4.87036	27.1989	0.00672987	6.78229	6.78229	1.9703	5.51511
666	0.109305	0.109305	0.162092	0.177341	0.13945	0.351393	3.10614	3.04494	0.00337626	-0.0592339	0.499607	0.499607	0.489892	0.482417	6.15202	0.0171903	-0.00909118	0	0.00190259	4.84646	27.165	0.00805255	6.7581	6.7581	1.92511	5.50926
667	0.128584	0.128584	0.145489	0.213221	0.139349	0.380617	3.10121	3.04067	0.014721	-0.108907	0.512076	0.512076	0.510851	0.486611	6.15099	0.0254642	-0.0220583	0	0.000567736	4.87565	27.0979	0.0182024	6.76421	6.76421	1.9306	5.49713
668	0.127291	0.127291	0.163403	0.186604	0.144321	0.390472	3.07278	3.08866	0.00665313	-0.101459	0.503808	0.503808	0.515713	0.458502	6.18052	0.0453057	-0.0466675	0	0.000385811	4.89528	27.2285	0.0175852	6.76814	6.76814	1.91409	5.52105
669	0.15036	0.15036	0.156016	0.243863	0.163598	0.543685	3.11948	2.88653	0.0481352	-0.0913581	0.545744	0.545744	0.556575	0.482818	6.15672	0.062926	-0.000792322	0	0.000906933	4.93661	27.2363	0.0204266	6.62586	6.62586	1.9582	5.52982
670	0.12272	0.12272	0.147316	0.210772	0.141512	0.498389	3.08582	2.98819	0.0177746	-0.0691468	0.514931	0.514931	0.516765	0.451542	6.19714	0.0633891	-0.00102125	0	0.00713513	4.91764	27.2611	0.00809867	6.71583	6.71583	1.93554	5.53221
671	0.157279	0.157279	0.152893	0.220077	0.146127	0.496191	3.1108	2.9064	0.0307388	-0.115676	0.528328	0.528328	0.521711	0.463743	6.13781	0.0645848	-0.00728925	0	0.00426361	4.91	27.244	0.00799634	6.67274	6.67274	1.96614	5.52596
672	0.148003	0.148003	0.131849	0.213088	0.147076	0.390741	3.10858	3.01998	0.00325577	-0.119433	0.500782	0.500782	0.495542	0.44449	6.17083	0.0562918	-0.0100087	0	0.00469584	4.89882	27.1407	0.00568799	6.7849	6.7849	1.94421	5.50705
673	0.132907	0.132907	0.161765	0.218995	0.176484	0.510546	3.00311	3.01195	0.0240106	-0.0953	0.521809	0.521809	0.520657	0.461119	6.18143	0.0606901	-0.00991311	0	0.00150572	4.92349	27.3144	0.0124157	6.68434	6.68434	1.94395	5.52941
674	0.153381	0.153381	0.167781	0.243227	0.168534	0.53847	2.93303	2.97953	0.0512423	-0.11298	0.549112	0.549112	0.554442	0.479737	6.06512	0.0693755	-0.00698331	0	0.00151562	4.8682	27.0852	0.0124672	6.55106	6.55106	2.00777	5.48619
675	0.147648	0.147648	0.143554	0.218767	0.235722	0.481476	2.76736	3.19759	0.0101353	-0.0835689	0.507773	0.507773	0.517931	0.471399	6.16422	0.0363737	-0.0103886	0	0.00148503	4.87377	26.9981	0.0135136	6.5349	6.5349	1.93995	5.47883
676	0.214659	0.214659	0.155845	0.282167	0.249839	0.74868	2.73675	2.89618	0.0786489	-0.152777	0.57521	0.57521	0.597505	0.535238	6.03394	0.0399715	-0.0104128	0	0.00149126	4.88709	26.8315	0.0182429	6.27314	6.27314	2.00177	5.44817
677	0.181099	0.181099	0.161607	0.228602	0.254075	0.67643	2.57255	3.15759	0.0343636	-0.129739	0.529532	0.529532	0.541607	0.498703	6.11903	0.0308288	-0.0105011	0	0.00151396	4.86663	26.8744	0.018361	6.32264	6.32264	1.95629	5.4658
678	0.170432	0.170432	0.167586	0.243334	0.275415	0.521542	2.4859	3.35638	0.0500208	-0.129526	0.546537	0.546537	0.56285	0.501172	6.07639	0.045365	-0.00270773	0	0.00155079	4.85284	26.9094	0.00587248	6.49728	6.49728	1.98934	5.47918
679	0.140263	0.140263	0.269874	0.115862	0.296552	0.249903	2.52519	3.58201	0.0278503	-0.101335	0.525794	0.525794	0.539277	0.468866	6.11438	0.0569283	-0.00658656	0	0.00155951	4.87818	26.9933	0.000813766	6.77789	6.77789	1.97468	5.49297
680	0.161017	0.161017	0.22702	0.152716	0.280696	0.256533	2.61411	3.47431	0.0254702	-0.118336	0.52148	0.52148	0.537539	0.481086	6.08811	0.0403935	-0.00808118	0	0.00880351	4.84868	27.1301	0.00349034	6.75796	6.75796	1.97218	5.51625
681	0.119194	0.119194	0.278436	0.085343	0.312054	0.227162	2.63583	3.5453	0.0224363	-0.0646963	0.52035	0.52035	0.516098	0.450872	6.20425	0.0694782	-0.00359347	0	0.00874096	4.91255	27.5253	0.000948167	6.82155	6.82155	1.92758	5.59674
682	0.108246	0.108246	0.270622	0.0885731	0.270712	0.219051	2.69411	3.51121	0.0121868	-0.0500146	0.510658	0.510658	0.506927	0.438696	6.18816	0.071962	-0.0060099	0	0.000386837	4.88608	27.3925	0.000686469	6.80868	6.80868	1.93972	5.573
683	0.106536	0.106536	0.25444	0.0906175	0.255261	0.234891	2.70473	3.52276	0.00250967	-0.0253572	0.500725	0.500725	0.493766	0.424113	6.22387	0.0766119	-0.000451535	0	0.000668959	4.86874	27.3151	0.000403654	6.77305	6.77305	1.92525	5.55124
684	0.115871	0.115871	0.300517	0.120269	0.276522	0.31948	2.56282	3.48758	0.0792422	-0.0701139	0.575643	0.575643	0.572722	0.456367	6.07367	0.119276	-0.0139987	0	0.000735953	4.84871	27.0204	0.00148031	6.71417	6.71417	2.01543	5.49169
685	0.136946	0.136946	0.291174	0.135665	0.264337	0.330511	2.64711	3.40138	0.0875578	-0.105575	0.585864	0.585864	0.570904	0.487585	6.07243	0.0982795	-0.02045	0	0.000660821	4.84671	26.8619	0.00109165	6.69752	6.69752	2.00687	5.45851
686	0.152833	0.152833	0.290111	0.15128	0.189088	0.330141	2.60944	3.46435	0.10514	-0.137303	0.602731	0.602731	0.582023	0.507541	6.01099	0.0951895	-0.0205154	0	0.000677648	4.81429	26.6574	0.00117867	6.76513	6.76513	2.04016	5.41725
687	0.124847	0.124847	0.241639	0.133016	0.141621	0.316594	2.51771	3.64977	0.0363291	-0.116091	0.533505	0.533505	0.514711	0.484689	6.11098	0.0488153	-0.0167414	0	0.000633125	4.79912	26.8486	0.000948423	6.75302	6.75302	1.96997	5.4493
688	0.126261	0.126261	0.225101	0.193696	0.117387	0.410793	2.3982	3.75097	0.0617691	-0.108937	0.559135	0.559135	0.556321	0.479059	6.12103	0.0800763	-0.00757269	0	0.000543294	4.85574	26.9498	0.0141366	6.74683	6.74683	1.9849	5.46447
689	0.122212	0.122212	0.213699	0.193072	0.0806054	0.489851	2.46825	3.63082	0.0474466	-0.144982	0.546121	0.546121	0.547595	0.466148	6.12193	0.0799733	-0.0358826	0	0.000591786	4.8424	26.8807	0.000835586	6.71458	6.71458	1.9678	5.45479
690	0.0884681	0.0884681	0.222689	0.128389	0.126104	0.408471	2.67532	3.46959	0.00669031	-0.0849074	0.502725	0.502725	0.499139	0.428355	6.18034	0.0743695	-0.0357098	0	0.00799749	4.81237	26.7937	0.000447725	6.67173	6.67173	1.93103	5.43932
691	0.10189	0.10189	0.220157	0.137861	0.122454	0.433254	2.68087	3.42103	0.01981	-0.0896965	0.518211	0.518211	0.503734	0.447695	6.15387	0.070516	-0.0431271	0	0.00800945	4.79308	26.7342	0.000509695	6.63717	6.63717	1.93911	5.4178
692	0.110779	0.110779	0.241241	0.126727	0.141593	0.422935	2.56408	3.55913	0.0283955	-0.0648257	0.525778	0.525778	0.517094	0.456557	6.17065	0.0692212	-0.00587072	0	0.00799984	4.81501	26.9593	0.000460471	6.6858	6.6858	1.94921	5.46077
693	0.149869	0.149869	0.22733	0.16555	0.108278	0.4787	2.83742	3.23777	0.0491489	-0.121302	0.543672	0.543672	0.536476	0.4658	6.1257	0.0778729	-0.0183353	0	0.0126712	4.79098	26.8246	0.000577537	6.66078	6.66078	1.9687	5.43528
694	0.181834	0.181834	0.217361	0.190631	0.0806639	0.518318	2.71702	3.30088	0.0602174	-0.200305	0.557363	0.557363	0.5486	0.487232	6.06828	0.0701313	-0.0129113	0	0.0126478	4.7536	26.8518	0.00560064	6.64307	6.64307	1.99632	5.42587
695	0.162594	0.162594	0.233167	0.1204	0.10553	0.385903	2.72578	3.37505	0.00475414	-0.163839	0.5032	0.5032	0.505727	0.4658	6.08653	0.0374	-0.0217511	0	0.00207626	4.78343	26.9075	0.0134728	6.7136	6.7136	1.97179	5.43946
696	0.201411	0.201411	0.225589	0.146347	0.0881215	0.529966	2.84965	3.02877	0.0269747	-0.233595	0.522675	0.522675	0.514192	0.490674	5.98232	0.0320007	-0.0582705	0	0.00131878	4.75313	26.7163	0.0225775	6.50754	6.50754	1.99573	5.40223
697	0.264216	0.264216	0.234976	0.18762	0.0980392	0.721782	2.77776	2.8769	0.0768247	-0.274446	0.571851	0.571851	0.567754	0.545129	5.90673	0.0267213	-0.0583995	0	0.00135164	4.8064	26.6904	0.034162	6.28389	6.28389	2.03332	5.40377
698	0.276405	0.276405	0.289617	0.158502	0.135332	0.669732	2.5034	3.20157	0.0954286	-0.256951	0.590843	0.590843	0.604032	0.566082	5.90601	0.0247614	-0.0279427	0	0.00123383	4.83066	26.7926	0.0323495	6.36417	6.36417	2.04884	5.41577
699	0.265516	0.265516	0.315786	0.178568	0.16438	0.739789	2.50555	3.09429	0.153721	-0.227509	0.648788	0.648788	0.631136	0.613542	5.87287	0.035246	-0.0141999	0	0.00122331	4.86306	26.8795	0.0322955	6.34053	6.34053	2.07515	5.4547
700	0.214024	0.214024	0.34578	0.104904	0.224812	0.436915	2.45749	3.46452	0.0980323	-0.187254	0.594571	0.594571	0.590303	0.560591	5.99343	0.0339798	-0.0236335	0	0.00120617	4.86411	26.8358	0.0131494	6.57475	6.57475	2.01012	5.45759
701	0.254086	0.254086	0.322555	0.138162	0.114816	0.416641	2.61397	3.35158	0.109884	-0.214911	0.608489	0.608489	0.605047	0.591362	5.89197	0.0171266	-0.0406296	0	0.00117973	4.87655	27.0124	0.0123869	6.58548	6.58548	2.04489	5.50671
702	0.30356	0.30356	0.280927	0.181127	0.0721685	0.474876	2.8637	2.99874	0.106446	-0.309619	0.60407	0.60407	0.619109	0.59879	5.79037	0.00527946	-0.1011	0	0.00844388	4.79258	26.8662	0.0123981	6.44437	6.44437	2.05183	5.45552
703	0.33654	0.33654	0.331807	0.169986	0.140644	0.461315	2.617	3.21399	0.140024	-0.31341	0.638961	0.638961	0.661011	0.632836	5.77194	0.00612515	-0.0353799	0	0.00854779	4.83408	27.0159	0.0129294	6.50334	6.50334	2.09415	5.47841
704	0.276654	0.276654	0.334968	0.125031	0.121486	0.46018	2.60676	3.3529	0.101864	-0.253442	0.599234	0.599234	0.607295	0.584139	5.93403	0.0150946	-0.0102745	0	0.00190492	4.88827	27.1318	0.0153945	6.60011	6.60011	2.03327	5.51233
705	0.344271	0.344271	0.393485	0.13371	0.181582	0.465132	2.62429	3.19922	0.179941	-0.288957	0.677004	0.677004	0.665985	0.661772	5.80424	0.015232	-0.000824018	0	0.00536175	4.85095	26.8452	0.0156785	6.49207	6.49207	2.10078	5.45128
706	0.289959	0.289959	0.411295	0.122151	0.214549	0.408781	2.53994	3.29915	0.185145	-0.238875	0.681105	0.681105	0.674199	0.650801	5.78822	0.0303042	-0.00017799	0	0.00227692	4.8637	27.0618	0.0106459	6.52117	6.52117	2.11746	5.4914
707	0.219733	0.219733	0.382615	0.0545368	0.203857	0.287116	2.74605	3.27523	0.0978088	-0.176752	0.593916	0.593916	0.579361	0.58104	5.93289	0.0128762	-0.0157643	0	0.0128838	4.85188	27.2157	0.0110282	6.61913	6.61913	2.0234	5.5185
708	0.263479	0.263479	0.429634	0.0840479	0.260674	0.267222	2.62078	3.27739	0.174945	-0.211626	0.669485	0.669485	0.649506	0.656517	5.77655	0.0129679	-0.0154593	0	0.0200116	4.83241	26.8503	0.00736008	6.51729	6.51729	2.09779	5.45173
709	0.265176	0.265176	0.424541	0.0987803	0.259871	0.280636	2.62048	3.26083	0.182499	-0.20993	0.674065	0.674065	0.663431	0.652833	5.75839	0.0212314	-0.0119161	0	0.0200602	4.82982	26.8973	0.00760406	6.50824	6.50824	2.11286	5.44635
710	0.248097	0.248097	0.444425	0.0634594	0.304568	0.200385	2.58691	3.37692	0.158393	-0.185115	0.655645	0.655645	0.646877	0.632117	5.82191	0.023528	-0.0120237	0	0.0101867	4.8918	27.1584	0.0100007	6.534	6.534	2.0881	5.50373
711	0.256662	0.256662	0.468432	0.0978905	0.400879	0.229989	2.29441	3.459	0.223276	-0.187975	0.720579	0.720579	0.700944	0.677702	5.68333	0.0428768	-0.00793281	0	0.001071	4.88343	27.0233	0.00393138	6.39566	6.39566	2.17362	5.4719
712	0.177176	0.177176	0.458908	0.0395737	0.385638	0.182588	2.27926	3.57188	0.157047	-0.132713	0.655492	0.655492	0.62864	0.611028	5.79072	0.0444643	-0.0139631	0	0.011846	4.87171	26.998	0.00440385	6.42938	6.42938	2.11175	5.4665
713	0.11912	0.11912	0.284745	0.140487	0.203037	0.319028	2.29864	3.70496	0.0654944	-0.0902726	0.56428	0.56428	0.557902	0.519466	5.96777	0.0448134	-0.00129125	0	0.0119213	4.88908	26.959	0.00478048	6.62842	6.62842	2.03063	5.47561
714	0.125354	0.125354	0.268234	0.122081	0.185398	0.310213	2.09044	3.94683	0.0309827	-0.0486899	0.53032	0.53032	0.526074	0.485767	6.00681	0.0445529	-0.00107073	0	0.0118885	4.86362	27.0233	0.00630053	6.59116	6.59116	2.0118	5.47394
715	0.147737	0.147737	0.257482	0.15782	0.176951	0.345049	1.91183	4.07165	0.0468844	-0.0791273	0.545203	0.545203	0.547998	0.501271	5.95749	0.0439326	-0.00690356	0	0.0118616	4.87267	26.9694	0.00616747	6.56674	6.56674	2.03422	5.46119
716	0.147957	0.147957	0.240987	0.129018	0.0395469	0.462588	1.90079	4.19269	0.00314395	-0.101754	0.501902	0.501902	0.508244	0.460691	6.08737	0.0412107	-0.00695048	0	0.00524847	4.91208	26.9466	0.0061715	6.66089	6.66089	1.96995	5.46205
717	0.150381	0.150381	0.274409	0.0924503	0.072004	0.364601	1.93526	4.18223	0.00322447	-0.136417	0.500127	0.500127	0.51996	0.464074	6.03413	0.0360531	-0.0552651	0	0.0061132	4.87467	26.8703	0.00159377	6.64222	6.64222	1.96952	5.45692
718	0.152012	0.152012	0.366583	0.107611	0.0205009	0.50638	1.74645	4.26717	0.113119	-0.111546	0.608032	0.608032	0.61713	0.476309	5.92337	0.131723	-0.0551902	0	0.00337543	4.91927	26.8442	0.00149818	6.63308	6.63308	2.07364	5.45118
719	0.141302	0.141302	0.278776	0.090082	0.0111597	0.481923	1.45761	4.70945	0.00986537	-0.0395585	0.508047	0.508047	0.559493	0.440936	6.10065	0.0671106	-0.0112831	0	0.00347569	4.95529	27.2156	0.00199381	6.71509	6.71509	1.98276	5.51684
720	0.148485	0.148485	0.267179	0.0999248	0.0130047	0.456592	1.51441	4.65953	0.00820858	-0.0666044	0.503999	0.503999	0.558233	0.451744	6.08531	0.0522547	-0.0115669	0	0.00354921	4.95074	27.1353	0.00258697	6.73099	6.73099	1.98301	5.51574
721	0.152804	0.152804	0.287901	0.0904516	0.0252316	0.451569	1.43887	4.72163	0.0191203	-0.0694388	0.515597	0.515597	0.568458	0.460157	6.06885	0.0554396	-0.00897344	0	0.00143324	4.94797	27.1066	0.00194896	6.73098	6.73098	1.99533	5.5038
722	0.139568	0.139568	0.32167	0.0390455	0.0584076	0.409426	1.52237	4.66838	0.00315211	-0.0803593	0.49868	0.49868	0.551256	0.448063	6.10733	0.0506176	-0.0370927	0	0.00141687	4.91264	26.9463	0.00186823	6.74282	6.74282	1.95972	5.46468
723	0.138974	0.138974	0.310515	0.054696	0.0729192	0.477417	1.69599	4.38838	0.00714805	-0.0680329	0.503806	0.503806	0.554222	0.473512	6.08049	0.0302945	-0.0576854	0	0.00612881	4.87917	26.9726	0.00787407	6.59272	6.59272	1.95078	5.46826
724	0.236797	0.236797	0.281486	0.11878	0.0403998	0.542468	1.76207	4.2645	0.0263903	-0.168501	0.523055	0.523055	0.587173	0.490961	6.02227	0.0320949	-0.0576016	0	0.00543863	4.87344	26.8827	0.00776789	6.56216	6.56216	1.97992	5.44578
725	0.229255	0.229255	0.247668	0.130248	0.00150054	0.553132	1.78698	4.29784	0.00989619	-0.131954	0.504304	0.504304	0.556953	0.487414	6.0825	0.0168897	-0.00804205	0	0.0142293	4.87955	27.14	0.00778962	6.65718	6.65718	1.95896	5.48967
726	0.23101	0.23101	0.246425	0.13171	0.00229576	0.552592	1.82756	4.27528	0.000921323	-0.119628	0.497652	0.497652	0.566247	0.482431	6.09147	0.0152214	-0.00267615	0	0.0142652	4.91101	27.2984	0.00796572	6.65597	6.65597	1.95671	5.52059
727	0.229909	0.229909	0.256351	0.130948	0.0090456	0.530445	1.79434	4.34353	0.0101955	-0.132021	0.507354	0.507354	0.57507	0.487883	6.10229	0.0194714	-0.000380301	0	0.0143193	4.91198	27.4035	0.00822905	6.7124	6.7124	1.95461	5.54052
728	0.257061	0.257061	0.264974	0.121605	0.0127147	0.484903	1.75789	4.37654	0.0117788	-0.175089	0.509165	0.509165	0.558852	0.508115	6.0732	0.0010507	-0.00094965	0	0.00201172	4.87592	27.2503	0.00443037	6.73822	6.73822	1.96592	5.50819
729	0.274539	0.274539	0.307127	0.129778	0.0163006	0.488948	1.94803	4.15301	0.0558872	-0.195781	0.55335	0.55335	0.603279	0.548506	6.003	0.00484414	-0.0122683	0	0.00208495	4.90969	27.2303	0.00299752	6.71607	6.71607	1.99731	5.53224
730	0.298666	0.298666	0.308641	0.161898	0.0112134	0.543216	2.04202	3.93636	0.0843774	-0.216003	0.579427	0.579427	0.645636	0.565117	5.88717	0.0143098	-0.00942726	0	0.00204832	4.89931	27.041	0.0040582	6.5932	6.5932	2.06189	5.49454
731	0.365246	0.365246	0.272143	0.275295	0.00531825	0.623791	1.88938	3.93988	0.16909	-0.302369	0.662939	0.662939	0.723074	0.626788	5.73529	0.0361503	-0.0251846	0	0.00210625	4.88027	26.8201	0.00423572	6.53983	6.53983	2.13717	5.44442
732	0.46549	0.46549	0.275224	0.361159	0.00786372	0.70444	1.79788	3.80005	0.274089	-0.406398	0.764794	0.764794	0.783976	0.722056	5.52626	0.0427388	-0.0248568	0	0.00202117	4.83317	26.3821	0.0135179	6.38699	6.38699	2.24716	5.35333
733	0.378528	0.378528	0.297502	0.30476	0.0418206	0.625249	1.82427	3.91306	0.234879	-0.329589	0.729668	0.729668	0.749076	0.654955	5.65532	0.0747126	-0.0249578	0	0.00204733	4.86475	26.7592	0.0135959	6.48754	6.48754	2.19852	5.42655
734	0.32714	0.32714	0.230635	0.248901	0.0473736	0.513235	1.91504	3.97535	0.112883	-0.269076	0.606943	0.606943	0.628541	0.605739	5.82246	0.00120481	-0.0309101	0	0.00214614	4.86281	26.7715	0.0140762	6.49356	6.49356	2.07529	5.43495
735	0.334182	0.334182	0.216093	0.241498	0.0362976	0.470127	1.86356	3.98078	0.0919302	-0.294912	0.586007	0.586007	0.606642	0.584238	5.74412	0.00176898	-0.0305833	0	0.00206171	4.84922	26.613	0.0136658	6.449	6.449	2.11498	5.40014
736	0.296595	0.296595	0.237788	0.199514	0.00943087	0.458141	1.74439	4.22896	0.0719778	-0.247007	0.569198	0.569198	0.592585	0.56364	5.84834	0.00555794	-0.0303727	0	0.00200748	4.91737	27.0413	0.013402	6.54986	6.54986	2.06465	5.48573
737	0.303471	0.303471	0.230919	0.209125	0.0035361	0.460132	1.70956	4.31949	0.073167	-0.236517	0.570356	0.570356	0.600691	0.564589	5.89203	0.00576653	-0.000374186	0	9.49164e-05	4.92736	27.1849	0.0169205	6.61331	6.61331	2.06003	5.51623
738	0.260583	0.260583	0.237527	0.203651	0.00523615	0.459893	1.48044	4.61024	0.0735737	-0.196878	0.566543	0.566543	0.598499	0.562648	5.95732	0.00389475	-0.000142393	0	3.52353e-05	4.90933	27.3139	0.0366974	6.63438	6.63438	2.02559	5.5173
739	0.281561	0.281561	0.256593	0.203008	0.0252263	0.459659	1.41595	4.58741	0.0987587	-0.224235	0.593404	0.593404	0.616728	0.589507	5.87152	0.0038979	-0.00014394	0	3.56336e-05	4.88704	27.1997	0.0366991	6.56847	6.56847	2.06849	5.50053
740	0.26281	0.26281	0.229864	0.180133	0.00999814	0.418989	1.42068	4.672	0.0570977	-0.209354	0.554319	0.554319	0.563704	0.549615	5.95796	0.00470399	-0.00704181	0	0.000129221	4.87362	26.9605	0.040029	6.61212	6.61212	2.02229	5.47525
741	0.287796	0.287796	0.242977	0.1911	0.0386878	0.447609	1.53945	4.51767	0.0927253	-0.230547	0.590341	0.590341	0.595624	0.566189	5.94779	0.0241518	-0.00516693	0	5.14211e-05	4.89972	27.0378	0.0396475	6.60577	6.60577	2.03785	5.49102
742	0.259335	0.259335	0.306576	0.0711348	0.111594	0.331529	1.55487	4.53217	0.0435993	-0.217576	0.5398	0.5398	0.515761	0.517716	6.01441	0.0220839	-0.0185885	0	0.000165881	4.85545	27.1451	0.0402099	6.60399	6.60399	1.9952	5.51237
743	0.299188	0.299188	0.357803	0.0535597	0.137986	0.316652	1.46794	4.61249	0.0754746	-0.273344	0.5726	0.5726	0.548058	0.555689	5.98701	0.0169105	-0.0354251	0	0.00180648	4.87892	27.3487	0.0399015	6.64422	6.64422	1.99584	5.56375
744	0.25371	0.25371	0.329094	0.0533611	0.19181	0.323807	1.44919	4.64064	0.0400487	-0.21061	0.537243	0.537243	0.517788	0.524663	6.08766	0.0125796	-0.00354789	0	0.0017912	4.84957	27.1016	0.12831	6.55828	6.55828	1.95952	5.51119
745	0.243887	0.243887	0.314887	0.0901284	0.195738	0.377921	1.60201	4.45463	0.0581554	-0.208409	0.554779	0.554779	0.545694	0.51665	6.0846	0.0381292	-0.00252481	0	0.00192596	4.81535	26.7875	0.131894	6.52188	6.52188	1.97564	5.45136
746	0.191667	0.191667	0.350726	0.0074803	0.206175	0.316421	1.65998	4.45634	0.0106227	-0.136293	0.509542	0.509542	0.505456	0.467264	6.13346	0.0422775	-0.0181879	0	0.00177622	4.86899	27.0439	0.0507194	6.5643	6.5643	1.94533	5.51386
747	0.222712	0.222712	0.339702	0.0313999	0.21869	0.351758	1.81366	4.24041	0.0266858	-0.195907	0.523236	0.523236	0.525585	0.501837	6.09893	0.0213988	-0.0116105	0	0.00598194	4.87322	27.0798	0.00579948	6.61706	6.61706	1.95451	5.52188
748	0.212568	0.212568	0.329874	0.0314711	0.157599	0.23042	1.95846	4.2835	0.0181641	-0.173575	0.512319	0.512319	0.507919	0.503508	6.12206	0.00881025	-0.00164455	0	0.00602739	4.8892	27.2459	0.00428992	6.80785	6.80785	1.94149	5.56002
749	0.191222	0.191222	0.32284	0.019789	0.152997	0.264262	2.05408	4.16431	0.00588366	-0.136466	0.499449	0.499449	0.487219	0.48268	6.14843	0.0167692	-0.00507854	0	0.0075177	4.88969	27.1541	0.0195577	6.72957	6.72957	1.92848	5.53906
750	0.210318	0.210318	0.361191	0.027796	0.190576	0.268832	2.0811	4.01453	0.0391115	-0.19015	0.534843	0.534843	0.540309	0.526465	6.01473	0.00837784	-0.0399075	0	0.00995957	4.92688	27.242	0.0196234	6.61765	6.61765	1.97461	5.52823
751	0.243517	0.243517	0.422228	0.0222004	0.235402	0.210781	1.94336	4.13988	0.0921543	-0.232786	0.58684	0.58684	0.599536	0.510255	5.92989	0.0765843	-0.0481893	0	0.0178817	4.88392	26.9726	0.0155776	6.65749	6.65749	2.04164	5.47964
752	0.200265	0.200265	0.45247	0.0111778	0.194846	0.328683	1.82543	4.25078	0.107634	-0.154319	0.605893	0.605893	0.609789	0.479841	5.98994	0.126051	-0.000921488	0	0.01788	4.8808	26.9511	0.0169274	6.67403	6.67403	2.05847	5.47942
753	0.2471	0.2471	0.379953	0.0631074	0.122261	0.379887	1.96443	4.15854	0.100097	-0.195506	0.592902	0.592902	0.592889	0.46307	6.03223	0.129833	-0.0154549	0	0.0178785	4.86158	26.7521	0.0169204	6.69921	6.69921	2.03219	5.42336
754	0.205906	0.205906	0.377101	0.0248406	0.111487	0.324859	1.85841	4.34003	0.0587394	-0.192125	0.553838	0.553838	0.552528	0.423858	6.08226	0.12998	-0.0190901	0	0.0191033	4.82172	26.8502	0.0258615	6.77387	6.77387	2.0068	5.43578
755	0.267963	0.267963	0.421891	0.0267751	0.152269	0.315805	1.58934	4.53715	0.104755	-0.232926	0.60232	0.60232	0.588717	0.484328	6.00584	0.117991	-0.0114904	0	0.0190455	4.86691	26.8644	0.0255782	6.68605	6.68605	2.04289	5.44592
756	0.269962	0.269962	0.38446	0.0179766	0.187091	0.197561	1.48406	4.72103	0.0556225	-0.214057	0.555167	0.555167	0.544207	0.491224	6.04554	0.0639429	-0.00645313	0	0.0189713	4.86793	26.8438	0.0856116	6.64706	6.64706	1.99848	5.43584
757	0.310958	0.310958	0.402489	0.0351918	0.217549	0.208953	1.526	4.59701	0.0873579	-0.263273	0.584538	0.584538	0.580674	0.531042	5.96883	0.0534955	-0.024873	0	0.0189757	4.83715	26.8782	0.0843496	6.59271	6.59271	2.02298	5.43982
758	0.315711	0.315711	0.353922	0.0844625	0.207703	0.306868	1.55219	4.48279	0.0597243	-0.306097	0.558881	0.558881	0.584451	0.551293	5.9651	0.00758827	-0.0254562	0	0.0189986	4.86295	26.8964	0.0852927	6.50407	6.50407	1.99878	5.44809
759	0.295125	0.295125	0.330412	0.107556	0.187774	0.413674	1.64865	4.29734	0.0652028	-0.268943	0.562828	0.562828	0.581736	0.53714	5.9657	0.0256878	-0.0119425	0	0.018438	4.83371	26.7781	0.0343748	6.47595	6.47595	2.01628	5.42803
760	0.318213	0.318213	0.414986	0.0983817	0.251261	0.363396	1.68658	4.25633	0.140273	-0.283283	0.637751	0.637751	0.656555	0.539851	5.90101	0.0978997	-0.00228539	0	0.0183452	4.84868	26.847	0.00451821	6.57551	6.57551	2.08968	5.43749
761	0.334136	0.334136	0.413803	0.089152	0.191441	0.369497	1.74642	4.22125	0.119202	-0.299583	0.61425	0.61425	0.646501	0.547533	5.88211	0.0667176	-0.0025255	0	0.0184095	4.841	26.7904	0.00523024	6.56898	6.56898	2.08371	5.42701
762	0.255607	0.255607	0.437719	0.0040801	0.191194	0.296727	1.78784	4.34679	0.0511582	-0.236702	0.547113	0.547113	0.589222	0.468321	6.03334	0.0787918	-0.00410386	0	0.0183299	4.85395	27.1977	0.00484439	6.67725	6.67725	2.01342	5.50147
763	0.247318	0.247318	0.399984	0.000264616	0.173908	0.283336	1.92108	4.29488	0.0233232	-0.235396	0.520837	0.520837	0.544743	0.458714	6.12846	0.0621232	-0.00502358	0	0.0183048	4.86192	27.2376	0.0489988	6.70684	6.70684	1.95711	5.51473
764	0.259749	0.259749	0.348794	0.0323904	0.138049	0.301641	1.79081	4.35569	0.00108776	-0.248276	0.497048	0.497048	0.524316	0.474306	6.06188	0.0227425	-0.021008	0	0.0184477	4.85069	27.0009	0.0496836	6.58961	6.58961	1.96282	5.47261
765	0.257227	0.257227	0.347357	0.0245644	0.146359	0.292026	1.76771	4.34518	0.00686972	-0.240096	0.506332	0.506332	0.501703	0.487937	6.04958	0.0183951	-0.0207429	0	0.0185989	4.85469	27.1324	0.0499685	6.57292	6.57292	1.96685	5.49155
766	0.288272	0.288272	0.3321	0.08051	0.129515	0.347518	1.71847	4.40791	0.0317949	-0.268688	0.529143	0.529143	0.54576	0.510634	6.05766	0.0185094	-0.0205309	0	0.0164603	4.85319	26.812	0.0487121	6.60902	6.60902	1.96549	5.46381
767	0.298673	0.298673	0.284375	0.127117	0.118577	0.362391	1.83645	4.25732	0.0280298	-0.219731	0.524423	0.524423	0.544026	0.521863	6.03071	0.00255992	-0.00630982	0	0.0164439	4.85984	26.9228	0.0486337	6.49893	6.49893	1.9769	5.48356
768	0.272476	0.272476	0.240476	0.142758	0.0701418	0.376484	1.88276	4.27332	0.000753133	-0.250687	0.497206	0.497206	0.518703	0.486053	6.08401	0.0111529	-0.0364933	0	0.016411	4.84269	26.7418	0.0484109	6.57682	6.57682	1.93952	5.45044
769	0.273749	0.273749	0.309531	0.115424	0.138137	0.433813	1.87145	4.15105	0.040598	-0.266326	0.537607	0.537607	0.563457	0.520479	6.03099	0.017128	-0.0361429	0	0.0163704	4.84622	26.8134	0.0524039	6.49408	6.49408	1.96917	5.46509
770	0.234166	0.234166	0.326544	0.0585962	0.190844	0.329282	1.92126	4.19339	0.000553848	-0.240321	0.499331	0.499331	0.53677	0.477594	6.09801	0.0217372	-0.0389322	0	0.0185487	4.86453	26.9896	0.0525891	6.56133	6.56133	1.93511	5.50354
771	0.221831	0.221831	0.326007	0.0595909	0.174425	0.339943	2.0664	4.05797	0.00716045	-0.236578	0.504766	0.504766	0.540832	0.482365	6.09791	0.0224015	-0.0454598	0	0.0186367	4.87819	26.992	0.0611811	6.56838	6.56838	1.93201	5.51129
772	0.287703	0.287703	0.30776	0.122363	0.135663	0.408659	2.08178	4.00987	0.0495115	-0.261602	0.5444	0.5444	0.586737	0.538459	6.04924	0.00594062	-0.00554529	0	0.00372552	4.89274	27.3326	0.0612522	6.58289	6.58289	1.97531	5.54337
773	0.208055	0.208055	0.319383	0.0596811	0.14662	0.30401	2.14142	4.05983	0.00990305	-0.182688	0.500387	0.500387	0.535121	0.469943	6.11676	0.0304438	-0.0269244	0	0.00372609	4.84074	27.3363	0.0564589	6.64239	6.64239	1.94263	5.53627
774	0.270766	0.270766	0.34873	0.0986268	0.184761	0.302226	2.24092	3.83998	0.0963205	-0.242223	0.587278	0.587278	0.598569	0.533274	5.96932	0.0540033	-0.0254248	0	0.00376601	4.84623	27.3238	0.0544415	6.58661	6.58661	2.03162	5.5352
775	0.250956	0.250956	0.297333	0.0677366	0.202313	0.174208	2.00161	4.24952	0.0187431	-0.188037	0.510345	0.510345	0.516224	0.50321	6.11142	0.0071347	-0.00176599	0	0.00379776	4.86898	27.3269	0.0537313	6.67414	6.67414	1.94109	5.53788
776	0.286404	0.286404	0.314636	0.11223	0.200935	0.254449	1.95355	4.17885	0.0934816	-0.232896	0.58723	0.58723	0.564182	0.558079	6.0236	0.0291513	-0.00820417	0	0.00384215	4.87197	27.0114	0.137336	6.58563	6.58563	1.99233	5.48885
777	0.277292	0.277292	0.27956	0.132796	0.197519	0.281325	2.14205	3.87195	0.0850305	-0.24511	0.57593	0.57593	0.555117	0.544834	5.93773	0.0310958	-0.0293571	0	0.00389457	4.79346	26.8099	0.0287161	6.58176	6.58176	2.02581	5.45114
778	0.269052	0.269052	0.285313	0.109101	0.218982	0.253053	1.96502	4.01106	0.0778702	-0.273566	0.562172	0.562172	0.537471	0.537248	5.91064	0.024924	-0.0415486	0	0.015913	4.76607	26.6343	0.0211991	6.62106	6.62106	2.02505	5.41086
779	0.205009	0.205009	0.254558	0.0677263	0.217232	0.222551	1.84207	4.26968	0.000230874	-0.194502	0.487248	0.487248	0.469103	0.471985	6.08243	0.0152631	-0.0307624	0	0.0038553	4.80181	26.7709	0.00717614	6.67223	6.67223	1.94541	5.43848
780	0.248075	0.248075	0.201669	0.158168	0.170414	0.305087	1.85799	4.16148	0.0173841	-0.233377	0.505975	0.505975	0.507631	0.487643	5.98734	0.0183319	-0.0234798	0	0.0157528	4.84189	26.9616	0.00762863	6.57056	6.57056	2.00094	5.46037
781	0.25082	0.25082	0.25727	0.147652	0.186003	0.278003	1.80017	4.31814	0.0653696	-0.220315	0.55495	0.55495	0.547701	0.492015	6.03461	0.0629349	-0.00961225	0	0.0157145	4.87337	27.2237	0.00744608	6.69931	6.69931	2.00672	5.51247
782	0.23517	0.23517	0.213434	0.146396	0.146956	0.254108	1.79345	4.42287	0.0184766	-0.188799	0.509973	0.509973	0.502748	0.478144	6.11464	0.0318286	-0.00200119	0	0.0157805	4.89227	27.3593	0.00704106	6.74684	6.74684	1.9538	5.54907
783	0.259408	0.259408	0.233285	0.157578	0.183784	0.257369	1.9951	4.14124	0.0495809	-0.242995	0.540347	0.540347	0.53367	0.502099	6.04382	0.0382478	-0.0284435	0	0.0158065	4.89663	27.2893	0.00453806	6.68924	6.68924	1.97365	5.55619
784	0.261248	0.261248	0.22799	0.157166	0.172184	0.2589	1.97328	4.1985	0.0375824	-0.241684	0.530006	0.530006	0.532992	0.495889	6.06987	0.034117	-0.027831	0	0.00890814	4.90448	27.1346	0.00373317	6.69178	6.69178	1.96122	5.52079
785	0.251176	0.251176	0.207512	0.146393	0.151121	0.310897	1.94035	4.22093	0.0161496	-0.203808	0.50649	0.50649	0.493855	0.496864	6.12945	0.00962617	-0.000683203	0	0.00113863	4.87624	27.0548	0.0106885	6.65851	6.65851	1.93459	5.50055
786	0.300474	0.300474	0.241936	0.150054	0.184754	0.267845	1.99173	4.13963	0.054763	-0.274917	0.543605	0.543605	0.53167	0.532397	6.05229	0.011208	-0.000709334	0	0.000120749	4.86929	26.9649	0.0114982	6.66083	6.66083	1.97964	5.47772
787	0.391821	0.391821	0.277485	0.206856	0.247743	0.344595	1.90627	3.98054	0.136943	-0.331374	0.63064	0.63064	0.625927	0.628327	5.85322	0.00231278	-0.000956278	0	0.000189779	4.87325	26.9881	0.0121675	6.42372	6.42372	2.07082	5.45957
788	0.403177	0.403177	0.26884	0.220474	0.236329	0.423808	1.80837	3.93224	0.138847	-0.391877	0.631732	0.631732	0.630581	0.629064	5.77017	0.00266885	-0.00668348	0	0.00366929	4.83996	26.7364	0.0162432	6.34787	6.34787	2.11155	5.40521
789	0.294841	0.294841	0.290025	0.0996602	0.260024	0.245093	1.87111	4.10533	0.0382297	-0.279546	0.53654	0.53654	0.534986	0.53429	5.94657	0.00225018	-0.0104889	0	0.00369029	4.8547	26.9257	0.0102862	6.48897	6.48897	2.02101	5.44615
790	0.267051	0.267051	0.301321	0.0615722	0.251183	0.188138	2.07604	3.98741	0.00592906	-0.236746	0.500172	0.500172	0.507527	0.472499	5.99524	0.0276728	-0.00728362	0	0.00371498	4.84425	26.9992	0.00996964	6.56992	6.56992	2.01098	5.46345
791	0.318504	0.318504	0.292898	0.116241	0.25083	0.263352	2.04632	3.96919	0.053093	-0.276417	0.549638	0.549638	0.566258	0.52055	5.96344	0.0290882	-0.00818021	0	0.00381137	4.84892	26.7229	0.0104226	6.56195	6.56195	2.02969	5.41642
792	0.351992	0.351992	0.228679	0.181163	0.163209	0.350763	1.95755	4.0505	0.0524482	-0.291269	0.549994	0.549994	0.565427	0.541373	5.9566	0.00862124	-0.00837722	0	0.00277071	4.8561	26.7436	0.0120942	6.51931	6.51931	2.02407	5.41695
793	0.332381	0.332381	0.241121	0.154701	0.176288	0.300916	1.93301	4.07423	0.0413216	-0.295284	0.538041	0.538041	0.54825	0.529639	5.93619	0.00840181	-0.0099196	0	0.00310214	4.86479	26.8159	0.0119543	6.55945	6.55945	2.03234	5.43057
794	0.282937	0.282937	0.2457	0.127036	0.175952	0.21101	1.94134	4.23523	0.0143524	-0.234583	0.509836	0.509836	0.52469	0.484886	6.03884	0.0249497	-0.00987811	0	0.00309054	4.85556	26.7814	0.0110426	6.66408	6.66408	1.98685	5.42487
795	0.282821	0.282821	0.24489	0.118424	0.143184	0.19104	1.92542	4.31772	0.003913	-0.241329	0.501452	0.501452	0.512007	0.475579	6.06536	0.0258733	-0.00523795	0	0.0030418	4.85398	26.7757	0.00404959	6.77498	6.77498	1.97229	5.42704
796	0.303659	0.303659	0.250081	0.148482	0.157759	0.331177	1.87903	4.21712	0.0330688	-0.194814	0.529827	0.529827	0.566889	0.498879	6.0182	0.0309479	-0.00898176	0	0.00312837	4.89772	26.8318	0.0424437	6.49228	6.49228	2.00014	5.43581
797	0.271475	0.271475	0.21915	0.148893	0.123406	0.309223	1.80796	4.35801	0.0090958	-0.193025	0.506478	0.506478	0.531738	0.480581	6.06686	0.0258968	-0.00470239	0	0.00107234	4.86838	26.7101	0.0412509	6.57812	6.57812	1.97048	5.41599
798	0.289243	0.289243	0.232339	0.205296	0.146305	0.329744	1.79212	4.33137	0.0720866	-0.245343	0.569028	0.569028	0.604512	0.492136	5.99503	0.0768926	-0.0372811	0	0.00105989	4.89884	26.8393	0.0433367	6.57896	6.57896	2.0211	5.43681
799	0.234779	0.234779	0.299214	0.106641	0.174849	0.272965	1.80772	4.43888	0.0674892	-0.18142	0.565005	0.565005	0.566169	0.461728	6.12824	0.103278	-0.0254492	0	0.00116717	4.89482	27.0941	0.0438431	6.69688	6.69688	1.97431	5.48629
800	0.208684	0.208684	0.243645	0.120276	0.118331	0.312775	1.83775	4.48884	0.0176983	-0.146248	0.515065	0.515065	0.530248	0.428097	6.22745	0.0869685	-0.00821369	0	0.001103	4.9265	27.3115	0.0435403	6.7315	6.7315	1.92724	5.53311
801	0.257859	0.257859	0.285895	0.135121	0.0953864	0.423571	1.63531	4.44233	0.0753968	-0.247238	0.568178	0.568178	0.588442	0.455359	6.00815	0.112819	-0.0283303	0	0.00104255	4.89128	27.0521	0.0445992	6.66326	6.66326	2.04521	5.48263
802	0.182193	0.182193	0.20328	0.175685	0.0832057	0.415019	1.73982	4.4214	0.0276892	-0.166261	0.525383	0.525383	0.557682	0.426842	6.10177	0.0985414	-0.0256627	0	0.00106674	4.92258	27.3224	0.00744741	6.72721	6.72721	1.98887	5.56024
803	0.170789	0.170789	0.206688	0.151249	0.08205	0.387449	1.68152	4.56103	0.0105371	-0.11476	0.507123	0.507123	0.530051	0.41209	6.182	0.0950328	-0.00822132	0	0.000963822	4.93437	27.2475	0.0338655	6.73372	6.73372	1.95443	5.55713
804	0.204459	0.204459	0.244339	0.160256	0.105196	0.364853	1.67326	4.44761	0.0620505	-0.175674	0.558685	0.558685	0.568926	0.44766	6.022	0.111025	-0.0234138	0	0.000929498	4.92453	27.2619	0.0485048	6.6616	6.6616	2.03511	5.5496
805	0.180022	0.180022	0.219928	0.130659	0.0850598	0.370203	1.67135	4.50797	0.00464028	-0.14249	0.502049	0.502049	0.522373	0.41827	6.11221	0.0837788	-0.00922542	0	0.00103989	4.91478	27.3764	0.0500713	6.65375	6.65375	1.98421	5.57124
806	0.175644	0.175644	0.243033	0.11067	0.112594	0.327067	1.61322	4.55914	0.0118794	-0.165039	0.507788	0.507788	0.514367	0.424235	6.09766	0.083552	-0.0192636	0	0.00108893	4.91349	27.3224	0.0503055	6.66029	6.66029	1.98615	5.55659
807	0.191797	0.191797	0.230279	0.151523	0.0836236	0.38143	1.57773	4.5343	0.0507834	-0.150775	0.5482	0.5482	0.534157	0.448911	6.04292	0.0992894	-0.0189634	0	0.00100594	4.89551	27.2056	0.0499085	6.63834	6.63834	2.01791	5.52793
808	0.153072	0.153072	0.197072	0.144661	0.0847214	0.344921	1.68556	4.57974	0.00152036	-0.128467	0.49973	0.49973	0.491525	0.412254	6.20342	0.0874761	-0.0189677	0	0.00100718	4.88535	27.0873	0.049914	6.75008	6.75008	1.9322	5.50306
809	0.174091	0.174091	0.189255	0.184796	0.0728979	0.384819	1.69875	4.44699	0.0209414	-0.159503	0.517501	0.517501	0.523879	0.428936	6.07957	0.0885656	-0.0385239	0	0.000963483	4.84341	26.8021	0.0496199	6.62405	6.62405	1.97353	5.45999
810	0.190413	0.190413	0.232956	0.201645	0.0996474	0.389137	1.68241	4.39348	0.0926688	-0.174633	0.588578	0.588578	0.579671	0.480886	5.98499	0.107692	-0.0385908	0	0.00443266	4.86062	26.8487	0.028538	6.63338	6.63338	2.03308	5.47278
811	0.167691	0.167691	0.205766	0.179957	0.037291	0.331578	1.76307	4.43154	0.0411004	-0.167055	0.540435	0.540435	0.515812	0.432356	6.04767	0.108079	-0.0491025	0	0.00442376	4.83045	26.6937	0.0284951	6.67986	6.67986	1.99496	5.44538
812	0.201811	0.201811	0.190339	0.222991	0.0342346	0.37575	1.72817	4.42015	0.066262	-0.222254	0.564125	0.564125	0.553442	0.467998	6.00487	0.0961272	-0.0767128	0	0.00442642	4.82613	26.5187	0.0278253	6.67476	6.67476	1.99858	5.40847
813	0.170465	0.170465	0.153803	0.217093	0.0128184	0.364198	1.84034	4.41447	0.0301514	-0.156648	0.527543	0.527543	0.520478	0.439055	6.11135	0.0884879	-0.0247127	0	0.00442429	4.82358	26.8174	0.027815	6.76301	6.76301	1.96712	5.46945
814	0.127507	0.127507	0.170406	0.188422	0.0297433	0.29051	1.91012	4.31894	0.0213425	-0.0860823	0.515449	0.515449	0.512829	0.42187	6.03649	0.093579	-0.000288193	0	0.0044922	4.81525	26.5734	0.0281424	6.70404	6.70404	2.0183	5.45304
815	0.181573	0.181573	0.211891	0.207639	0.0681755	0.359394	2.11385	3.97681	0.0789735	-0.115313	0.57633	0.57633	0.569924	0.478577	5.9483	0.0977535	-0.00187717	0	0.00444432	4.82534	26.7811	0.0321289	6.57295	6.57295	2.06226	5.46436
816	0.163638	0.163638	0.166262	0.237908	0.0409835	0.397344	2.18742	3.90003	0.0647674	-0.123895	0.557982	0.557982	0.551889	0.469135	5.97389	0.0888472	-0.0216258	0	0.00443743	4.78201	26.5541	0.0322386	6.5785	6.5785	2.0284	5.41914
817	0.100259	0.100259	0.202642	0.178085	0.0916518	0.321714	2.09176	4.08915	0.0452338	-0.0945746	0.5417	0.5417	0.5208	0.462582	6.07347	0.0791177	-0.00825806	0	0.00440947	4.83396	26.7255	0.0321035	6.68867	6.68867	1.98091	5.47314
818	0.202214	0.202214	0.154497	0.281879	0.0252547	0.414469	2.15561	3.91718	0.108498	-0.213141	0.602876	0.602876	0.578792	0.539147	5.93373	0.0637293	-0.0204646	0	0.00438671	4.77874	26.5709	0.05749	6.64169	6.64169	2.05103	5.40894
819	0.202976	0.202976	0.0822483	0.300661	0.0106085	0.395523	1.82659	4.30457	0.0546309	-0.186542	0.550214	0.550214	0.544672	0.538766	5.99262	0.011448	-0.0130398	0	8.93499e-05	4.79728	26.6349	0.0577294	6.63985	6.63985	2.00209	5.41059
820	0.23214	0.23214	0.0619749	0.36284	0.0682109	0.489249	1.8453	4.13677	0.100401	-0.19817	0.592897	0.592897	0.594811	0.567833	5.94471	0.0250638	-0.00288244	0	9.20807e-05	4.84148	26.6573	0.0573385	6.52683	6.52683	2.03785	5.40764
821	0.265088	0.265088	0.109882	0.387448	0.00347935	0.572645	2.00268	3.88804	0.16388	-0.235901	0.65807	0.65807	0.671472	0.599092	5.79538	0.0589785	-0.00255621	0	2.97459e-06	4.81697	26.623	0.0819112	6.4915	6.4915	2.13372	5.39897
822	0.200391	0.200391	0.120755	0.246879	0.0251935	0.420219	2.07649	4.03458	0.0318697	-0.143774	0.525122	0.525122	0.543361	0.508396	6.01312	0.016726	-0.00338578	0	0.000906196	4.87172	26.9338	0.0822745	6.57543	6.57543	2.00352	5.46068
823	0.267468	0.267468	0.141559	0.302438	0.0225428	0.511104	1.99733	3.96571	0.0840111	-0.229152	0.58099	0.58099	0.614007	0.562746	5.88267	0.0182438	-0.0169555	0	0.000899487	4.85292	26.8989	0.0820683	6.48361	6.48361	2.06375	5.44898
824	0.282545	0.282545	0.175444	0.285629	0.0479499	0.46959	2.02133	3.98446	0.0984493	-0.255364	0.596225	0.596225	0.631634	0.569623	5.89169	0.0266013	-0.0236474	0	0.000914205	4.9016	27.0512	0.081472	6.57998	6.57998	2.06009	5.48734
825	0.250993	0.250993	0.139063	0.251969	0.0164159	0.434852	2.0725	4.05289	0.0192655	-0.235111	0.517157	0.517157	0.55359	0.499001	6.02306	0.0181564	-0.0252096	0	0.000744876	4.86624	27.0294	0.0224036	6.67462	6.67462	1.98817	5.48046
826	0.259213	0.259213	0.173029	0.227001	0.0606641	0.4863	2.09829	3.95308	0.0351085	-0.228805	0.532964	0.532964	0.57952	0.506973	6.01881	0.0259917	-0.022313	0	0.00109794	4.89272	27.0208	0.0303677	6.58932	6.58932	1.9976	5.48466
827	0.299413	0.299413	0.193176	0.238737	0.0454851	0.510192	2.12407	3.83772	0.0740588	-0.282105	0.570407	0.570407	0.606095	0.55742	5.91138	0.0129872	-0.0353838	0	0.0011438	4.87475	26.818	0.0305947	6.54466	6.54466	2.03919	5.4673
828	0.303983	0.303983	0.188625	0.251189	0.0421131	0.523366	2.37731	3.54119	0.089489	-0.272998	0.586091	0.586091	0.6046	0.578801	5.87938	0.00729015	-0.0323921	0	0.0011848	4.83249	26.7684	0.0307983	6.51835	6.51835	2.05012	5.42563
829	0.320504	0.320504	0.151206	0.251792	0.139318	0.490668	2.21942	3.63302	0.052555	-0.305876	0.550418	0.550418	0.569832	0.547342	5.91259	0.00307654	-0.044537	0	0.00117109	4.86011	26.7193	0.0307306	6.41635	6.41635	2.0258	5.42002
830	0.321484	0.321484	0.17588	0.220232	0.165379	0.46227	2.18475	3.69132	0.0599442	-0.296286	0.557724	0.557724	0.559073	0.554423	5.94465	0.00330136	-0.0433155	0	0.00120003	4.8381	26.6669	0.0308746	6.42023	6.42023	2.00951	5.40838
831	0.324204	0.324204	0.153979	0.24002	0.0458234	0.476402	2.20947	3.77208	0.0630187	-0.243323	0.561087	0.561087	0.537714	0.559958	5.96606	0.0011293	-0.0145559	0	0.00116807	4.84105	26.9099	0.00434359	6.51145	6.51145	2.01136	5.44739
832	0.37729	0.37729	0.156539	0.286083	0.0694077	0.569207	2.27878	3.48962	0.108419	-0.339626	0.606451	0.606451	0.590412	0.58645	5.8166	0.0200011	-0.0614646	0	0.00121715	4.80275	26.4408	0.013567	6.28322	6.28322	2.07966	5.34382
833	0.338351	0.338351	0.174508	0.238628	0.0830308	0.558977	2.21522	3.71973	0.0804806	-0.247501	0.578938	0.578938	0.559165	0.554028	6.0178	0.0249101	-0.0119829	0	0.00421911	4.83247	26.6075	0.0137245	6.43936	6.43936	2.0025	5.40117
834	0.314575	0.314575	0.138052	0.232081	0.0108181	0.523995	2.19719	3.85806	0.0333921	-0.27009	0.531522	0.531522	0.516946	0.519093	6.07311	0.0124287	-0.0108618	0	0.00421805	4.8463	26.6852	0.0137193	6.61245	6.61245	1.96661	5.42149
835	0.307595	0.307595	0.148308	0.228668	0.00987805	0.559455	2.27326	3.75936	0.04433	-0.251971	0.537071	0.537071	0.528207	0.507563	6.07374	0.0295083	-0.00219155	0	0.004235	4.81939	26.6771	0.0232983	6.58415	6.58415	1.97925	5.40223
836	0.26841	0.26841	0.174135	0.179948	0.164408	0.466607	2.32572	3.69673	0.0131196	-0.216667	0.511099	0.511099	0.515239	0.46704	6.13822	0.0440594	-0.00825542	0	0.00427267	4.84956	26.7008	0.0205491	6.5287	6.5287	1.9482	5.42042
837	0.26486	0.26486	0.184592	0.17369	0.157331	0.581515	2.47798	3.47328	0.0111916	-0.213605	0.509828	0.509828	0.523127	0.459557	6.16698	0.0502708	-0.00926637	0	0.0167747	4.84529	26.7135	0.0295963	6.44896	6.44896	1.92924	5.4337
838	0.334286	0.334286	0.207472	0.192232	0.09616	0.532131	2.39444	3.48431	0.0455049	-0.345299	0.543164	0.543164	0.553785	0.539884	5.95325	0.00328008	-0.0778208	0	0.0167541	4.77895	26.254	0.0294944	6.4236	6.4236	1.98028	5.34301
839	0.342309	0.342309	0.217654	0.188728	0.108114	0.477878	2.2359	3.73533	0.0567249	-0.308517	0.554407	0.554407	0.557505	0.54268	5.99972	0.0117265	-0.0501448	0	0.0192288	4.81233	26.5468	0.0199868	6.49879	6.49879	1.97317	5.39186
840	0.284732	0.284732	0.192946	0.173929	0.0918582	0.425682	2.47433	3.60947	0.0207517	-0.233808	0.519603	0.519603	0.526161	0.489578	6.07518	0.0300253	-0.0591904	0	0.0193177	4.79532	26.6267	0.0204243	6.55943	6.55943	1.93628	5.39566
841	0.288187	0.288187	0.195598	0.172003	0.0789835	0.468089	2.42313	3.63294	0.0276875	-0.260212	0.526418	0.526418	0.526911	0.486802	6.07623	0.0396166	-0.044608	0	0.000605584	4.80787	26.7976	0.019921	6.65401	6.65401	1.96226	5.42913
842	0.300831	0.300831	0.221368	0.176219	0.102935	0.4776	2.43838	3.63974	0.0609808	-0.179017	0.558844	0.558844	0.556927	0.510014	6.10173	0.04883	-0.000367792	0	0.000490162	4.86486	26.945	0.0193554	6.61081	6.61081	1.97375	5.46544
843	0.285952	0.285952	0.148275	0.191699	0.0936225	0.437667	2.46627	3.63809	0.00665885	-0.175693	0.503337	0.503337	0.501352	0.502112	6.1343	0.00122442	-0.00364396	0	0.000669276	4.8628	26.9809	0.0222859	6.60363	6.60363	1.93592	5.46977
844	0.302874	0.302874	0.158247	0.208517	0.101194	0.412696	2.51531	3.59865	0.0318299	-0.189209	0.528752	0.528752	0.533173	0.509224	6.09468	0.0195274	-0.000498354	0	0.000620613	4.85119	26.914	0.0128358	6.64544	6.64544	1.96643	5.44667
845	0.289628	0.289628	0.200095	0.174319	0.138586	0.364605	2.58368	3.55042	0.0434777	-0.182858	0.541293	0.541293	0.535584	0.502607	6.10171	0.038686	-0.00176272	0	0.000685113	4.85649	26.9178	0.0137321	6.68018	6.68018	1.9711	5.44769
846	0.376081	0.376081	0.186	0.232502	0.109693	0.420945	2.51327	3.5089	0.0945868	-0.266303	0.590364	0.590364	0.582502	0.577337	5.97031	0.0130276	-0.00114445	0	0.000518184	4.83895	26.8698	0.00617058	6.63524	6.63524	2.02185	5.44281
847	0.415045	0.415045	0.185303	0.268605	0.0825586	0.479022	2.67305	3.30555	0.126391	-0.293078	0.623994	0.623994	0.617529	0.616153	5.92266	0.00784153	-0.00143715	0	0.000597216	4.8977	27.0619	0.00655909	6.59316	6.59316	2.0421	5.48507
848	0.418059	0.418059	0.170471	0.29182	0.0692081	0.512761	2.68993	3.23867	0.126256	-0.306558	0.625917	0.625917	0.63047	0.624447	5.8801	0.00147049	-0.000289726	0	0.00608317	4.89664	27.0364	0.00764071	6.53194	6.53194	2.06197	5.47128
849	0.345392	0.345392	0.161596	0.225403	0.0651377	0.438851	2.67261	3.41223	0.0534621	-0.241549	0.551405	0.551405	0.556342	0.549508	6.03249	0.00189707	-0.00233502	0	0.00606151	4.87164	27.0354	0.00753398	6.62101	6.62101	1.98512	5.4807
850	0.380783	0.380783	0.188327	0.29688	0.0925895	0.506687	2.54557	3.33125	0.163271	-0.313497	0.657876	0.657876	0.6415	0.656013	5.8346	0.00186307	-0.00142192	0	0.00356276	4.83235	26.631	0.00751217	6.53184	6.53184	2.08074	5.40378
851	0.256266	0.256266	0.194079	0.166938	0.102398	0.370396	2.43074	3.61624	0.0414674	-0.241386	0.536566	0.536566	0.513288	0.533347	6.00648	0.00321937	-0.0140816	0	0.000983632	4.82558	26.7141	0.00719133	6.66838	6.66838	1.98913	5.42242
852	0.313708	0.313708	0.193468	0.233532	0.0994579	0.477898	2.36831	3.56714	0.110421	-0.275224	0.604457	0.604457	0.581981	0.603651	5.93083	0.00080607	-0.00139886	0	0.000897584	4.82787	26.6064	0.00743252	6.60692	6.60692	2.0325	5.39625
853	0.321407	0.321407	0.159591	0.270205	0.0563461	0.521578	2.39134	3.55583	0.10296	-0.264153	0.594682	0.594682	0.568083	0.584548	5.95701	0.0101346	-0.00150735	0	0.000926962	4.85019	26.5456	0.0166802	6.51324	6.51324	2.02457	5.38457
854	0.4269	0.4269	0.199207	0.340475	0.0963211	0.591769	2.40226	3.27086	0.191877	-0.495869	0.689477	0.689477	0.688765	0.680712	5.67244	0.00876476	-0.0732671	0	0.000998	4.84334	26.3845	0.0170288	6.4228	6.4228	2.13661	5.34222
855	0.396435	0.396435	0.134715	0.384635	0.0707014	0.581645	2.27976	3.48368	0.177154	-0.390049	0.673686	0.673686	0.673511	0.644161	5.74228	0.0295244	-0.019643	0	0.000872359	4.86789	26.57	0.0156396	6.48106	6.48106	2.13876	5.38776
856	0.417995	0.417995	0.136721	0.390366	0.0646938	0.524297	2.18769	3.63757	0.184375	-0.411679	0.683544	0.683544	0.675365	0.653624	5.73889	0.0299202	-0.0196915	0	0.000885487	4.8432	26.4038	0.00948264	6.53886	6.53886	2.14064	5.35537
857	0.438718	0.438718	0.143392	0.445977	0.0709933	0.571784	2.28388	3.48542	0.255699	-0.412117	0.751775	0.751775	0.730822	0.660139	5.68126	0.0916352	-0.0118157	0	0.000946046	4.86275	26.3344	0.0117105	6.56024	6.56024	2.20374	5.34595
858	0.487844	0.487844	0.18547	0.484407	0.103468	0.623722	2.27984	3.39433	0.333332	-0.446095	0.831525	0.831525	0.810672	0.71201	5.59068	0.119515	-0.009587	0	0.020854	4.85931	26.1971	0.00943285	6.51013	6.51013	2.25466	5.31983
859	0.376744	0.376744	0.0488398	0.423349	0.125082	0.41601	2.2617	3.64154	0.129598	-0.388681	0.628806	0.628806	0.620682	0.612868	5.82365	0.015938	-0.0425545	0	0.0208864	4.8069	26.3165	0.00959294	6.60512	6.60512	2.06851	5.34937
860	0.340786	0.340786	0.0938317	0.388847	0.129181	0.482409	2.06613	3.83777	0.143513	-0.304966	0.637913	0.637913	0.632069	0.578285	5.88342	0.0596283	-0.00193632	0	0.013044	4.85903	26.5308	0.0146374	6.60252	6.60252	2.0842	5.3902
861	0.351263	0.351263	0.0688415	0.41345	0.11989	0.507374	2.18132	3.64462	0.144513	-0.315823	0.643393	0.643393	0.642293	0.596612	5.81091	0.0467811	-0.00541798	0	0.0130943	4.87622	26.7112	0.0148237	6.51865	6.51865	2.11417	5.42866
862	0.326747	0.326747	0.0391504	0.383973	0.105989	0.386879	2.06827	3.89185	0.0927733	-0.271038	0.589862	0.589862	0.577816	0.567221	5.87517	0.0226415	-0.0026946	0	0.00996448	4.81917	26.6332	0.0126597	6.59069	6.59069	2.07284	5.41175
863	0.265792	0.265792	0.0367015	0.321078	0.201821	0.321168	2.17004	3.91995	0.0235289	-0.225357	0.52285	0.52285	0.515409	0.500472	6.09756	0.0223781	-0.0023723	0	0.0097895	4.84824	26.5134	0.0115485	6.67396	6.67396	1.9615	5.39551
864	0.239867	0.239867	0.0190123	0.328659	0.195964	0.390937	2.11095	3.95627	0.0129217	-0.199474	0.509353	0.509353	0.502373	0.468336	6.15175	0.0410177	-0.00116159	0	0.000472562	4.86895	26.5529	0.044935	6.61755	6.61755	1.94898	5.40021
865	0.331819	0.331819	0.056388	0.366646	0.226158	0.442671	2.1804	3.71735	0.0813325	-0.283734	0.577634	0.577634	0.587901	0.544787	5.97868	0.0328477	-0.00937041	0	0.000388214	4.87229	26.6477	0.0445256	6.47698	6.47698	2.02272	5.42027
866	0.34849	0.34849	0.0458071	0.388324	0.211417	0.451078	1.99682	3.73014	0.112759	-0.310272	0.606551	0.606551	0.587433	0.573396	5.80202	0.033155	-0.0064719	0	0.000428727	4.9046	26.8729	0.0505323	6.35703	6.35703	2.11223	5.46575
867	0.351159	0.351159	0.0902231	0.387233	0.251156	0.448861	1.94839	3.68893	0.151061	-0.34262	0.644759	0.644759	0.632669	0.596008	5.70466	0.0487507	-0.0259519	0	0.000372964	4.87796	26.547	0.0502599	6.3105	6.3105	2.16007	5.40009
868	0.278251	0.278251	0.0217769	0.338031	0.116195	0.411427	2.12782	3.78948	0.025949	-0.284101	0.523779	0.523779	0.515292	0.474412	5.92963	0.0493674	-0.034451	0	0.00179703	4.85779	26.7224	0.0231727	6.51732	6.51732	2.0418	5.4312
869	0.263595	0.263595	0.0297917	0.316974	0.11312	0.392806	2.17852	3.77037	0.0131439	-0.267084	0.512894	0.512894	0.504699	0.457094	5.95012	0.0558001	-0.031991	0	0.00179233	4.82989	26.5524	0.0231497	6.52712	6.52712	2.03832	5.40161
870	0.246371	0.246371	0.00545953	0.335691	0.0820445	0.424088	2.02483	3.97325	0.00700508	-0.220455	0.50648	0.50648	0.506799	0.441851	5.99741	0.0646299	-0.0126581	0	0.0017792	4.87055	26.7465	0.0230854	6.55046	6.55046	2.03004	5.42935
871	0.246642	0.246642	0.00960833	0.33878	0.0868361	0.448752	2.05938	4.03028	0.00630625	-0.212064	0.505588	0.505588	0.512636	0.441623	6.11261	0.0639643	-0.00870835	0	0.00557181	4.84284	26.6683	0.0233971	6.64093	6.64093	1.9696	5.42016
872	0.24024	0.24024	0.0543593	0.342622	0.139983	0.438429	1.91227	4.15114	0.0539305	-0.200379	0.553065	0.553065	0.566343	0.46682	6.07548	0.0862456	-0.00550056	0	0.000108392	4.85606	26.6402	0.0239609	6.65975	6.65975	2.0018	5.42459
873	0.234733	0.234733	0.0138354	0.346382	0.0912381	0.458515	1.96635	4.17065	0.0173873	-0.187572	0.516995	0.516995	0.529632	0.431301	6.15712	0.0856935	-0.00523535	0	0.001459	4.86174	26.5498	0.0381708	6.67497	6.67497	1.95845	5.42698
874	0.241176	0.241176	0.0220381	0.340845	0.100579	0.458862	1.97246	4.15606	0.00986357	-0.194665	0.509238	0.509238	0.543964	0.426002	6.144	0.083236	-0.00889821	0	0.00050987	4.9076	26.8257	0.0383466	6.6255	6.6255	1.96432	5.46089
875	0.20836	0.20836	0.0682369	0.293089	0.143554	0.333595	2.02107	4.17725	0.0175661	-0.165755	0.516866	0.516866	0.532249	0.407911	6.14322	0.108955	-0.0097208	0	0.000768316	4.88172	26.6492	0.0117515	6.7359	6.7359	1.97729	5.43059
876	0.24361	0.24361	0.0336268	0.389834	0.119325	0.497292	2.03236	4.06743	0.0856913	-0.19937	0.585011	0.585011	0.591171	0.442604	6.12524	0.142406	-0.00930516	0	0.000655267	4.90671	26.7505	0.0129015	6.70352	6.70352	2.00317	5.44731
877	0.293057	0.293057	0.0480218	0.471893	0.143512	0.540947	2.07374	3.84718	0.170497	-0.273611	0.669861	0.669861	0.67962	0.528803	5.92575	0.141057	-0.00358008	0	0.000137152	4.86254	26.5547	0.00905595	6.57351	6.57351	2.10296	5.39491
878	0.282626	0.282626	0.0254987	0.479796	0.143963	0.438864	2.21266	3.78987	0.159064	-0.234095	0.658035	0.658035	0.659877	0.532929	5.92548	0.125105	-0.000321587	0	0.000305371	4.87154	26.5147	0.00166279	6.61848	6.61848	2.09539	5.39303
879	0.221618	0.221618	0.00715833	0.427564	0.143017	0.369889	2.06534	4.0239	0.106854	-0.19512	0.598773	0.598773	0.592348	0.473154	6.00979	0.12562	-0.00396169	0	0.000252831	4.80169	26.3517	0.000411751	6.69471	6.69471	2.05603	5.36754
880	0.176821	0.176821	0.015049	0.366208	0.149825	0.33269	2.03613	4.14385	0.0581732	-0.146609	0.550487	0.550487	0.544394	0.42882	6.11809	0.121667	-0.0156678	0	0.000287307	4.78818	26.2045	0.000581315	6.72337	6.72337	1.99397	5.34024
881	0.204629	0.204629	0.0698945	0.376789	0.147172	0.373157	2.01386	4.14609	0.113239	-0.168458	0.612098	0.612098	0.611186	0.447213	6.06909	0.164885	-0.0156837	0	0.000291668	4.84519	26.4961	0.0147676	6.72729	6.72729	2.04054	5.39711
882	0.174647	0.174647	0.0779547	0.263644	0.165987	0.27367	2.2288	4.08345	0.00942724	-0.129466	0.509171	0.509171	0.498243	0.428234	6.25366	0.0809367	-0.00902952	0	0.0016206	4.86914	26.817	0.00132202	6.82217	6.82217	1.91051	5.47008
883	0.205812	0.205812	0.0938749	0.278937	0.180839	0.280383	2.08599	4.1631	0.038617	-0.181519	0.538463	0.538463	0.527795	0.458022	6.18252	0.0804416	-0.0161576	0	0.00155804	4.86504	26.7359	0.0210269	6.77267	6.77267	1.94238	5.44798
884	0.168741	0.168741	0.0830159	0.269039	0.167052	0.278799	2.42472	3.88496	0.0283644	-0.134088	0.526682	0.526682	0.515497	0.431315	6.24004	0.0953672	-0.00713133	0	0.00157722	4.88151	27.0963	0.0576882	6.78804	6.78804	1.92551	5.51431
885	0.167253	0.167253	0.0685773	0.26712	0.156377	0.273272	2.12253	4.21725	0.0171737	-0.135814	0.515973	0.515973	0.498094	0.428053	6.27133	0.0879202	-0.00704243	0	0.00155313	4.87098	26.9053	0.0575691	6.81032	6.81032	1.90399	5.48022
886	0.180692	0.180692	0.0649181	0.277705	0.146507	0.290568	2.19447	3.99419	0.0240669	-0.159176	0.522078	0.522078	0.506173	0.427257	6.11956	0.0948209	-0.00660679	0	0.00154311	4.87477	26.9648	0.0558243	6.68537	6.68537	1.98353	5.4956
887	0.152651	0.152651	0.0778011	0.265931	0.172408	0.275834	2.25597	3.93636	0.0035258	-0.154763	0.499627	0.499627	0.518397	0.391277	6.12217	0.108351	-1.90474e-05	0	0.00216124	4.84808	26.9142	0.0179151	6.75515	6.75515	1.99023	5.47281
888	0.14642	0.14642	0.0765597	0.271065	0.167397	0.242245	2.17911	4.05692	0.00337155	-0.143284	0.502525	0.502525	0.506835	0.382607	6.13883	0.119918	-2.17876e-05	0	0.00216198	4.8815	26.9609	0.0179187	6.78923	6.78923	1.9864	5.47939
889	0.151003	0.151003	0.109251	0.263231	0.206066	0.277886	2.10963	4.03137	0.0081362	-0.152715	0.507606	0.507606	0.533474	0.388303	6.09148	0.119302	-0.0161026	0	0.00178989	4.87392	26.8366	0.0195096	6.66148	6.66148	2.00607	5.44707
890	0.189181	0.189181	0.101959	0.303518	0.184609	0.335903	2.09722	3.96178	0.0413824	-0.213551	0.541052	0.541052	0.568135	0.408178	6.01138	0.132874	-0.0333184	0	0.00166741	4.85313	26.8573	0.0189007	6.63263	6.63263	2.04422	5.45109
891	0.156368	0.156368	0.0983942	0.280174	0.200856	0.270475	2.09542	4.06715	0.0178207	-0.204223	0.516932	0.516932	0.543354	0.403967	6.09055	0.112965	-0.0634666	0	0.00168419	4.82498	26.7111	0.0189842	6.68954	6.68954	1.98038	5.44464
892	0.192517	0.192517	0.0523396	0.35506	0.176789	0.353094	2.02056	4.11705	0.0579661	-0.173125	0.55577	0.55577	0.570192	0.443103	6.0973	0.112667	-0.0181884	0	0.00148398	4.86133	26.7965	0.0178104	6.6494	6.6494	1.99763	5.4497
893	0.229317	0.229317	0.0538077	0.394501	0.180097	0.350768	2.10163	4.02196	0.095025	-0.215093	0.592409	0.592409	0.607951	0.452598	6.04651	0.139811	-0.038177	0	0.0013419	4.85211	26.7444	0.0159814	6.64881	6.64881	2.0237	5.43688
894	0.246373	0.246373	0.120128	0.349122	0.243782	0.280893	1.95618	4.11069	0.127947	-0.248316	0.624066	0.624066	0.616199	0.48405	5.97535	0.140017	-0.038138	0	0.00133149	4.85831	26.6805	0.00119295	6.67421	6.67421	2.059	5.42634
895	0.295993	0.295993	0.122014	0.266708	0.267085	0.231153	1.97211	4.06955	0.0534673	-0.321925	0.547585	0.547585	0.54035	0.530494	5.99955	0.0170911	-0.0477501	0	0.00135605	4.84491	26.7611	0.00139093	6.62167	6.62167	1.97655	5.45682
896	0.276124	0.276124	0.165129	0.216678	0.235052	0.267858	1.93679	4.19674	0.0467796	-0.230127	0.541904	0.541904	0.533289	0.487288	6.10315	0.0546169	-0.0212228	0	0.00117028	4.82849	26.8345	0.00147738	6.63739	6.63739	1.95674	5.45352
897	0.238312	0.238312	0.143746	0.191687	0.190296	0.20043	1.89416	4.35714	0.00245835	-0.177797	0.496684	0.496684	0.486155	0.467486	6.15586	0.0291976	-0.0028445	0	0.00245433	4.85619	26.9838	0.000437457	6.7088	6.7088	1.92882	5.48498
898	0.259888	0.259888	0.138331	0.212676	0.179385	0.222359	1.70016	4.53933	0.0214332	-0.199948	0.51757	0.51757	0.497404	0.489049	6.14383	0.0285214	-0.00253535	0	0.00330992	4.82676	27.0047	2.6537e-05	6.71099	6.71099	1.93577	5.48674
899	0.25264	0.25264	0.141726	0.193632	0.180689	0.210345	1.67742	4.57808	0.0110227	-0.192101	0.508632	0.508632	0.478385	0.479578	6.16815	0.0290533	-0.00447865	0	0.00331435	4.81397	26.9482	0.000292194	6.71438	6.71438	1.92417	5.47936
900	0.25776	0.25776	0.14739	0.203794	0.182103	0.313985	1.81129	4.31006	0.0238919	-0.252604	0.520582	0.520582	0.499255	0.474605	6.11819	0.0459768	-0.0649224	0	0.00528188	4.79465	26.7953	0.00807579	6.59283	6.59283	1.92783	5.46528
901	0.253827	0.253827	0.0760563	0.298942	0.0903205	0.44309	1.87583	4.28295	0.0353181	-0.291849	0.531738	0.531738	0.522472	0.486254	6.16972	0.0454849	-0.0802353	0	0.00522182	4.84942	27.2155	0.00777757	6.7174	6.7174	1.89548	5.54818
902	0.245672	0.245672	0.0774589	0.284242	0.0846179	0.440827	1.88575	4.27279	0.0169072	-0.293157	0.513953	0.513953	0.508131	0.478731	6.17586	0.0352221	-0.0828937	0	0.00514988	4.85059	27.2836	0.00742045	6.72172	6.72172	1.88552	5.56029
903	0.285715	0.285715	0.0761883	0.326218	0.0638103	0.484746	1.73106	4.35334	0.0520266	-0.327168	0.547197	0.547197	0.563858	0.501352	6.0691	0.0458447	-0.0827775	0	0.0051192	4.83876	26.9855	0.0220148	6.66484	6.66484	1.94509	5.49714
904	0.28829	0.28829	0.134261	0.297728	0.22473	0.377087	1.57634	4.41159	0.091274	-0.331325	0.588881	0.588881	0.579223	0.51357	6.01051	0.0753115	-0.070593	0	0.00510721	4.85036	26.8677	0.0208482	6.63875	6.63875	1.99239	5.47118
905	0.273095	0.273095	0.118245	0.316665	0.183418	0.425072	1.75715	4.23931	0.0927172	-0.297154	0.591112	0.591112	0.582943	0.493055	6.02201	0.0980577	-0.073365	0	0.00511976	4.84404	27.0072	6.15151e-05	6.66781	6.66781	1.99925	5.48486
906	0.318146	0.318146	0.0833726	0.366107	0.10125	0.479502	1.53963	4.46392	0.111271	-0.274624	0.608399	0.608399	0.596378	0.515686	5.98792	0.0927136	-0.00698906	0	0.00500004	4.88612	26.888	0.0560403	6.64198	6.64198	2.04514	5.45056
907	0.280053	0.280053	0.0653966	0.340538	0.128027	0.382223	1.63316	4.53198	0.0713118	-0.208005	0.566546	0.566546	0.552175	0.464165	6.12322	0.102382	-0.00687283	0	0.000185331	4.85667	26.857	0.040518	6.77443	6.77443	1.98275	5.45549
908	0.37382	0.37382	0.150184	0.321793	0.214075	0.399045	1.56301	4.30475	0.1387	-0.333292	0.632947	0.632947	0.618817	0.571762	5.86206	0.0611849	-0.0385678	0	0.000214914	4.83236	26.523	0.0245373	6.55871	6.55871	2.07669	5.39119
909	0.335675	0.335675	0.137934	0.258021	0.214677	0.287846	1.57086	4.44957	0.0635168	-0.306006	0.558431	0.558431	0.547238	0.545857	5.97571	0.0125743	-0.0137058	0	0.00236054	4.84914	26.7247	0.0247855	6.6479	6.6479	1.99974	5.44062
910	0.307967	0.307967	0.123357	0.223211	0.17435	0.252792	1.61092	4.55694	0.010346	-0.223927	0.508876	0.508876	0.494981	0.498908	6.10002	0.00996863	-0.0136017	0	0.00233332	4.89689	26.8122	0.0245399	6.64069	6.64069	1.93632	5.45757
911	0.342966	0.342966	0.256827	0.21345	0.165134	0.360286	1.65585	4.39265	0.137903	-0.278883	0.637008	0.637008	0.623984	0.536051	5.94993	0.100957	-0.0080262	0	0.00234694	4.90738	26.7701	0.0246078	6.68013	6.68013	2.06137	5.43892
912	0.30891	0.30891	0.199138	0.222698	0.111448	0.365556	1.72927	4.34402	0.0898499	-0.28197	0.587672	0.587672	0.576467	0.535423	5.97383	0.0522494	-0.0179545	0	0.00230065	4.87198	26.8487	0.0243816	6.65491	6.65491	2.0169	5.46422
913	0.313062	0.313062	0.260834	0.154787	0.174029	0.332535	1.5407	4.47225	0.0851729	-0.323012	0.583559	0.583559	0.577862	0.560469	5.94164	0.02309	-0.0180221	0	0.00230989	4.85197	26.7376	0.0244276	6.68531	6.68531	2.0178	5.4433
914	0.286278	0.286278	0.294154	0.113598	0.204012	0.300677	1.76639	4.27411	0.0757753	-0.286417	0.572422	0.572422	0.57828	0.563873	5.96691	0.00854909	-0.00134624	0	0.00549878	4.85768	26.7929	0.0248357	6.69731	6.69731	2.00423	5.47596
915	0.293102	0.293102	0.296378	0.127055	0.190692	0.314742	1.79884	4.2247	0.0889696	-0.299183	0.587598	0.587598	0.594862	0.578379	5.93411	0.00921872	-0.00747857	0	0.00555046	4.85715	26.8141	0.0355005	6.69139	6.69139	2.01724	5.47471
916	0.295834	0.295834	0.271065	0.113344	0.163924	0.299554	1.80908	4.25177	0.0416805	-0.285653	0.538881	0.538881	0.557871	0.532814	5.96646	0.00606652	-0.0137733	0	0.00556206	4.85376	26.8809	0.0356035	6.65319	6.65319	1.99741	5.49474
917	0.305526	0.305526	0.267264	0.119955	0.270351	0.341145	1.79913	4.10076	0.044708	-0.29008	0.542673	0.542673	0.574806	0.536837	5.93659	0.00583611	-0.0201095	0	0.00548629	4.82444	26.7269	0.0376485	6.47294	6.47294	2.01177	5.4619
918	0.308406	0.308406	0.269111	0.134824	0.284495	0.334306	1.83385	4.08751	0.0700204	-0.284747	0.567325	0.567325	0.592237	0.53884	5.94793	0.0284842	-0.0102136	0	0.00548463	4.82941	26.5439	0.0352033	6.49161	6.49161	2.02265	5.41927
919	0.31767	0.31767	0.201881	0.216251	0.134197	0.391861	1.82521	4.16121	0.0833021	-0.315695	0.580555	0.580555	0.589076	0.543349	5.92341	0.0372057	-0.0105665	0	0.00803909	4.82661	26.7202	0.0361689	6.605	6.605	2.05017	5.44139
920	0.310104	0.310104	0.229002	0.200901	0.157588	0.371568	1.81518	4.20763	0.101335	-0.303023	0.596726	0.596726	0.601504	0.532925	5.95047	0.0638005	-0.000824433	0	0.00799475	4.84474	26.7291	0.0359472	6.65974	6.65974	2.05274	5.44857
921	0.328162	0.328162	0.249266	0.212183	0.178168	0.387213	1.7041	4.2374	0.128788	-0.30443	0.626074	0.626074	0.622219	0.56675	5.88466	0.0593234	-0.000416812	0	0.00801238	4.83569	26.7014	0.0360353	6.5903	6.5903	2.08423	5.43203
922	0.26144	0.26144	0.176681	0.169048	0.142769	0.307651	1.80079	4.27533	0.0235418	-0.249218	0.519962	0.519962	0.506295	0.516398	6.02025	0.0035644	-0.00920103	0	0.0161101	4.80316	26.7572	0.0104963	6.69737	6.69737	1.97995	5.44794
923	0.248595	0.248595	0.180956	0.156069	0.155291	0.297423	1.7632	4.34319	0.00513768	-0.235692	0.502073	0.502073	0.495417	0.49777	6.06368	0.00430377	-0.000624569	0	0.00172731	4.80922	26.8746	0.0109461	6.71833	6.71833	1.97109	5.46393
924	0.259832	0.259832	0.17062	0.168279	0.138774	0.29816	1.7233	4.40798	0.00943428	-0.245108	0.506324	0.506324	0.491729	0.50405	6.07648	0.00227414	-0.0204969	0	0.00166282	4.809	26.7522	0.0106251	6.70936	6.70936	1.95157	5.44202
925	0.262685	0.262685	0.166509	0.167594	0.134528	0.294968	1.64375	4.49048	0.0119223	-0.213953	0.502729	0.502729	0.485479	0.486412	6.07825	0.016317	-0.0107673	0	0.00849717	4.79587	26.7381	0.0108569	6.70186	6.70186	1.96186	5.40807
926	0.238192	0.238192	0.171895	0.191475	0.149115	0.308383	1.76695	4.31079	0.0291133	-0.248806	0.526705	0.526705	0.510587	0.481625	6.02465	0.0450801	-0.0570598	0	0.00840545	4.78301	26.8244	0.0104006	6.66515	6.66515	1.9712	5.43326
927	0.223759	0.223759	0.135577	0.213916	0.101153	0.343274	1.67471	4.44512	0.029027	-0.192776	0.52167	0.52167	0.497775	0.469996	6.06648	0.051674	-0.00101159	0	0.00738674	4.76839	26.8842	0.00784875	6.7675	6.7675	1.98348	5.46392
928	0.250497	0.250497	0.148347	0.250838	0.108044	0.397189	1.31417	4.72221	0.0708784	-0.212979	0.56676	0.56676	0.543586	0.506199	5.99802	0.0605611	-0.00942278	0	0.00470604	4.79615	26.7298	0.00822308	6.70781	6.70781	2.02552	5.43387
929	0.338192	0.338192	0.141775	0.346316	0.0870713	0.509433	1.32776	4.51292	0.159197	-0.334816	0.653586	0.653586	0.641616	0.590059	5.79557	0.0635266	-0.0464841	0	0.00466426	4.78925	26.6852	0.0101104	6.58816	6.58816	2.11198	5.42194
930	0.337964	0.337964	0.141437	0.33223	0.0834022	0.499848	1.29449	4.59657	0.144886	-0.278052	0.640473	0.640473	0.625951	0.57468	5.84836	0.0657936	-0.00733906	0	0.00459469	4.79949	26.7879	0.00944887	6.58631	6.58631	2.10171	5.43886
931	0.313739	0.313739	0.132942	0.321042	0.0807117	0.510566	1.08236	4.87444	0.120338	-0.277462	0.615867	0.615867	0.612213	0.549327	5.93587	0.0665402	-0.00778863	0	0.00471342	4.83915	26.8786	0.00992695	6.66779	6.66779	2.07375	5.44631
932	0.30001	0.30001	0.184169	0.274919	0.185872	0.485943	1.17525	4.67318	0.116619	-0.269565	0.611786	0.611786	0.627483	0.542111	5.89276	0.0696748	-0.00639771	0	0.00483928	4.80526	26.8146	0.00597645	6.57094	6.57094	2.10451	5.41168
933	0.289127	0.289127	0.253675	0.217465	0.170478	0.402522	1.13218	4.79793	0.128062	-0.266669	0.622994	0.622994	0.632839	0.57782	5.87027	0.0451734	-0.0001329	0	0.00489258	4.81552	26.9871	0.00451668	6.68064	6.68064	2.10593	5.44903
934	0.28856	0.28856	0.265394	0.190496	0.185027	0.38026	1.06302	4.88298	0.1144	-0.275149	0.613298	0.613298	0.605388	0.583601	5.9059	0.0296972	-0.0086115	0	0.00491398	4.82571	27.1289	0.0048059	6.6832	6.6832	2.07564	5.4834
935	0.207319	0.207319	0.271021	0.119365	0.179543	0.295573	1.26197	4.81953	0.0378461	-0.253199	0.536971	0.536971	0.5532	0.503417	6.00342	0.0335542	-0.0674164	0	0.00485025	4.82467	27.0624	0.000672386	6.70451	6.70451	1.99883	5.47375
936	0.195691	0.195691	0.273196	0.0940535	0.17517	0.295489	1.37621	4.74468	0.0218777	-0.24037	0.517313	0.517313	0.527127	0.462178	6.06442	0.0551351	-0.0678429	0	0.00496275	4.8231	27.2207	0.00446575	6.75193	6.75193	1.9715	5.51226
937	0.201545	0.201545	0.258809	0.136648	0.134278	0.358833	1.412	4.67886	0.0583047	-0.181953	0.553449	0.553449	0.54627	0.468194	6.0377	0.0852545	-0.0197095	0	0.00499995	4.80673	26.9741	0.0641696	6.67521	6.67521	2.02334	5.46236
938	0.16525	0.16525	0.299924	0.107683	0.166605	0.333764	1.38901	4.69323	0.0710459	-0.123311	0.568019	0.568019	0.56448	0.484486	6.01813	0.0835332	-0.00756104	0	0.00496195	4.82965	26.9321	0.0639818	6.70218	6.70218	2.03919	5.46003
939	0.172972	0.172972	0.298186	0.120722	0.20645	0.331162	1.26891	4.70359	0.0813583	-0.150331	0.580401	0.580401	0.584596	0.495956	5.92552	0.0844454	-0.0250486	0	0.0124302	4.83462	27.0226	0.0331954	6.6082	6.6082	2.07404	5.46989
940	0.18331	0.18331	0.312551	0.109671	0.219781	0.304824	1.13416	4.81954	0.0865405	-0.153749	0.585062	0.585062	0.590512	0.5002	5.8878	0.0848618	-0.0106739	0	0.00442496	4.85747	27.0119	0.0158114	6.60384	6.60384	2.10488	5.46585
941	0.164043	0.164043	0.223246	0.123464	0.164263	0.29781	1.03953	4.9755	0.0115054	-0.141935	0.509966	0.509966	0.510564	0.495797	5.96654	0.0141692	-0.0249054	0	0.00440286	4.84347	26.9054	0.00741582	6.59036	6.59036	2.02107	5.45561
942	0.178281	0.178281	0.242998	0.149354	0.158721	0.362214	1.06451	4.91704	0.0539521	-0.156237	0.552772	0.552772	0.548614	0.523086	5.95388	0.0296857	-0.00880035	0	0.00447652	4.80897	26.5091	0.00777998	6.60125	6.60125	2.04021	5.38187
943	0.259478	0.259478	0.250798	0.143642	0.198772	0.351545	1.02281	4.91915	0.0641922	-0.221199	0.563314	0.563314	0.556976	0.553705	5.9353	0.00960858	-0.0191593	0	0.00443175	4.82984	26.7047	0.00755881	6.52004	6.52004	2.03824	5.41711
944	0.245951	0.245951	0.266926	0.10476	0.200404	0.304717	0.9985	4.99547	0.0444053	-0.221238	0.541462	0.541462	0.534149	0.537222	5.96494	0.00423991	-0.0153674	0	0.00532113	4.8104	26.6511	0.00747927	6.59501	6.59501	2.02334	5.40892
945	0.342274	0.342274	0.203108	0.233868	0.114416	0.412567	1.05184	4.75657	0.0936699	-0.334059	0.590515	0.590515	0.599497	0.578446	5.73589	0.0120693	-0.0155767	0	0.00521298	4.80918	26.5498	0.0465512	6.43738	6.43738	2.13754	5.39161
946	0.327708	0.327708	0.230508	0.226443	0.0870857	0.512275	1.09132	4.78493	0.115618	-0.329361	0.612609	0.612609	0.638771	0.573946	5.83684	0.038663	-0.0107294	0	0.00525012	4.85399	26.6611	0.0480809	6.52146	6.52146	2.10324	5.4092
947	0.341782	0.341782	0.258439	0.174471	0.0793026	0.492768	1.20787	4.69104	0.0947876	-0.311033	0.591313	0.591313	0.61141	0.581608	5.85958	0.00970511	-0.00730031	0	0.00520661	4.86227	26.8257	0.0463934	6.53357	6.53357	2.07352	5.44575
948	0.274893	0.274893	0.258646	0.144534	0.101453	0.416336	1.06219	4.98637	0.0663794	-0.271446	0.561645	0.561645	0.587776	0.521948	5.97857	0.039697	-0.0276842	0	0.00521056	4.82657	26.6725	0.0462255	6.66827	6.66827	2.01856	5.39857
949	0.24512	0.24512	0.182906	0.164478	0.0386072	0.421154	1.20358	4.96107	0.00726289	-0.237888	0.504593	0.504593	0.528711	0.490993	6.0957	0.0136007	-0.0364882	0	0.00904066	4.85372	26.884	0.046326	6.70766	6.70766	1.93507	5.44433
950	0.256411	0.256411	0.251479	0.149012	0.0428499	0.461836	1.28951	4.81353	0.0616928	-0.254857	0.559629	0.559629	0.578564	0.490292	6.02917	0.0693375	-0.0438383	0	0.00903612	4.83934	26.6343	0.046701	6.70064	6.70064	1.99361	5.40464
951	0.189036	0.189036	0.233782	0.163213	0.0251725	0.453777	1.3562	4.79142	0.0602517	-0.194579	0.558152	0.558152	0.580408	0.447214	6.04617	0.110938	-0.0435226	0	0.00905565	4.81919	26.6956	0.0530182	6.72677	6.72677	2.00794	5.41812
952	0.202291	0.202291	0.240763	0.170756	0.0376827	0.501261	1.35502	4.67733	0.0762146	-0.200922	0.573311	0.573311	0.590804	0.460464	5.98049	0.112848	-0.0542005	0	0.00327183	4.80529	26.5941	0.0542654	6.60245	6.60245	2.03513	5.3958
953	0.210641	0.210641	0.226281	0.19095	0.00906515	0.716329	1.37596	4.49374	0.0818261	-0.176403	0.578814	0.578814	0.598778	0.466364	5.99631	0.11245	-0.0177173	0	0.00325053	4.8266	26.4562	0.0362913	6.46601	6.46601	2.04612	5.37029
954	0.177802	0.177802	0.238956	0.148104	0.0207227	0.645341	1.59825	4.31129	0.0439704	-0.171994	0.541215	0.541215	0.556014	0.421965	6.01959	0.119251	-0.0488732	0	0.00327232	4.79536	26.4008	0.0232834	6.45603	6.45603	2.02182	5.36458
955	0.166025	0.166025	0.220872	0.141483	0.0386484	0.6367	1.5253	4.37108	0.0244155	-0.147171	0.522292	0.522292	0.542799	0.428749	6.02893	0.0935425	-0.0791821	0	0.00317037	4.81935	26.8274	0.00260471	6.39019	6.39019	1.99558	5.44778
956	0.183926	0.183926	0.200205	0.174014	0.0143395	0.669277	1.63336	4.27374	0.0317348	-0.124718	0.527896	0.527896	0.551911	0.429303	6.03881	0.0985928	-0.0596926	0	0.00316563	4.82796	27.0165	0.00258113	6.37234	6.37234	2.0029	5.46751
957	0.188487	0.188487	0.183146	0.180676	0.0133984	0.694248	1.61687	4.27981	0.0196401	-0.156785	0.516715	0.516715	0.541075	0.424703	6.06325	0.0920116	-0.0500411	0	0.00315473	4.8132	27.0985	0.00342397	6.43545	6.43545	1.98316	5.48315
958	0.11571	0.11571	0.243842	0.155524	0.0925768	0.676781	1.57252	4.25577	0.0590507	-0.038236	0.556842	0.556842	0.573643	0.477592	6.02401	0.0792498	-0.0036175	0	0.0032092	4.84043	27.2384	0.0205553	6.39015	6.39015	2.01959	5.5074
959	0.142397	0.142397	0.199878	0.252559	0.0598412	0.688404	1.48515	4.31867	0.112539	-0.115586	0.608757	0.608757	0.609211	0.518083	5.94285	0.0906739	-0.00405415	0	0.00332279	4.84893	27.1212	0.0153857	6.48803	6.48803	2.06738	5.48897
960	0.20519	0.20519	0.228326	0.204962	0.0782533	0.554649	1.38123	4.48736	0.0912539	-0.162942	0.587214	0.587214	0.592833	0.563701	5.90866	0.0235138	-0.000646679	0	0.00314411	4.86809	27.1308	0.00728225	6.4972	6.4972	2.05519	5.49347
961	0.257054	0.257054	0.184128	0.21316	0.00640707	0.474606	1.45981	4.57316	0.056158	-0.209241	0.5547	0.5547	0.5591	0.532957	5.95488	0.0217431	-0.000650241	0	0.00310556	4.86512	27.3076	0.0249329	6.56105	6.56105	2.03523	5.53282
962	0.233146	0.233146	0.187333	0.210075	0.00423152	0.466891	1.53303	4.52462	0.05791	-0.182313	0.557062	0.557062	0.554542	0.514839	5.97423	0.0422227	-0.000938946	0	0.00309955	4.84713	27.1771	0.0249031	6.58279	6.58279	2.03114	5.50765
963	0.221117	0.221117	0.219502	0.160577	0.0292778	0.422827	1.40662	4.69709	0.0367599	-0.155871	0.536474	0.536474	0.527602	0.508155	6.02822	0.0283191	-0.00237385	0	0.00395641	4.86938	27.2238	0.0251538	6.62216	6.62216	1.99614	5.5171
964	0.244071	0.244071	0.20999	0.175746	0.0188855	0.439133	1.48641	4.58641	0.0515041	-0.170267	0.548623	0.548623	0.537301	0.523708	5.99354	0.0249152	-0.00287891	0	0.00361078	4.85094	27.1361	0.0241092	6.59793	6.59793	2.01227	5.51022
965	0.201541	0.201541	0.20095	0.146003	0.0139052	0.383461	1.40017	4.75512	0.00673624	-0.148295	0.502526	0.502526	0.495227	0.483526	6.05743	0.0189999	-0.00271431	0	0.00356786	4.82155	26.9042	0.0238965	6.61642	6.61642	1.97673	5.45081
966	0.195235	0.195235	0.198632	0.140669	0.000928954	0.435563	1.44431	4.57676	6.22822e-05	-0.145777	0.497483	0.497483	0.485251	0.480528	5.97231	0.0169545	-0.00269714	0	0.00356337	4.838	27.0755	0.00944251	6.50391	6.50391	2.01998	5.49608
967	0.231778	0.231778	0.199746	0.216757	0.0101298	0.513724	1.38875	4.50347	0.0797416	-0.18617	0.5754	0.5754	0.566788	0.515716	5.84928	0.0596833	-0.00739148	0	0.00358027	4.83942	26.9707	0.00824489	6.45591	6.45591	2.10033	5.47694
968	0.256293	0.256293	0.204903	0.179407	0.0209503	0.460934	1.36799	4.60847	0.0428649	-0.217151	0.536253	0.536253	0.528704	0.524099	5.92965	0.0121534	-0.00726474	0	0.000772441	4.8171	26.7969	0.00808097	6.51446	6.51446	2.03924	5.43964
969	0.288209	0.288209	0.216163	0.202941	0.0387565	0.500564	1.8801	4.02727	0.0759246	-0.288551	0.574961	0.574961	0.562413	0.554461	5.88428	0.0205	-0.0481977	0	0.00091244	4.89284	27.1197	0.00877399	6.47986	6.47986	2.04825	5.50731
970	0.32486	0.32486	0.20759	0.249234	0.0332553	0.589102	1.82265	3.91738	0.129995	-0.3012	0.628545	0.628545	0.590949	0.609945	5.77143	0.0186004	-0.0483504	0	0.000952268	4.85585	26.884	0.00897117	6.37309	6.37309	2.10365	5.45194
971	0.328333	0.328333	0.190728	0.264745	0.00916344	0.593849	2.1418	3.59679	0.111305	-0.289187	0.60987	0.60987	0.595176	0.600963	5.74643	0.00890731	-0.048271	0	0.000931685	4.81931	26.749	0.00936371	6.34263	6.34263	2.10837	5.41753
972	0.325548	0.325548	0.207374	0.270805	0.0204843	0.548605	1.79892	3.98703	0.129315	-0.334902	0.626597	0.626597	0.617347	0.624617	5.7377	0.00197957	-0.0708424	0	0.000919533	4.88526	26.832	0.00768462	6.44237	6.44237	2.09813	5.44168
973	0.455948	0.455948	0.251881	0.328587	0.100504	0.590106	1.8426	3.72897	0.233176	-0.462907	0.730944	0.730944	0.728767	0.730714	5.53341	0.000230148	-0.0707886	0	0.000905761	4.86159	26.4394	0.00765368	6.29677	6.29677	2.19095	5.37697
974	0.514075	0.514075	0.230905	0.422837	0.0973774	0.643616	1.63833	3.87562	0.307936	-0.468442	0.804698	0.804698	0.793759	0.760587	5.46119	0.0441113	-0.0246427	0	0.000982263	4.8615	26.3722	0.00803273	6.32656	6.32656	2.26794	5.36327
975	0.465332	0.465332	0.232168	0.370095	0.122915	0.585529	1.80616	3.80682	0.256653	-0.410551	0.754015	0.754015	0.747324	0.68659	5.5741	0.067425	-0.0270052	0	0.0104581	4.84422	26.3053	0.00674571	6.33979	6.33979	2.2173	5.3534
976	0.448395	0.448395	0.202234	0.362754	0.0938634	0.581884	1.56248	4.05058	0.22475	-0.35804	0.721286	0.721286	0.706099	0.702143	5.58271	0.0191425	-0.0278191	0	0.0103617	4.80968	26.4198	0.00618911	6.24254	6.24254	2.18842	5.36861
977	0.493441	0.493441	0.196667	0.425025	0.05122	0.636349	1.37676	4.25235	0.267116	-0.405575	0.763984	0.763984	0.767115	0.752267	5.54956	0.0117173	-0.0279452	0	0.0103942	4.83963	26.4421	0.00634953	6.29103	6.29103	2.20961	5.38674
978	0.497589	0.497589	0.208289	0.415472	0.0796198	0.642119	1.32529	4.31164	0.269164	-0.415452	0.766018	0.766018	0.770893	0.747314	5.58778	0.0187044	-0.0269268	0	0.0104989	4.88172	26.5272	0.0314698	6.31223	6.31223	2.1956	5.39829
979	0.457148	0.457148	0.166667	0.40642	0.00683475	0.613787	1.49174	4.31554	0.217979	-0.400711	0.716712	0.716712	0.715166	0.685346	5.71273	0.0313666	-0.0222483	0	0.0104063	4.89316	26.579	0.0322773	6.4935	6.4935	2.14457	5.43222
980	0.462269	0.462269	0.164257	0.3748	0.0249056	0.555748	1.60624	4.23133	0.191031	-0.398606	0.689198	0.689198	0.681273	0.673787	5.73695	0.0154112	-0.0195669	0	0.0103751	4.8601	26.3896	0.0321235	6.43817	6.43817	2.12103	5.39674
981	0.442705	0.442705	0.161274	0.338118	0.0238615	0.502854	1.78259	4.18583	0.15487	-0.373414	0.653828	0.653828	0.637699	0.639885	5.85743	0.0139431	-0.00334122	0	0.0103857	4.88349	26.6672	0.0301549	6.59426	6.59426	2.06784	5.45081
982	0.471215	0.471215	0.169341	0.346333	0.0356763	0.519951	1.76036	4.18671	0.169719	-0.341002	0.66943	0.66943	0.649713	0.654451	5.85298	0.0149792	-0.00142116	0	0.010378	4.90234	26.6861	0.0130232	6.51219	6.51219	2.07456	5.45209
983	0.434681	0.434681	0.155892	0.374973	0.0217093	0.487047	1.88143	4.13694	0.151994	-0.332167	0.651131	0.651131	0.684258	0.609886	5.84287	0.0412451	-0.0120218	0	0.0103582	4.91606	26.8506	0.012926	6.53228	6.53228	2.0861	5.4629
984	0.455313	0.455313	0.119415	0.446085	0.0228437	0.55894	1.95751	3.94331	0.189048	-0.327454	0.68646	0.68646	0.718025	0.64898	5.76457	0.0374793	-0.00998109	0	0.00836073	4.88306	26.609	0.0133354	6.42689	6.42689	2.12626	5.41183
985	0.416514	0.416514	0.139091	0.375234	0.0603709	0.48931	1.76413	4.2332	0.13771	-0.310108	0.635981	0.635981	0.666349	0.600782	5.88067	0.0351993	-0.0199284	0	0.00125049	4.87966	26.7538	0.0140308	6.48756	6.48756	2.07257	5.43862
986	0.502252	0.502252	0.16766	0.417436	0.083069	0.500518	1.61688	4.198	0.21232	-0.443319	0.709386	0.709386	0.72918	0.674193	5.66928	0.0351929	-0.0107046	0	0.0062926	4.87081	26.486	0.0141825	6.46975	6.46975	2.17787	5.38488
987	0.426314	0.426314	0.184776	0.350344	0.0664407	0.447833	1.60262	4.43072	0.170435	-0.363797	0.666388	0.666388	0.66887	0.611992	5.87874	0.0543953	-0.011703	0	0.00634293	4.92133	26.7776	0.0237106	6.61595	6.61595	2.08144	5.44389
988	0.455635	0.455635	0.371355	0.297703	0.0626566	0.578853	1.54938	4.28381	0.308961	-0.404429	0.805936	0.805936	0.807132	0.674368	5.66757	0.131568	-0.0075977	0	0.00623386	4.89865	26.6778	0.0231774	6.58816	6.58816	2.22697	5.41963
989	0.396527	0.396527	0.386199	0.0964845	0.0553399	0.399046	1.70086	4.40964	0.12051	-0.327136	0.617566	0.617566	0.614618	0.603388	5.95027	0.0141788	-0.00625437	0	0.00622667	4.8894	26.6291	0.0231424	6.65316	6.65316	2.02752	5.41797
990	0.31407	0.31407	0.330822	0.0631358	0.117098	0.337406	1.77807	4.35356	0.0323702	-0.266457	0.531121	0.531121	0.532845	0.523762	6.05329	0.00735883	-0.0117665	0	0.00630598	4.84166	26.6532	0.0231185	6.64697	6.64697	1.96988	5.40905
991	0.366708	0.366708	0.33328	0.126391	0.107531	0.423681	1.7915	4.20333	0.0986494	-0.337865	0.595552	0.595552	0.600672	0.58631	5.92537	0.0092415	-0.0119137	0	0.00634435	4.84011	26.5941	0.0158591	6.60012	6.60012	2.03472	5.39715
992	0.357684	0.357684	0.338722	0.120313	0.0993893	0.404562	1.75354	4.24292	0.105793	-0.329604	0.604228	0.604228	0.60132	0.582923	5.89909	0.0213047	-0.0137052	0	0.00648695	4.83164	26.6546	0.0152521	6.62181	6.62181	2.0555	5.39984
993	0.438527	0.438527	0.308323	0.193067	0.0950589	0.469442	1.67533	4.17231	0.153665	-0.425563	0.651715	0.651715	0.652185	0.649264	5.75996	0.0024514	-0.0381366	0	0.0081781	4.7998	26.3361	0.0130317	6.5282	6.5282	2.10566	5.33772
994	0.427675	0.427675	0.308235	0.182209	0.0930492	0.437851	1.82415	4.09351	0.140665	-0.411665	0.640203	0.640203	0.640058	0.637688	5.8085	0.00251476	-0.0412133	0	0.00818581	4.81372	26.5353	0.0116493	6.57913	6.57913	2.08003	5.36864
995	0.428108	0.428108	0.310966	0.232184	0.0923851	0.480766	1.75377	4.1196	0.195142	-0.413734	0.694835	0.694835	0.692474	0.641887	5.75405	0.0529485	-0.0411951	0	0.00818109	4.8103	26.4307	0.0116264	6.59812	6.59812	2.133	5.36104
996	0.485606	0.485606	0.294435	0.278715	0.0883185	0.548335	1.51646	4.28297	0.212015	-0.397262	0.71067	0.71067	0.725169	0.697623	5.71091	0.0130477	-0.0221209	0	0.00818515	4.83091	26.3052	0.0116466	6.40298	6.40298	2.14666	5.32951
997	0.332946	0.332946	0.221932	0.18649	0.0639472	0.457477	1.51078	4.59273	0.0467154	-0.291555	0.546499	0.546499	0.565685	0.538101	6.05925	0.00839815	-0.0135608	0	0.0122672	4.81048	26.6499	0.00153581	6.70608	6.70608	1.97061	5.39239
998	0.277324	0.277324	0.230681	0.150029	0.0822313	0.381653	1.39984	4.72619	0.0264796	-0.238763	0.517511	0.517511	0.535856	0.51426	6.05406	0.00325056	-0.0118675	0	0.0306974	4.76705	26.5816	0.00425876	6.69363	6.69363	1.96585	5.38876
999	0.302722	0.302722	0.319914	0.151513	0.147707	0.373973	1.22788	4.84786	0.105485	-0.250298	0.605195	0.605195	0.625781	0.525207	5.97163	0.0799882	-0.0123365	0	0.00881329	4.85218	26.7542	0.0043639	6.67549	6.67549	2.05818	5.4282
1000	0.283929	0.283929	0.305653	0.113781	0.142362	0.322421	1.22635	4.93305	0.0455045	-0.214874	0.543843	0.543843	0.570872	0.481108	6.05331	0.0627352	-0.0115302	0	0.00426052	4.84843	26.7497	0.0239787	6.62932	6.62932	2.01113	5.42986
1001	0.264174	0.264174	0.258873	0.143149	0.0957339	0.341344	1.14546	5.05504	0.0298035	-0.223454	0.526957	0.526957	0.550549	0.464049	6.08703	0.0629076	-0.000905311	0	0.00302041	4.86045	26.4703	0.024081	6.76521	6.76521	2.00065	5.37379
1002	0.251304	0.251304	0.292395	0.087001	0.127835	0.297275	1.23835	4.97959	0.018306	-0.212113	0.516471	0.516471	0.525391	0.472576	6.11766	0.0438953	-0.00316886	0	0.0152777	4.8534	26.6113	0.0239983	6.78475	6.78475	1.96853	5.39042
1003	0.301376	0.301376	0.28258	0.176568	0.0889369	0.408516	1.44116	4.61945	0.0947894	-0.274765	0.591368	0.591368	0.611917	0.547269	5.94614	0.0440984	-0.0245083	0	0.0153028	4.82736	26.4739	0.0604444	6.65513	6.65513	2.04393	5.36454
1004	0.320114	0.320114	0.327962	0.136679	0.0982212	0.3986	1.18393	4.84931	0.103399	-0.302605	0.596953	0.596953	0.614106	0.567537	5.91596	0.0294159	-0.0422224	0	0.0153077	4.845	26.4224	0.063365	6.58346	6.58346	2.04046	5.36991
1005	0.314062	0.314062	0.363929	0.0930829	0.132784	0.344979	0.851707	5.25915	0.092724	-0.25558	0.589491	0.589491	0.593445	0.560308	5.99517	0.0291828	-0.00352025	0	0.0144561	4.87127	26.5146	0.0612007	6.66894	6.66894	2.01505	5.37797
1006	0.366565	0.366565	0.416115	0.0669916	0.186258	0.331971	0.874866	5.10421	0.125375	-0.310354	0.62233	0.62233	0.616765	0.612001	5.88054	0.0103284	-0.0109706	0	0.0136754	4.84611	26.5104	0.0282209	6.56439	6.56439	2.06189	5.35633
1007	0.382895	0.382895	0.374144	0.102031	0.128243	0.353318	0.994076	5.02653	0.116866	-0.314701	0.613314	0.613314	0.61025	0.603616	5.89192	0.00969744	-0.00383978	0	0.0113739	4.86282	26.3753	0.111764	6.50941	6.50941	2.06049	5.32882
1008	0.431541	0.431541	0.394632	0.181926	0.161451	0.418737	0.955464	4.94866	0.210769	-0.36227	0.70734	0.70734	0.717201	0.666502	5.76711	0.0408382	-0.00796617	0	6.26265e-05	4.89886	26.405	0.111186	6.47588	6.47588	2.13697	5.34411
1009	0.346761	0.346761	0.332171	0.130175	0.0991072	0.493149	1.13139	4.80508	0.10463	-0.305489	0.601562	0.601562	0.600102	0.585096	5.92862	0.0164659	-0.0356131	0	6.67242e-05	4.88306	26.7347	0.114441	6.4058	6.4058	2.03094	5.41004
1010	0.423985	0.423985	0.265223	0.246536	0.0364733	0.571819	0.88818	4.95899	0.154442	-0.364641	0.646038	0.646038	0.646414	0.624832	5.80905	0.0212063	-0.0220239	0	4.61853e-06	4.82812	26.4786	0.10913	6.37234	6.37234	2.10235	5.35023
1011	0.394492	0.394492	0.304358	0.212318	0.00359855	0.607199	1.06102	4.71605	0.163787	-0.357107	0.650539	0.650539	0.661766	0.597164	5.7261	0.053375	-0.0367522	0	0.00501033	4.79564	26.4282	0.0259526	6.41276	6.41276	2.15004	5.33811
1012	0.323865	0.323865	0.301271	0.147694	0.00967112	0.523664	1.11725	4.84812	0.0958022	-0.263372	0.577999	0.577999	0.598369	0.526334	5.90034	0.0516646	-0.000964579	0	0.0015324	4.80049	26.7581	0.026213	6.54153	6.54153	2.07995	5.40194
1013	0.275319	0.275319	0.332446	0.0543679	0.0441038	0.473922	0.983895	5.03289	0.0474516	-0.236731	0.533263	0.533263	0.527467	0.486099	6.00735	0.0471646	-0.0128513	0	0.00164846	4.80349	26.7115	0.0652572	6.5446	6.5446	2.0179	5.40005
1014	0.28732	0.28732	0.322858	0.10627	0.0372712	0.518587	0.908447	5.10782	0.0876039	-0.230242	0.575457	0.575457	0.572727	0.49957	5.9994	0.0758868	-0.0126665	0	0.00104842	4.79036	26.7173	0.0650185	6.54807	6.54807	2.03672	5.39585
1015	0.255028	0.255028	0.314424	0.0805683	0.0418651	0.542296	0.717219	5.30185	0.0563104	-0.248596	0.547064	0.547064	0.54103	0.501632	6.0622	0.0454319	-0.0145756	0	0.00364672	4.80523	26.6405	0.0664025	6.5362	6.5362	1.99014	5.37966
1016	0.242227	0.242227	0.332879	0.0425818	0.0387026	0.521481	0.68982	5.37953	0.0211949	-0.23389	0.519307	0.519307	0.521254	0.497611	6.10827	0.0216958	-0.0113905	0	0.00352313	4.82894	26.9586	0.0658004	6.54879	6.54879	1.95818	5.43938
1017	0.218565	0.218565	0.365701	0.00761299	0.253326	0.414521	0.892019	5.12508	0.017823	-0.212965	0.51345	0.51345	0.531454	0.469365	6.1535	0.0440844	-0.0119158	0	0.00366275	4.87443	27.2184	0.0597219	6.46883	6.46883	1.9456	5.49194
1018	0.248058	0.248058	0.360651	0.0266039	0.140043	0.424474	0.806383	5.17571	0.0363407	-0.24592	0.534378	0.534378	0.534714	0.49831	6.0119	0.0360681	-0.00450488	0	0.00369316	4.81981	27.1469	0.0584377	6.50073	6.50073	2.01607	5.47573
1019	0.232574	0.232574	0.321791	0.0659283	0.178409	0.399572	0.658135	5.31158	0.0368375	-0.214869	0.535754	0.535754	0.534467	0.522918	6.01323	0.0128355	-6.56736e-06	0	0.00370131	4.86728	27.2683	0.0584774	6.46406	6.46406	2.00496	5.50356
1020	0.235276	0.235276	0.28346	0.11205	0.150527	0.467105	0.591311	5.40536	0.0454032	-0.20745	0.543734	0.543734	0.547538	0.507569	6.06677	0.0361645	-0.00155797	0	0.00393377	4.83903	27.0034	0.0176398	6.51955	6.51955	1.98734	5.46282
1021	0.215782	0.215782	0.323425	0.0284519	0.182982	0.401976	0.700553	5.36691	0.0045901	-0.203344	0.50414	0.50414	0.497803	0.446348	6.15462	0.057792	-0.0520087	0	0.00400395	4.87322	27.1563	0.0179837	6.56028	6.56028	1.92974	5.49961
1022	0.270035	0.270035	0.362966	0.0442644	0.220242	0.409543	0.627149	5.39016	0.057283	-0.196806	0.555894	0.555894	0.558295	0.496829	6.08879	0.0590655	-0.0138505	0	0.00392287	4.88858	27.1363	0.0214328	6.49496	6.49496	1.98305	5.49261
1023	0.216997	0.216997	0.342104	0.00403972	0.202752	0.36513	0.652614	5.46763	0.00204758	-0.17714	0.499651	0.499651	0.491463	0.440282	6.19667	0.0593699	-0.019116	0	0.00322606	4.87549	27.2186	0.0216186	6.59182	6.59182	1.93638	5.50631
1024	0.224899	0.224899	0.351329	0.0206691	0.208219	0.387955	0.775131	5.33425	0.0228644	-0.170049	0.520013	0.520013	0.527337	0.454931	6.17821	0.0650819	-0.00624943	0	0.0093277	4.88516	27.2669	0.0212685	6.59762	6.59762	1.95177	5.51546
1025	0.243284	0.243284	0.334533	0.0497584	0.191751	0.429255	0.938725	5.10074	0.0374717	-0.181551	0.535121	0.535121	0.546305	0.465839	6.11417	0.0692817	-0.00597563	0	0.00925467	4.83179	27.012	0.0209111	6.54929	6.54929	1.98362	5.46342
1026	0.204994	0.204994	0.330755	0.0323678	0.178477	0.432418	0.874432	5.23402	0.0220194	-0.127185	0.516935	0.516935	0.539174	0.439569	6.18017	0.0773662	-0.000504585	0	0.00927679	4.86073	27.0223	0.00497051	6.6076	6.6076	1.95039	5.48808
1027	0.181461	0.181461	0.365099	0.00318259	0.228453	0.369982	0.936953	5.18914	0.0279623	-0.131486	0.519637	0.519637	0.528208	0.416592	6.19632	0.103046	-0.00380088	0	0.00933249	4.83101	27.0676	0.0282158	6.6078	6.6078	1.95353	5.4904
1028	0.160437	0.160437	0.311656	0.0294949	0.054409	0.360611	0.836089	5.4393	0.00384598	-0.153474	0.497543	0.497543	0.49418	0.402092	6.19623	0.095451	-0.0277689	0	0.0110373	4.82421	27.0755	0.0408797	6.80019	6.80019	1.92653	5.49733
1029	0.224632	0.224632	0.328063	0.0546229	0.0651278	0.3488	0.713637	5.4734	0.0396249	-0.198622	0.536052	0.536052	0.517024	0.433925	6.08394	0.102128	-0.0233325	0	0.0110519	4.81571	27.0456	0.0409513	6.71387	6.71387	1.99018	5.48378
1030	0.183541	0.183541	0.30454	0.0562183	0.0159587	0.366178	0.757836	5.53768	0.011209	-0.137201	0.506053	0.506053	0.500639	0.400978	6.17702	0.105075	-0.00443654	0	0.00996057	4.8433	27.1884	0.0399301	6.78046	6.78046	1.95428	5.51298
1031	0.18584	0.18584	0.317189	0.0510671	0.0331392	0.38556	0.872504	5.35758	0.0153437	-0.141592	0.513605	0.513605	0.50404	0.407452	6.14474	0.106153	-0.0430899	0	0.0100944	4.84144	27.1837	0.0417822	6.63781	6.63781	1.95146	5.51375
1032	0.179523	0.179523	0.32138	0.0382165	0.00462924	0.38309	0.929237	5.30225	0.0105322	-0.120861	0.505579	0.505579	0.493244	0.403163	6.12596	0.102416	-0.0262253	0	0.0113122	4.81809	27.1394	0.041498	6.64621	6.64621	1.96577	5.50764
1033	0.161213	0.161213	0.333565	0.0355381	0.00955295	0.376678	0.769547	5.50015	0.0248243	-0.0930869	0.519757	0.519757	0.500244	0.389372	6.15569	0.130385	-0.01764	0	0.0112742	4.82774	27.2158	0.0413126	6.70498	6.70498	1.96495	5.51625
1034	0.149347	0.149347	0.321696	0.0419077	0.00821582	0.410816	0.785512	5.48539	0.018855	-0.0832127	0.516095	0.516095	0.490225	0.386064	6.19971	0.130031	-0.0103378	0	0.0112302	4.8372	27.3561	0.0578616	6.68601	6.68601	1.94609	5.5556
1035	0.0991346	0.0991346	0.323959	0.0207622	0.0291952	0.31861	0.736868	5.67918	0.00263915	-0.0292134	0.499377	0.499377	0.475599	0.341535	6.28825	0.157842	-0.00994738	0	0.011183	4.86469	27.365	0.0519451	6.81301	6.81301	1.92627	5.55346
1036	0.090593	0.090593	0.359766	0.0376439	0.013049	0.338895	0.886905	5.37475	0.0488268	-0.0794464	0.546878	0.546878	0.529201	0.353492	6.0844	0.193387	-0.0356923	0	0.0111979	4.79369	26.9297	0.0633492	6.75634	6.75634	2.02893	5.47409
1037	0.128962	0.128962	0.277216	0.0979306	0.0625955	0.400672	0.707577	5.4842	0.0282676	-0.109957	0.526328	0.526328	0.51763	0.395532	6.13742	0.130796	-0.0215879	0	0.011186	4.79311	26.794	0.0632912	6.65789	6.65789	1.98109	5.44836
1038	0.132066	0.132066	0.312475	0.0784365	0.101178	0.373863	0.565538	5.62317	0.0460373	-0.0812278	0.54542	0.54542	0.530932	0.408699	6.13282	0.136722	-0.00016757	0	0.0111489	4.81284	26.8934	0.0621673	6.65208	6.65208	2.00029	5.45765
1039	0.130515	0.130515	0.382426	0.0316762	0.120302	0.334067	0.65461	5.49039	0.0633403	-0.119833	0.56201	0.56201	0.550305	0.405786	6.04907	0.156224	-0.0257558	0	0.0112117	4.82158	26.9683	0.0594739	6.65259	6.65259	2.03883	5.47306
1040	0.107273	0.107273	0.362748	0.00447077	0.136392	0.296418	0.529973	5.67323	0.0172499	-0.0876082	0.515353	0.515353	0.505301	0.382211	6.13072	0.133143	-0.0168745	0	0.011184	4.80805	26.7464	0.019134	6.71926	6.71926	1.98953	5.443
1041	0.0884704	0.0884704	0.241239	0.129976	0.0656527	0.408195	0.296837	5.98628	0.0232127	-0.0473568	0.521828	0.521828	0.504968	0.340141	6.252	0.181688	-0.00401142	0	0.011277	4.80929	26.8263	0.0609648	6.774	6.774	1.96075	5.44772
1042	0.104353	0.104353	0.276708	0.142655	0.097332	0.422241	0.31345	5.87461	0.0630166	-0.0492411	0.560974	0.560974	0.566011	0.379354	6.14162	0.18162	-0.00908017	0	0.0112686	4.83033	26.9069	0.0609244	6.69118	6.69118	2.0171	5.45896
1043	0.0433846	0.0433846	0.272583	0.0819095	0.0600024	0.376084	0.462075	5.85194	0.00112554	0.0206774	0.499825	0.499825	0.500068	0.31881	6.25003	0.181014	-0.00118266	0	0.00473497	4.82305	26.9628	0.0594145	6.74836	6.74836	1.97002	5.47452
1044	0.0924026	0.0924026	0.296779	0.110472	0.0723051	0.407964	0.739709	5.48597	0.0457314	-0.0483104	0.543975	0.543975	0.558958	0.351213	6.14699	0.192763	-0.0283909	0	0.00795704	4.84349	27.1062	0.0593934	6.69039	6.69039	2.01258	5.49178
1045	0.0580342	0.0580342	0.307971	0.0759711	0.0332023	0.339646	0.975288	5.3997	0.0218994	-0.0250402	0.521388	0.521388	0.527767	0.307876	6.22007	0.213513	-0.0284066	0	0.00796131	4.83634	27.1054	0.0590959	6.81949	6.81949	1.98374	5.50893
1046	0.0463247	0.0463247	0.31324	0.0548917	0.0503317	0.289946	0.896199	5.52137	0.0174531	-0.0105946	0.516456	0.516456	0.499408	0.308143	6.25843	0.208313	-0.0139114	0	0.00802986	4.86148	27.0423	0.0423865	6.89193	6.89193	1.96479	5.50856
1047	0.0711946	0.0711946	0.200135	0.155858	0.0538818	0.306542	0.920869	5.49519	0.00276488	-0.0406184	0.501618	0.501618	0.483814	0.332999	6.29267	0.168619	-0.0180995	0	0.00799592	4.88683	27.4006	0.042355	6.88542	6.88542	1.92491	5.57581
1048	0.0796687	0.0796687	0.212701	0.201322	0.065259	0.365303	0.723945	5.62255	0.049527	-0.02476	0.546737	0.546737	0.540585	0.356366	6.23647	0.190371	-0.0168046	0	0.00799947	4.89692	27.4014	0.0120355	6.8423	6.8423	1.96634	5.57426
1049	0.0701544	0.0701544	0.211002	0.22288	0.0623994	0.456902	0.622626	5.60674	0.0710691	-0.0448568	0.567323	0.567323	0.564123	0.376803	6.18454	0.19052	-0.00931302	0	0.00801745	4.89648	27.2481	0.0200036	6.79143	6.79143	1.99805	5.53638
1050	0.080366	0.080366	0.179338	0.220812	0.0362535	0.427202	0.540927	5.76148	0.035194	-0.0434942	0.53285	0.53285	0.531936	0.34714	6.23393	0.18571	-0.00970426	0	0.00816363	4.84859	27.0406	0.0205258	6.80729	6.80729	1.96274	5.49856
1051	0.101516	0.101516	0.16903	0.27924	0.00644434	0.542973	0.475453	5.73974	0.0577137	-0.0662408	0.555561	0.555561	0.580778	0.368616	6.18383	0.186945	-0.0100978	0	0.00807019	4.87848	26.9534	0.0207349	6.73827	6.73827	1.99018	5.47615
1052	0.0852715	0.0852715	0.19718	0.230201	0.0223205	0.545425	0.332414	5.87867	0.0367918	-0.0503478	0.535125	0.535125	0.554582	0.367998	6.22425	0.167127	-0.0143897	0	0.00199758	4.88014	26.9567	0.027212	6.69532	6.69532	1.96006	5.47472
1053	0.0985014	0.0985014	0.240006	0.26271	0.0010355	0.630856	0.39861	5.69572	0.120678	-0.068149	0.616895	0.616895	0.630009	0.374711	6.09621	0.242184	-0.0286539	0	0.00195735	4.86379	26.7191	0.0270161	6.63326	6.63326	2.05332	5.4339
1054	0.0784436	0.0784436	0.313719	0.146581	0.0633658	0.482899	0.237684	5.84141	0.0811026	-0.0336555	0.580008	0.580008	0.582577	0.361068	6.04278	0.21894	-0.0222216	0	0.0018927	4.876	26.8743	0.0214885	6.58228	6.58228	2.08214	5.44307
1055	0.0925114	0.0925114	0.308078	0.157921	0.0524356	0.466396	0.268839	5.96624	0.084605	-0.056122	0.582069	0.582069	0.586676	0.362394	6.16723	0.219675	-0.0369164	0	0.00196189	4.87738	26.7214	0.0218262	6.71	6.71	2.01296	5.41702
1056	0.0761077	0.0761077	0.291192	0.147226	0.11321	0.401685	0.205963	6.03022	0.0561674	-0.0728322	0.554604	0.554604	0.571605	0.383628	6.17947	0.170976	-0.0312954	0	0.00194005	4.90275	26.8291	0.0217195	6.77703	6.77703	1.98886	5.44193
1057	0.0626229	0.0626229	0.223889	0.165087	0.0487162	0.434769	0.139796	6.09812	0.00476725	-0.0591808	0.504313	0.504313	0.515893	0.372743	6.20551	0.131569	-0.0510965	0	0.00188941	4.8707	26.6107	0.0240035	6.70957	6.70957	1.93574	5.40056
1058	0.122634	0.122634	0.247149	0.147425	0.0964595	0.299357	0.215673	6.07723	0.0164587	-0.0620658	0.516316	0.516316	0.522211	0.412784	6.16651	0.103532	-0.000556854	0	0.00348792	4.85196	26.6545	0.0160886	6.78378	6.78378	1.98007	5.40995
1059	0.157944	0.157944	0.332829	0.0525614	0.180524	0.222337	0.150902	6.05014	0.0124791	-0.140415	0.508741	0.508741	0.519157	0.444179	6.08474	0.0645621	-0.0425288	0	0.00351858	4.86563	26.641	0.00110711	6.70602	6.70602	1.98311	5.40808
1060	0.210051	0.210051	0.352742	0.0761539	0.178909	0.306268	0.163296	5.95976	0.0620417	-0.144912	0.559463	0.559463	0.57567	0.495097	6.03256	0.0643655	-0.0128653	0	0.00154921	4.87603	26.6537	0.000995733	6.6539	6.6539	2.01703	5.40952
1061	0.166216	0.166216	0.326838	0.0755964	0.110849	0.30825	0.196331	6.02827	0.0359591	-0.100361	0.533184	0.533184	0.546227	0.444893	6.09748	0.0882915	-0.024267	0	0.00152859	4.85066	26.5782	0.00095388	6.70269	6.70269	1.98132	5.39759
1062	0.17915	0.17915	0.340691	0.0844823	0.133386	0.322609	0.0515023	6.13889	0.0566257	-0.117672	0.554092	0.554092	0.568783	0.461978	6.07761	0.0921142	-0.0243314	0	0.00154608	4.88104	26.8955	0.000194903	6.69461	6.69461	1.99397	5.4524
1063	0.178304	0.178304	0.392951	0.0783171	0.173146	0.335236	0.218469	5.90365	0.100193	-0.130893	0.595342	0.595342	0.612024	0.501776	6.01848	0.0935666	-0.0197007	0	0.0016534	4.91233	27.2583	0.029004	6.66967	6.66967	2.02645	5.54344
1064	0.154179	0.154179	0.379796	0.0290552	0.157011	0.338479	0.442579	5.77372	0.0353828	-0.076401	0.533381	0.533381	0.554289	0.452218	6.1575	0.0811629	-0.0117197	0	0.0017217	4.91255	27.3797	0.0300108	6.63533	6.63533	1.95361	5.5614
1065	0.269384	0.269384	0.428028	0.121491	0.203701	0.385497	0.168959	5.71005	0.181409	-0.234027	0.677646	0.677646	0.687981	0.556217	5.78023	0.121429	-0.0294952	0	0.00160118	4.86939	27.0189	0.0294216	6.47761	6.47761	2.1535	5.4795
1066	0.229291	0.229291	0.388985	0.126724	0.152674	0.398949	0.213711	5.8098	0.141472	-0.173238	0.635434	0.635434	0.658751	0.511659	5.91639	0.123775	-0.0115094	0	0.00161685	4.87977	27.1915	0.0294982	6.55976	6.55976	2.09544	5.51293
1067	0.337662	0.337662	0.530365	0.092356	0.21892	0.38182	0.0229606	5.82793	0.245262	-0.324704	0.742597	0.742597	0.758002	0.618542	5.69363	0.124056	-0.0532856	0	0.00158502	4.90706	26.8733	0.0293406	6.50827	6.50827	2.18595	5.45068
1068	0.271149	0.271149	0.484675	0.0820682	0.175733	0.349768	0.157692	5.79759	0.189879	-0.254712	0.686819	0.686819	0.70704	0.561228	5.77374	0.12559	-0.0367228	0	0.00155861	4.87673	26.7502	0.0292111	6.57431	6.57431	2.14978	5.43251
1069	0.230384	0.230384	0.34072	0.097818	0.0609679	0.368507	0.166571	5.83003	0.0472142	-0.205226	0.544615	0.544615	0.58377	0.529414	5.84231	0.0152011	-0.0344622	0	0.00161832	4.90389	26.9728	0.0290824	6.48435	6.48435	2.06462	5.47366
1070	0.256383	0.256383	0.321399	0.135206	0.111381	0.424117	0.313543	5.55397	0.0629366	-0.251391	0.559878	0.559878	0.606381	0.54373	5.79663	0.0161488	-0.0341625	0	0.00153759	4.85509	26.8621	0.029156	6.38115	6.38115	2.08766	5.44655
1071	0.204151	0.204151	0.3328	0.0933061	0.13835	0.381003	0.159787	5.69105	0.0398416	-0.222445	0.535136	0.535136	0.573099	0.520689	5.79709	0.0144474	-0.034214	0	0.00673457	4.81891	26.7781	0.0192433	6.35363	6.35363	2.08144	5.41865
1072	0.213337	0.213337	0.344116	0.0616795	0.135863	0.324709	0.136623	5.73035	0.0429597	-0.235864	0.54065	0.54065	0.55407	0.524856	5.77348	0.0157939	-0.0381852	0	0.00673366	4.82999	26.8598	0.0192388	6.37953	6.37953	2.09208	5.43933
1073	0.2101	0.2101	0.385199	0.01762	0.188575	0.224541	0.175307	5.74429	0.0458997	-0.236085	0.541365	0.541365	0.549169	0.522279	5.78355	0.0190853	-0.0371682	0	0.00478351	4.82026	26.94	0.0179495	6.45346	6.45346	2.08947	5.45798
1074	0.20122	0.20122	0.347841	0.0202417	0.148903	0.231234	0.276472	5.78248	0.00434435	-0.185557	0.500324	0.500324	0.515616	0.491559	5.92348	0.00876482	-0.00515258	0	0.0048073	4.84312	27.0688	0.0180663	6.53297	6.53297	2.02991	5.49258
1075	0.230856	0.230856	0.370493	0.0010707	0.170406	0.271833	0.212599	5.87592	0.00326236	-0.200073	0.501423	0.501423	0.519201	0.49895	6.01156	0.00247357	-0.0157719	0	0.00476245	4.85137	27.0289	0.0186432	6.5753	6.5753	1.9774	5.48468
1076	0.249665	0.249665	0.420597	0.0121428	0.137311	0.256698	0.168606	5.96053	0.0547498	-0.226273	0.553238	0.553238	0.580363	0.520394	5.94278	0.0328443	-0.0274639	0	0.00476897	4.86034	26.9592	0.0186753	6.63139	6.63139	2.02163	5.47572
1077	0.230083	0.230083	0.402162	0.00600219	0.118312	0.25324	0.202946	5.97972	0.0336357	-0.177868	0.532002	0.532002	0.55477	0.51051	5.99945	0.021492	-6.05082e-05	0	0.00482013	4.84886	27.0173	0.0182521	6.66531	6.66531	2.00023	5.49308
1078	0.249807	0.249807	0.384908	0.0140004	0.103256	0.255862	0.059315	6.16411	0.0235114	-0.193034	0.521089	0.521089	0.544767	0.510752	6.03778	0.0103365	-0.00235371	0	0.00481799	4.88165	27.0888	0.0184667	6.69659	6.69659	1.97477	5.5068
1079	0.247455	0.247455	0.360134	0.00843677	0.0768614	0.247741	0.235913	6.05193	0.00260718	-0.185606	0.499878	0.499878	0.512643	0.487912	6.09981	0.0119666	-0.000603434	0	0.00498167	4.89098	27.0843	0.0193693	6.73054	6.73054	1.95726	5.49645
1080	0.25833	0.25833	0.37662	0.00432657	0.0941671	0.246926	0.0783373	6.17338	0.0181832	-0.199249	0.515941	0.515941	0.522712	0.504522	6.0701	0.011419	-0.00167881	0	0.00481758	4.86906	27.0714	0.018565	6.70851	6.70851	1.96117	5.49757
1081	0.263848	0.263848	0.341781	0.012551	0.066516	0.265859	0.149881	6.13047	0.00608784	-0.238952	0.502417	0.502417	0.495102	0.490608	6.11762	0.011809	-0.019375	0	0.00478926	4.83487	27.085	0.00824892	6.79585	6.79585	1.92875	5.4992
1082	0.277339	0.277339	0.340756	0.0299491	0.0613644	0.365112	0.208179	5.93556	0.025556	-0.240293	0.520128	0.520128	0.512559	0.503706	6.05765	0.0164219	-0.0171712	0	0.00461189	4.80501	26.7089	0.0153845	6.62377	6.62377	1.9618	5.43355
1083	0.298167	0.298167	0.377341	0.0344799	0.0982939	0.368765	0.200331	5.84727	0.066	-0.257109	0.561017	0.561017	0.557042	0.545463	5.95761	0.015554	-0.0133487	0	0.00451203	4.78761	26.6876	0.0148956	6.55563	6.55563	2.01317	5.42385
1084	0.344151	0.344151	0.395451	0.10583	0.117849	0.453002	0.304795	5.58282	0.133423	-0.311253	0.628932	0.628932	0.653785	0.587881	5.80468	0.0410508	-0.016318	0	0.00431248	4.81084	26.8277	0.0139188	6.48493	6.48493	2.10213	5.44588
1085	0.291208	0.291208	0.336835	0.13337	0.0616992	0.464557	0.327964	5.63391	0.0949801	-0.326341	0.591986	0.591986	0.613314	0.549497	5.87482	0.0424884	-0.0654322	0	0.00421539	4.82713	26.9937	0.0134437	6.47501	6.47501	2.0456	5.48191
1086	0.252931	0.252931	0.328349	0.0713027	0.056795	0.405876	0.154035	5.94844	0.0421696	-0.216952	0.535801	0.535801	0.527882	0.508338	6.03726	0.027463	-0.00888028	0	0.00434645	4.82911	27.0927	0.0140849	6.56846	6.56846	1.98362	5.49718
1087	0.238633	0.238633	0.298966	0.0708646	0.0307357	0.423664	0.214889	5.92457	0.0100094	-0.20286	0.505046	0.505046	0.501171	0.496191	6.09269	0.00885459	-0.0127411	0	0.00447011	4.83532	27.1794	0.0146897	6.58063	6.58063	1.94201	5.51426
1088	0.287934	0.287934	0.373356	0.0718659	0.107659	0.398498	0.589327	5.34676	0.0815026	-0.222028	0.578748	0.578748	0.577171	0.571009	5.86508	0.00773876	-0.010611	0	0.0106249	4.79664	26.9126	0.0140462	6.4198	6.4198	2.05849	5.45658
1089	0.281749	0.281749	0.345621	0.0813208	0.0801019	0.412269	0.658709	5.37831	0.064588	-0.198906	0.56116	0.56116	0.560909	0.540198	5.96848	0.0209626	-0.0133563	0	0.0106828	4.81518	26.953	0.0143293	6.46948	6.46948	2.01316	5.46922
1090	0.300644	0.300644	0.330461	0.120892	0.0903152	0.328954	0.61694	5.50718	0.0892326	-0.222276	0.587783	0.587783	0.584132	0.546853	5.95925	0.0409304	-0.0137303	0	0.0107838	4.85977	26.9544	0.0127459	6.5864	6.5864	2.02718	5.49459
1091	0.343291	0.343291	0.371698	0.117694	0.124909	0.334258	0.398107	5.62387	0.127983	-0.244625	0.626133	0.626133	0.623039	0.614588	5.8581	0.0115445	-0.0228917	0	0.0117934	4.89203	26.8839	0.0119407	6.46115	6.46115	2.05996	5.48324
1092	0.351466	0.351466	0.355531	0.102081	0.143783	0.320139	0.188988	5.87704	0.109971	-0.279896	0.607102	0.607102	0.59364	0.595138	5.93631	0.0119637	-0.00483307	0	0.0137989	4.87581	26.9115	0.0121771	6.57512	6.57512	2.03035	5.48663
1093	0.384014	0.384014	0.384251	0.100581	0.140234	0.347608	0.176315	5.81439	0.144451	-0.34962	0.640027	0.640027	0.621455	0.637992	5.85709	0.00203485	-0.00852917	0	0.0138096	4.85452	26.8321	0.00306691	6.60051	6.60051	2.06356	5.46842
1094	0.37721	0.37721	0.402538	0.0822065	0.164747	0.298701	0.179634	5.84047	0.145321	-0.335092	0.640511	0.640511	0.620213	0.632007	5.86333	0.00850409	-0.00339846	0	0.0137531	4.82988	26.8336	0.00132817	6.63298	6.63298	2.05868	5.46785
1095	0.36982	0.36982	0.399185	0.0839182	0.161251	0.273022	0.0956446	5.95611	0.140014	-0.341219	0.637542	0.637542	0.618118	0.624016	5.86791	0.0135266	-0.0032181	0	0.0137038	4.8396	26.8334	0.000522018	6.64887	6.64887	2.05856	5.46894
1096	0.328458	0.328458	0.404764	0.0517943	0.165955	0.306389	0.280429	5.80492	0.1055	-0.312945	0.603633	0.603633	0.59524	0.583806	5.96246	0.0198274	-0.00799903	0	0.013716	4.87236	27.0908	0.0203556	6.63886	6.63886	2.01245	5.51588
1097	0.305573	0.305573	0.407865	0.0222295	0.166619	0.267507	0.314773	5.79492	0.0836156	-0.314846	0.579925	0.579925	0.561398	0.560007	5.98243	0.0199183	-0.0318311	0	0.0227418	4.84232	26.8935	0.0202701	6.63964	6.63964	1.98607	5.47463
1098	0.319154	0.319154	0.403298	0.06272	0.165665	0.311529	0.168497	5.86564	0.117462	-0.311004	0.612226	0.612226	0.598495	0.573224	5.91284	0.039002	-0.0151972	0	0.0228079	4.82538	26.7786	0.0205875	6.58375	6.58375	2.04427	5.44458
1099	0.345746	0.345746	0.404384	0.0860699	0.226218	0.338867	0.239353	5.684	0.138871	-0.32155	0.634584	0.634584	0.629151	0.595569	5.85929	0.0390148	-0.0211902	0	0.0226972	4.81963	26.5662	0.0200582	6.45999	6.45999	2.06923	5.42948
1100	0.285928	0.285928	0.426063	0.0833985	0.287052	0.366209	0.278334	5.59681	0.157033	-0.254469	0.652965	0.652965	0.668357	0.615069	5.86005	0.0378954	-0.0071561	0	0.0242511	4.85026	26.628	0.0200545	6.42827	6.42827	2.07552	5.43924
1101	0.290185	0.290185	0.31871	0.141901	0.177516	0.409409	0.378295	5.57623	0.110702	-0.301047	0.609587	0.609587	0.60963	0.582151	5.93182	0.0274361	-0.00388847	0	0.0242763	4.82409	26.6399	0.0133567	6.49524	6.49524	2.03599	5.41771
1102	0.312539	0.312539	0.3208	0.156254	0.184644	0.427235	0.33499	5.55622	0.1325	-0.343454	0.625993	0.625993	0.626591	0.605555	5.8765	0.020438	-0.00978357	0	0.0183624	4.83119	26.5433	0.0157486	6.49006	6.49006	2.06084	5.39188
1103	0.390902	0.390902	0.297037	0.237178	0.161851	0.477798	0.316725	5.49422	0.179742	-0.410649	0.672584	0.672584	0.684455	0.671635	5.76614	0.000949475	-0.0060012	0	0.0183575	4.82497	26.4395	0.0147138	6.42178	6.42178	2.10666	5.38006
1104	0.312831	0.312831	0.34502	0.163444	0.210129	0.516625	0.297136	5.4697	0.141958	-0.347126	0.639878	0.639878	0.661541	0.638291	5.83205	0.00158641	-0.00997529	0	0.0183058	4.8474	26.5147	0.0263451	6.36773	6.36773	2.07427	5.38434
1105	0.328767	0.328767	0.443361	0.136612	0.307732	0.24656	0.404613	5.47064	0.202802	-0.301366	0.702403	0.702403	0.734428	0.702295	5.69511	0.000107374	-0.000226255	0	0.0182492	4.85822	26.5284	0.0155852	6.52165	6.52165	2.14588	5.38858
1106	0.325818	0.325818	0.502532	0.105401	0.350701	0.27789	0.250629	5.52617	0.232585	-0.306401	0.731241	0.731241	0.760079	0.711362	5.64531	0.0198788	-0.0139588	0	0.0182206	4.84837	26.5078	0.0168129	6.40846	6.40846	2.17443	5.36349
1107	0.333392	0.333392	0.488053	0.116136	0.335498	0.301676	0.328312	5.47102	0.233439	-0.319996	0.73151	0.73151	0.751607	0.701579	5.6849	0.0299311	-0.0191933	0	0.0181024	4.84748	26.4245	0.0166852	6.43678	6.43678	2.15606	5.35023
1108	0.331572	0.331572	0.392364	0.0712287	0.246763	0.287887	0.431344	5.59456	0.109091	-0.276807	0.608105	0.608105	0.616332	0.586677	5.94422	0.0214281	-0.0170216	0	0.0181825	4.85797	26.7231	0.0170574	6.51068	6.51068	2.02432	5.41586
1109	0.315515	0.315515	0.397873	0.029267	0.249883	0.224711	0.263685	5.82556	0.0753585	-0.284757	0.574038	0.574038	0.573011	0.568289	5.99083	0.00574951	-0.031777	0	0.0180624	4.88044	26.7862	0.0164993	6.5181	6.5181	1.98407	5.42823
1110	0.380571	0.380571	0.378207	0.11952	0.242804	0.336015	0.148527	5.80804	0.145987	-0.309544	0.642934	0.642934	0.648048	0.637079	5.88733	0.0058546	-0.0018593	0	0.0110462	4.87455	26.6197	0.0165587	6.4647	6.4647	2.05434	5.38965
1111	0.396984	0.396984	0.372876	0.121445	0.237178	0.335779	0.177003	5.80167	0.143859	-0.325868	0.642023	0.642023	0.645804	0.635497	5.90583	0.00652631	-0.00193136	0	0.0110667	4.87334	26.4757	0.0167097	6.46991	6.46991	2.04548	5.35666
1112	0.362806	0.362806	0.372679	0.0900807	0.172885	0.365508	0.197858	5.84394	0.106438	-0.317291	0.6052	0.6052	0.624782	0.601292	5.95541	0.00390812	-0.0124294	0	0.0110362	4.86316	26.3956	0.0165688	6.49135	6.49135	2.01344	5.34512
1113	0.403966	0.403966	0.387608	0.136325	0.0558817	0.412442	0.117258	5.91011	0.175132	-0.341472	0.669178	0.669178	0.672632	0.649215	5.82306	0.0199632	-0.000381702	0	0.0110294	4.84472	26.2831	0.024979	6.53942	6.53942	2.09352	5.32355
1114	0.41364	0.41364	0.381665	0.130631	0.0454945	0.441625	0.00636554	5.9722	0.170676	-0.348214	0.666561	0.666561	0.653569	0.637817	5.81212	0.0287441	-0.00636175	0	0.0105914	4.86646	26.4705	0.025624	6.52452	6.52452	2.10156	5.36622
1115	0.389324	0.389324	0.432185	0.104649	0.0699223	0.451119	0.0158786	5.96496	0.192387	-0.334644	0.690759	0.690759	0.682147	0.63806	5.81973	0.0526996	-0.0130265	0	0.00333554	4.89681	26.6606	0.0254013	6.5647	6.5647	2.10988	5.39802
1116	0.315723	0.315723	0.38859	0.0695453	0.0333661	0.441342	0.0649893	6.06691	0.111202	-0.224695	0.610773	0.610773	0.600734	0.558198	6.00587	0.0525747	-0.0128238	0	0.00332019	4.91226	26.8755	0.0253305	6.61657	6.61657	2.01328	5.44273
1117	0.312976	0.312976	0.399455	0.0785027	0.0924574	0.384061	0.0594298	6.01972	0.13073	-0.235574	0.627374	0.627374	0.626161	0.598512	5.9295	0.0288616	-0.0191755	0	0.00342982	4.891	26.7705	0.0207795	6.60146	6.60146	2.03891	5.42347
1118	0.277236	0.277236	0.411994	0.012287	0.234229	0.409092	0.0453464	5.85303	0.0761351	-0.255664	0.572187	0.572187	0.574767	0.565581	5.96693	0.00660606	-0.0389062	0	0.00336217	4.87439	26.811	0.00288443	6.43155	6.43155	1.99957	5.42388
1119	0.259246	0.259246	0.397487	0.0278455	0.22046	0.442918	0.194056	5.74202	0.0584339	-0.182316	0.557427	0.557427	0.590836	0.535484	6.00861	0.0219434	-0.00194601	0	0.00345183	4.86663	26.911	0.00329788	6.42737	6.42737	2.00611	5.44549
1120	0.270402	0.270402	0.423324	0.00760149	0.249381	0.439991	0.0341767	5.85633	0.0769349	-0.194674	0.576559	0.576559	0.584269	0.560595	5.99561	0.0159644	-0.00269065	0	0.00350752	4.85161	26.5904	0.00355444	6.41296	6.41296	2.00922	5.38722
1121	0.337224	0.337224	0.43885	0.0706153	0.262838	0.392726	0.107697	5.6869	0.156182	-0.303212	0.65569	0.65569	0.642389	0.644208	5.80777	0.0114819	-0.00106563	0	0.00347545	4.8059	26.4997	0.00133229	6.45233	6.45233	2.1052	5.36497
1122	0.364809	0.364809	0.391583	0.106222	0.202361	0.421396	0.195083	5.63689	0.135042	-0.324707	0.633299	0.633299	0.629702	0.62127	5.82603	0.0120291	-0.00102531	0	0.00442543	4.8687	26.9095	0.0016422	6.43118	6.43118	2.0927	5.44073
1123	0.377073	0.377073	0.408299	0.122119	0.227281	0.412519	0.170367	5.67167	0.159386	-0.345645	0.658475	0.658475	0.661595	0.636893	5.82024	0.0215824	-0.00270822	0	0.00445214	4.87538	26.8395	0.00176513	6.452	6.452	2.10004	5.43436
1124	0.364884	0.364884	0.391047	0.0843946	0.154743	0.388248	0.258194	5.6729	0.123828	-0.347757	0.618161	0.618161	0.609405	0.586042	5.86468	0.0321194	-0.0108496	0	0.00442871	4.81972	26.723	0.00245884	6.55141	6.55141	2.08199	5.40952
1125	0.365767	0.365767	0.412853	0.0612737	0.165791	0.347683	0.214905	5.73544	0.121272	-0.347883	0.615027	0.615027	0.614382	0.612135	5.84944	0.0028919	-0.00404979	0	0.00457495	4.81917	26.6902	0.0319381	6.52415	6.52415	2.08374	5.40809
1126	0.329779	0.329779	0.367262	0.0734952	0.0808934	0.306889	0.326853	5.72911	0.0872566	-0.319308	0.582979	0.582979	0.577348	0.577212	5.8664	0.00576661	-0.00204728	0	0.00802296	4.83003	26.8269	0.0263448	6.63235	6.63235	2.0719	5.44992
1127	0.30479	0.30479	0.40329	0.0491988	0.11199	0.28159	0.315131	5.70263	0.0992305	-0.299436	0.594819	0.594819	0.588284	0.589979	5.82305	0.00483997	-0.00363802	0	0.00798812	4.85619	26.9061	0.0261847	6.60714	6.60714	2.09585	5.47414
1128	0.269173	0.269173	0.359888	0.052147	0.0732496	0.301277	0.419702	5.64212	0.0600422	-0.26	0.558321	0.558321	0.543612	0.556705	5.89273	0.00161611	-0.00354446	0	0.0079612	4.84114	26.9783	0.0263613	6.60505	6.60505	2.05922	5.48633
1129	0.219671	0.219671	0.373614	0.00431145	0.0972976	0.270618	0.592776	5.60901	0.025373	-0.194177	0.521946	0.521946	0.524088	0.521267	6.04562	0.000678945	-0.00353889	0	0.00795962	4.85946	27.1515	0.0247512	6.6835	6.6835	1.98195	5.52687
1130	0.239322	0.239322	0.371569	0.0214673	0.121397	0.285443	0.503186	5.63489	0.0456858	-0.211752	0.540525	0.540525	0.535666	0.532374	6.00925	0.00815152	-0.00292496	0	0.00780934	4.8336	26.9219	0.0100145	6.6651	6.6651	2.00351	5.47541
1131	0.210433	0.210433	0.374453	0.00120224	0.0829982	0.258539	0.697831	5.54708	0.0217893	-0.193627	0.520043	0.520043	0.509042	0.508365	6.0774	0.0116781	-0.00841871	0	0.00509119	4.8298	27.0042	0.0101045	6.74148	6.74148	1.97018	5.48018
1132	0.195346	0.195346	0.349076	0.0150287	0.060789	0.2886	0.854216	5.4001	0.00676502	-0.182596	0.504522	0.504522	0.500248	0.498132	6.10346	0.00638995	-0.0101301	0	0.00516212	4.83846	27.0334	0.00993622	6.74259	6.74259	1.94906	5.47734
1133	0.193367	0.193367	0.347759	0.0206366	0.0623883	0.281456	0.937431	5.31847	0.0132881	-0.169777	0.503206	0.503206	0.498916	0.496661	6.10083	0.00654532	-0.0148969	0	0.00518143	4.80421	26.9842	0.00985379	6.72393	6.72393	1.94529	5.46398
1134	0.246157	0.246157	0.363885	0.0602416	0.0734682	0.413891	1.26755	4.82602	0.0699384	-0.20811	0.556689	0.556689	0.552755	0.549871	6.02818	0.0068174	-0.0147728	0	0.00514559	4.77484	26.8415	0.00679426	6.5541	6.5541	1.98231	5.43673
1135	0.199465	0.199465	0.357293	0.0688545	0.0547377	0.557954	1.38134	4.6099	0.0628322	-0.138101	0.560109	0.560109	0.557154	0.505597	6.04678	0.0545123	-0.024925	0	0.00518984	4.80799	26.9512	0.0625384	6.34636	6.34636	1.9965	5.45522
1136	0.202061	0.202061	0.347527	0.0680915	0.0514587	0.46908	1.44012	4.6558	0.0502584	-0.126963	0.547722	0.547722	0.55834	0.492463	6.05812	0.0552593	-0.00383816	0	0.00518962	4.79949	26.9128	0.0108401	6.54022	6.54022	2.001	5.44177
1137	0.207252	0.207252	0.299898	0.0958901	0.00379889	0.502215	1.5072	4.57408	0.0372408	-0.178052	0.536327	0.536327	0.535652	0.486789	6.05164	0.0495375	-0.0405137	0	0.00514739	4.81687	27.0584	0.0106465	6.56008	6.56008	1.98249	5.46809
1138	0.206189	0.206189	0.306594	0.124885	0.0140831	0.437088	1.65421	4.41141	0.0703675	-0.253198	0.56788	0.56788	0.57252	0.544406	5.94427	0.0234737	-0.0435032	0	0.00616971	4.81397	27.0163	0.00955575	6.62351	6.62351	2.02068	5.47865
1139	0.216512	0.216512	0.310216	0.10525	0.0155418	0.408423	1.75023	4.34532	0.0529585	-0.260286	0.550116	0.550116	0.553474	0.530988	5.96604	0.0191284	-0.043069	0	0.0060445	4.78724	27.0024	0.00898229	6.64732	6.64732	2.00218	5.47629
1140	0.264598	0.264598	0.370245	0.113596	0.0823918	0.382724	2.02707	3.95276	0.121996	-0.333537	0.617699	0.617699	0.627372	0.597804	5.81758	0.0198952	-0.0432996	0	0.0126224	4.76188	26.9457	0.00161127	6.61194	6.61194	2.07645	5.44963
1141	0.296724	0.296724	0.416266	0.159415	0.131322	0.430214	2.0638	3.78605	0.215309	-0.344626	0.713079	0.713079	0.717105	0.654012	5.69428	0.0590666	-0.0351238	0	0.0124946	4.77969	26.8677	0.00212993	6.54953	6.54953	2.16366	5.43293
1142	0.262912	0.262912	0.405481	0.125392	0.133738	0.409284	2.11549	3.83237	0.174441	-0.275982	0.670689	0.670689	0.668288	0.614694	5.82259	0.0559942	-0.000990549	0	0.0124881	4.79506	27.0312	0.00174482	6.61339	6.61339	2.11262	5.47462
1143	0.383245	0.383245	0.436627	0.166137	0.14791	0.495173	2.11634	3.70531	0.243217	-0.350099	0.740927	0.740927	0.739096	0.676412	5.72563	0.0645148	-0.0126507	0	0.012228	4.85519	26.9802	0.000600084	6.53483	6.53483	2.15694	5.47312
1144	0.413306	0.413306	0.413213	0.330263	0.141389	0.601226	2.00891	3.7062	0.392671	-0.394382	0.8904	0.8904	0.876728	0.708741	5.58099	0.181659	-0.00240808	0	0.0121615	4.87022	26.8136	0.000298837	6.60554	6.60554	2.29528	5.44072
1145	0.391918	0.391918	0.25969	0.361381	0.0109068	0.616352	2.0354	3.79597	0.268056	-0.389525	0.762182	0.762182	0.763228	0.68624	5.6954	0.0759415	-0.023493	0	0.0121673	4.84406	26.8271	0.000325265	6.5911	6.5911	2.17472	5.43821
1146	0.397886	0.397886	0.261411	0.375892	0.0188906	0.674464	2.16297	3.56208	0.28133	-0.421587	0.778067	0.778067	0.786311	0.690311	5.63209	0.0877561	-0.0483649	0	0.00508849	4.8132	26.6097	0.00186669	6.49698	6.49698	2.2032	5.39672
1147	0.405507	0.405507	0.28207	0.362372	0.0493469	0.667807	2.2295	3.48202	0.284354	-0.417231	0.783638	0.783638	0.793397	0.691836	5.63528	0.0918012	-0.0482464	0	0.00505418	4.85831	26.632	0.00171169	6.46074	6.46074	2.20374	5.40555
1148	0.423107	0.423107	0.299654	0.357296	0.0303091	0.638702	2.12266	3.58592	0.305055	-0.452438	0.804008	0.804008	0.79009	0.713097	5.5875	0.090911	-0.0623654	0	0.00507113	4.85425	26.6674	0.000649431	6.50393	6.50393	2.22417	5.41223
1149	0.368184	0.368184	0.225486	0.330349	0.00625179	0.507352	2.26143	3.70122	0.199042	-0.350989	0.698351	0.698351	0.698766	0.641081	5.77749	0.05727	-0.0121216	0	0.00248376	4.86739	27.0543	7.61607e-05	6.64888	6.64888	2.13885	5.48616
1150	0.381681	0.381681	0.213188	0.337977	0.0242632	0.515946	2.28853	3.7145	0.190732	-0.351188	0.688654	0.688654	0.691554	0.635329	5.85168	0.0533257	-0.00373965	0	0.0026111	4.8555	26.9225	0.00140557	6.67043	6.67043	2.10362	5.45765
1151	0.380667	0.380667	0.306675	0.209607	0.0249455	0.460454	2.3276	3.68145	0.158497	-0.336221	0.655673	0.655673	0.652535	0.630931	5.84191	0.0247425	-0.0136706	0	0.00366144	4.84307	26.7867	0.000970611	6.60696	6.60696	2.09851	5.42062
1152	0.290002	0.290002	0.270486	0.160625	0.0452972	0.450363	2.25245	3.84848	0.0729259	-0.244227	0.571294	0.571294	0.576976	0.548008	6.01961	0.0232854	-0.00666548	0	0.00370396	4.88237	27.004	0.00412825	6.64349	6.64349	2.00868	5.46138
1153	0.35093	0.35093	0.268202	0.266593	0.0420259	0.561187	2.07014	3.81847	0.14747	-0.305365	0.644961	0.644961	0.681449	0.61329	5.81038	0.031671	-0.00842019	0	0.00370143	4.86057	26.4326	0.00854544	6.4998	6.4998	2.11365	5.35299
1154	0.256946	0.256946	0.209952	0.18607	0.172298	0.464876	2.20835	3.81348	0.0397959	-0.202329	0.537612	0.537612	0.551007	0.52821	6.10799	0.00940228	-0.00422449	0	0.00246774	4.83791	26.7307	0.00478595	6.54617	6.54617	1.95625	5.41806
1155	0.285382	0.285382	0.19291	0.229004	0.147185	0.512581	2.21676	3.73676	0.067831	-0.247034	0.562533	0.562533	0.57683	0.556684	6.03645	0.00584922	-0.00406812	0	0.00334295	4.83694	26.7899	0.00458272	6.52459	6.52459	1.98957	5.4595
1156	0.29537	0.29537	0.211975	0.199356	0.161964	0.444283	2.21373	3.74229	0.0658002	-0.282978	0.559315	0.559315	0.557632	0.552728	6.00464	0.00658761	-0.0314934	0	0.00335577	4.82358	26.689	0.00647157	6.52317	6.52317	1.99286	5.44068
1157	0.379236	0.379236	0.238694	0.268372	0.18199	0.498006	1.97699	3.77492	0.160319	-0.342136	0.653208	0.653208	0.656433	0.645437	5.77547	0.00777114	-0.00156707	0	0.0033788	4.88464	27.0162	0.00657516	6.39515	6.39515	2.12299	5.51042
1158	0.420245	0.420245	0.249501	0.29206	0.167916	0.451073	1.7951	3.9845	0.189432	-0.372164	0.686247	0.686247	0.694095	0.686051	5.7045	0.000195927	-0.0015377	0	0.00337033	4.88152	26.8659	0.00403605	6.45083	6.45083	2.15454	5.49905
1159	0.540641	0.540641	0.409651	0.312772	0.316923	0.499293	1.68847	3.77899	0.367827	-0.495896	0.859798	0.859798	0.873213	0.809097	5.41046	0.0507006	-0.00291427	0	0.00217554	4.89089	26.5581	0.00105593	6.31475	6.31475	2.33086	5.41797
1160	0.559946	0.559946	0.446429	0.278258	0.364839	0.461057	1.58667	3.84302	0.378533	-0.49116	0.863201	0.863201	0.874281	0.84003	5.3813	0.0231709	-0.00449023	0	0.00220262	4.8722	26.4126	0.00117752	6.23809	6.23809	2.3266	5.37992
1161	0.617229	0.617229	0.456266	0.313053	0.392927	0.500852	1.71221	3.55727	0.421551	-0.588861	0.904888	0.904888	0.930908	0.892484	5.23234	0.0124039	-0.0374723	0	0.0021004	4.85932	26.4564	0.000718329	6.13155	6.13155	2.37914	5.39384
1162	0.597343	0.597343	0.418644	0.252158	0.349221	0.458142	1.8724	3.57171	0.324576	-0.555838	0.81103	0.81103	0.821022	0.792518	5.43046	0.0185121	-0.0375748	0	0.00212996	4.82053	26.3639	0.00165732	6.2088	6.2088	2.28322	5.35948
1163	0.691518	0.691518	0.473702	0.316953	0.383171	0.549387	2.17632	3.05548	0.427882	-0.631621	0.912091	0.912091	0.945021	0.8855	5.21933	0.0265915	-0.0197176	0	0.00714681	4.79382	26.0539	0.00139248	6.09899	6.09899	2.4059	5.28031
1164	0.69043	0.69043	0.547127	0.264751	0.426279	0.510204	2.09534	3.19745	0.437832	-0.635204	0.929784	0.929784	0.984379	0.877149	5.24489	0.0526355	-0.0193043	0	0.00673068	4.84317	26.3412	0.000858583	6.15184	6.15184	2.40616	5.33493
1165	0.627534	0.627534	0.525413	0.210896	0.322676	0.461218	1.99225	3.47693	0.375363	-0.588029	0.864316	0.864316	0.89681	0.820295	5.35627	0.0440208	-0.0468934	0	0.00159858	4.84081	26.254	0.000437097	6.26828	6.26828	2.32554	5.33379
1166	0.603449	0.603449	0.506308	0.207534	0.291451	0.467569	1.92711	3.60514	0.357103	-0.556947	0.848071	0.848071	0.871777	0.794464	5.41949	0.0536071	-0.0459104	0	0.0018751	4.87032	26.3425	0.000651451	6.31332	6.31332	2.3002	5.34957
1167	0.642998	0.642998	0.42205	0.316669	0.211967	0.578094	2.01058	3.4855	0.372879	-0.537969	0.864497	0.864497	0.893451	0.847725	5.39268	0.0167722	-0.00214284	0	0.00181165	4.85505	26.1914	0.000367697	6.26069	6.26069	2.32048	5.31026
1168	0.686578	0.686578	0.435457	0.337189	0.183665	0.616923	2.08436	3.35571	0.419514	-0.590581	0.911943	0.911943	0.927672	0.89382	5.31298	0.0181225	-0.00589211	0	0.00197961	4.86112	26.3154	0.00111874	6.27993	6.27993	2.35686	5.34636
1169	0.62729	0.62729	0.48531	0.260082	0.239859	0.490841	2.18181	3.37879	0.382122	-0.579471	0.876745	0.876745	0.898819	0.855932	5.39248	0.0208128	-0.00617251	0	0.002134	4.8559	26.5032	0.00180885	6.41557	6.41557	2.31397	5.38694
1170	0.70361	0.70361	0.554833	0.265828	0.311587	0.495564	2.05417	3.31833	0.461631	-0.646169	0.955499	0.955499	0.975115	0.944541	5.20454	0.0109582	-0.008137	0	0.0019677	4.85105	26.3344	0.0113094	6.25411	6.25411	2.39695	5.3518
1171	0.674288	0.674288	0.557852	0.211187	0.321376	0.498892	2.01604	3.37861	0.410529	-0.626843	0.904285	0.904285	0.929276	0.900794	5.28563	0.00349095	-0.00997639	0	0.00293273	4.84271	26.3132	0.0128343	6.24014	6.24014	2.35327	5.33584
1172	0.685524	0.685524	0.561751	0.29367	0.320792	0.568396	2.08554	3.26175	0.497216	-0.650493	0.989356	0.989356	1.00719	0.895102	5.22929	0.0942539	-0.0101253	0	0.00297554	4.8661	26.2181	0.0130257	6.26838	6.26838	2.43016	5.30996
1173	0.69299	0.69299	0.504487	0.318382	0.221342	0.578889	2.03928	3.32002	0.465835	-0.657309	0.959475	0.959475	0.966549	0.932429	5.19298	0.0270467	-0.0101034	0	0.00296924	4.84242	26.2314	0.0129975	6.2563	6.2563	2.41419	5.30742
1174	0.648838	0.648838	0.465927	0.286451	0.179689	0.537836	2.07368	3.3333	0.411433	-0.60575	0.896917	0.896917	0.897207	0.881458	5.22729	0.0154589	-0.00894357	0	0.00279969	4.8319	26.5122	0.0122397	6.25836	6.25836	2.39182	5.36412
1175	0.700909	0.700909	0.482069	0.332207	0.202784	0.591166	2.09982	3.15515	0.476831	-0.69597	0.96113	0.96113	0.961422	0.954107	5.0875	0.00702219	-0.0403017	0	0.00273214	4.81895	26.3477	0.010267	6.20553	6.20553	2.44003	5.34276
1176	0.660708	0.660708	0.43453	0.390393	0.149184	0.677601	2.01886	3.26131	0.484821	-0.6282	0.968746	0.968746	0.971799	0.919589	5.13515	0.0491569	-0.0220888	0	0.00283515	4.84155	26.31	0.0122078	6.22414	6.22414	2.44616	5.33341
1177	0.670295	0.670295	0.57463	0.36644	0.283507	0.6492	1.92101	3.29142	0.589883	-0.633292	1.07799	1.07799	1.09623	0.963359	5.04891	0.114632	-0.00178965	0	0.00293702	4.8997	26.3507	0.0130326	6.25423	6.25423	2.53711	5.34839
1178	0.665034	0.665034	0.570036	0.359435	0.283397	0.636143	1.89757	3.32471	0.587225	-0.63311	1.07589	1.07589	1.07886	0.964697	5.06295	0.111194	-0.00430039	0	0.00290532	4.88738	26.386	0.0123461	6.27932	6.27932	2.52722	5.35567
1179	0.587726	0.587726	0.539067	0.15386	0.250851	0.462403	2.09479	3.43151	0.343966	-0.552099	0.837967	0.837967	0.835444	0.836758	5.40411	0.00120886	-0.00736589	0	0.0038952	4.83021	26.3333	0.0246056	6.34338	6.34338	2.29591	5.35227
1180	0.636574	0.636574	0.547052	0.203957	0.253024	0.521004	2.2012	3.22851	0.401239	-0.589775	0.894515	0.894515	0.898483	0.860195	5.30526	0.0343197	-0.00176684	0	0.0037526	4.82814	26.3481	0.0239682	6.29635	6.29635	2.363	5.35262
1181	0.659607	0.659607	0.52494	0.236734	0.247381	0.528952	2.16205	3.26207	0.401894	-0.599155	0.892703	0.892703	0.912671	0.862563	5.28777	0.0301408	-0.0371208	0	0.00100054	4.87037	26.2567	0.0234272	6.17637	6.17637	2.3561	5.34467
1182	0.684185	0.684185	0.55279	0.222363	0.298435	0.503581	1.861	3.52896	0.426131	-0.665475	0.915594	0.915594	0.914096	0.899464	5.27788	0.0161299	-0.031494	0	0.00116436	4.86014	26.2917	0.02376	6.27455	6.27455	2.35656	5.35868
1183	0.764249	0.764249	0.728123	0.251143	0.27518	0.594652	1.82739	3.32484	0.615259	-0.720576	1.10849	1.10849	1.12336	0.975822	4.89871	0.132668	-0.00729929	0	0.0010247	4.86959	26.1743	0.0142595	6.20244	6.20244	2.61649	5.30945
1184	0.736995	0.736995	0.615498	0.255086	0.163142	0.617184	2.0505	3.24714	0.519963	-0.716501	1.01388	1.01388	1.01661	0.955825	5.06136	0.0580504	-0.0426593	0	0.00119012	4.83235	26.0339	0.0150004	6.24524	6.24524	2.48025	5.29133
1185	0.651425	0.651425	0.603927	0.211498	0.147974	0.561196	2.04996	3.46059	0.459016	-0.628267	0.956598	0.956598	0.963555	0.852942	5.25617	0.103656	-0.041973	0	0.000993462	4.87179	26.3832	0.0110611	6.40039	6.40039	2.40568	5.36515
1186	0.668293	0.668293	0.599914	0.233765	0.138686	0.589655	2.01978	3.41099	0.477283	-0.659641	0.974807	0.974807	0.982557	0.869925	5.17656	0.104883	-0.0590857	0	0.00343245	4.85116	26.2227	0.0118248	6.34469	6.34469	2.44598	5.32837
1187	0.582927	0.582927	0.489405	0.289156	0.0367575	0.63112	1.95843	3.67667	0.398851	-0.490782	0.891554	0.891554	0.933409	0.787765	5.36956	0.103789	-0.000578487	0	0.00362874	4.886	26.4687	0.00843869	6.39076	6.39076	2.37836	5.37548
1188	0.574593	0.574593	0.498198	0.188123	0.0424157	0.524038	2.13679	3.58213	0.310541	-0.496007	0.804574	0.804574	0.848148	0.794038	5.43722	0.0105356	-0.00348275	0	0.0035237	4.85005	26.5243	0.00380943	6.39592	6.39592	2.29734	5.38569
1189	0.578901	0.578901	0.550954	0.142525	0.111211	0.496803	2.23628	3.46663	0.313554	-0.511009	0.811165	0.811165	0.853926	0.790742	5.457	0.0204225	-0.0180765	0	0.00370278	4.88846	26.8142	0.00461111	6.3998	6.3998	2.28471	5.433
1190	0.573868	0.573868	0.565789	0.1265	0.13849	0.49126	2.20749	3.52248	0.307325	-0.475111	0.805559	0.805559	0.857709	0.781006	5.50201	0.024553	-0.00401738	0	0.00350635	4.89774	26.8127	0.00373205	6.34166	6.34166	2.2633	5.43742
1191	0.598888	0.598888	0.600194	0.0835972	0.211139	0.410966	2.26562	3.37928	0.311401	-0.557252	0.80572	0.80572	0.829829	0.803765	5.43718	0.00195552	-0.0174169	0	0.0213595	4.76999	26.461	0.00272022	6.27156	6.27156	2.26771	5.35508
1192	0.533886	0.533886	0.597681	0.022988	0.182458	0.553737	2.54931	3.06735	0.250789	-0.470723	0.744679	0.744679	0.767984	0.737968	5.58487	0.00671152	-0.00540921	0	0.0212681	4.79796	26.2451	0.00716029	6.13852	6.13852	2.20219	5.35704
1193	0.512175	0.512175	0.58268	0.0247332	0.159644	0.590508	2.59371	2.99124	0.242266	-0.465237	0.735596	0.735596	0.765703	0.729068	5.5694	0.00652827	-0.0304189	0	0.0212282	4.76372	26.0588	0.00698304	6.11092	6.11092	2.19617	5.31728
1194	0.53683	0.53683	0.61579	0.0361575	0.12829	0.561729	2.41245	3.15916	0.291337	-0.504558	0.786009	0.786009	0.790687	0.783955	5.47095	0.00205346	-0.0339622	0	0.00941722	4.7548	26.0546	0.00675957	6.16451	6.16451	2.24533	5.31844
1195	0.536468	0.536468	0.655875	0.00717707	0.150007	0.522079	2.21819	3.33664	0.29978	-0.52339	0.794557	0.794557	0.79416	0.788069	5.43276	0.00648854	-0.0535389	0	0.00945295	4.77842	26.0253	0.00691756	6.14959	6.14959	2.25687	5.32506
1196	0.552479	0.552479	0.62993	0.0346167	0.144974	0.527729	2.18958	3.36	0.303331	-0.539142	0.799763	0.799763	0.795695	0.797908	5.42659	0.00185495	-0.053319	0	0.00938969	4.79574	26.1206	0.00663775	6.15886	6.15886	2.25605	5.34376
1197	0.560979	0.560979	0.630575	0.0909281	0.218785	0.562197	2.05326	3.46343	0.360694	-0.510337	0.857142	0.857142	0.858023	0.809937	5.43964	0.047205	-0.00880467	0	0.00944424	4.8402	26.344	0.00687856	6.16735	6.16735	2.28908	5.37575
1198	0.647984	0.647984	0.597488	0.174372	0.18703	0.687852	2.02324	3.33066	0.412947	-0.595287	0.905566	0.905566	0.916062	0.897865	5.31272	0.00770037	-0.00216308	0	0.00938875	4.86638	26.3458	0.00725911	6.15027	6.15027	2.33829	5.37385
1199	0.588773	0.588773	0.686633	0.0213804	0.258295	0.552089	1.90537	3.45105	0.351265	-0.581966	0.845199	0.845199	0.851692	0.829988	5.31512	0.0152104	-0.0370505	0	0.00483108	4.84739	26.3093	0.00732964	6.14158	6.14158	2.32566	5.353
1200	0.54677	0.54677	0.656487	0.0187788	0.166944	0.570974	1.71108	3.77058	0.32184	-0.517822	0.812772	0.812772	0.817278	0.787476	5.40231	0.0252958	-0.0138898	0	0.00480745	4.82935	26.4435	0.00627934	6.243	6.243	2.2987	5.38004
1201	0.607862	0.607862	0.700322	0.0435698	0.214296	0.586565	1.58885	3.85315	0.389289	-0.567647	0.881781	0.881781	0.887726	0.853376	5.35513	0.0284044	-0.0118916	0	0.00246801	4.85542	26.5713	0.00826857	6.22332	6.22332	2.32755	5.37728
1202	0.586939	0.586939	0.708813	0.0198308	0.239038	0.489495	1.60961	3.93364	0.370337	-0.55273	0.866711	0.866711	0.86626	0.838971	5.40552	0.0277403	-0.00785666	0	0.00743375	4.85886	26.6635	0.0062483	6.31743	6.31743	2.29988	5.39243
1203	0.581082	0.581082	0.709833	0.0336204	0.259258	0.511338	1.46237	4.02917	0.384291	-0.558212	0.879919	0.879919	0.885134	0.844588	5.377	0.035331	-0.0134033	0	0.00743365	4.85796	26.5146	0.00624799	6.26178	6.26178	2.31516	5.36545
1204	0.587638	0.587638	0.755556	0.029354	0.30881	0.527239	1.60582	3.85186	0.423407	-0.542763	0.91992	0.91992	0.930467	0.83068	5.36326	0.0892401	-0.00636425	0	0.00747936	4.85814	26.4873	0.00376494	6.22991	6.22991	2.35254	5.35848
1205	0.579704	0.579704	0.681558	0.0415506	0.293409	0.469058	1.47752	3.95575	0.375274	-0.540002	0.870562	0.870562	0.870475	0.833485	5.32526	0.0370772	-0.00654822	0	0.000545605	4.86956	26.4405	0.0039976	6.18036	6.18036	2.365	5.34698
1206	0.533129	0.533129	0.66481	0.000315842	0.302786	0.58927	1.47288	3.89069	0.309502	-0.55125	0.802028	0.802028	0.812558	0.790893	5.44307	0.0111355	-0.0575762	0	0.000477847	4.83012	26.2903	0.00782425	6.0326	6.0326	2.26038	5.32097
1207	0.530565	0.530565	0.573212	0.0452573	0.211605	0.705044	1.45858	4.05458	0.255476	-0.503054	0.751245	0.751245	0.766097	0.739792	5.66371	0.0114527	-0.000932963	0	0.00063882	4.87159	26.5192	0.0606808	6.08622	6.08622	2.17275	5.37193
1208	0.497162	0.497162	0.56329	0.0136284	0.20179	0.675863	1.5045	4.08565	0.218582	-0.484157	0.715131	0.715131	0.725375	0.708958	5.74242	0.00617296	-0.0186872	0	0.00117985	4.89147	26.6849	0.0612284	6.11558	6.11558	2.12191	5.41291
1209	0.50598	0.50598	0.54701	0.0438291	0.183517	0.642172	1.63061	3.98754	0.219234	-0.517305	0.71655	0.71655	0.735791	0.709051	5.70804	0.00749946	-0.0387167	0	0.00115367	4.89031	26.7598	0.059294	6.14247	6.14247	2.13564	5.42423
1210	0.512376	0.512376	0.545537	0.0501524	0.187448	0.615393	1.47124	4.13159	0.230382	-0.512597	0.727113	0.727113	0.737315	0.725431	5.66836	0.00168253	-0.00655016	0	0.00109716	4.86774	26.6403	0.0590504	6.18122	6.18122	2.16864	5.4094
1211	0.507334	0.507334	0.542384	0.052614	0.179203	0.644209	1.62163	3.98833	0.231056	-0.496064	0.725858	0.725858	0.738035	0.723547	5.69534	0.00231086	-0.00654063	0	0.000862594	4.88352	26.5326	0.059038	6.17963	6.17963	2.15748	5.38755
1212	0.552439	0.552439	0.658896	0.0165833	0.295066	0.603821	1.7473	3.6439	0.314352	-0.568245	0.810335	0.810335	0.820771	0.778027	5.46932	0.0323081	-0.0297002	0	0.00602604	4.84187	26.506	0.0593616	6.04442	6.04442	2.27238	5.37323
1213	0.565068	0.565068	0.663383	0.0313246	0.302403	0.65749	1.84447	3.44804	0.344281	-0.576715	0.840702	0.840702	0.845079	0.80623	5.40733	0.034472	-0.024286	0	0.00604259	4.82447	26.308	0.0018232	6.04097	6.04097	2.30886	5.34437
1214	0.528123	0.528123	0.646999	0.00299744	0.290083	0.589523	1.85176	3.56125	0.302989	-0.528453	0.801593	0.801593	0.803195	0.764035	5.48942	0.0375585	-0.0155094	0	0.00888733	4.81605	26.2692	0.00118032	6.13323	6.13323	2.27072	5.33719
1215	0.541889	0.541889	0.653707	0.0482816	0.289336	0.582416	2.1	3.32732	0.354419	-0.471055	0.852455	0.852455	0.852616	0.800303	5.44645	0.0521522	-0.0131628	0	0.00213301	4.85606	26.3565	5.77017e-06	6.06776	6.06776	2.29689	5.35739
1216	0.329516	0.329516	0.435134	0.0512341	0.0952796	0.612811	1.95629	3.96183	0.131749	-0.299472	0.629855	0.629855	0.639669	0.585446	5.98654	0.0444096	-0.00815058	0	0.00206862	4.87584	26.8149	0.0386415	6.46424	6.46424	2.02356	5.43493
1217	0.297094	0.297094	0.391243	0.0481324	0.0455346	0.612361	1.90479	4.07145	0.0977714	-0.253877	0.596998	0.596998	0.586977	0.554546	6.04716	0.0424516	-0.0064548	0	0.00102891	4.88582	27.0289	0.0371745	6.57692	6.57692	1.99329	5.47468
1218	0.314037	0.314037	0.400757	0.0713018	0.0556387	0.645067	1.81466	4.0327	0.12969	-0.241561	0.628161	0.628161	0.633751	0.581985	5.91432	0.046176	-0.00877365	0	0.00107972	4.8965	26.9796	0.0373994	6.44121	6.44121	2.0604	5.45909
1219	0.325215	0.325215	0.424163	0.113481	0.079363	0.58853	1.70792	4.11418	0.19853	-0.276966	0.697307	0.697307	0.69251	0.599812	5.79748	0.0974949	-0.00888775	0	0.000163646	4.89682	26.8656	0.0140004	6.56663	6.56663	2.14607	5.4439
1220	0.348722	0.348722	0.410409	0.150864	0.066112	0.608325	1.80932	3.99511	0.201967	-0.314493	0.699425	0.699425	0.735632	0.638199	5.74323	0.0612259	-0.00115163	0	0.000177258	4.89335	26.7161	0.0128352	6.56458	6.56458	2.15852	5.40794
1221	0.382154	0.382154	0.389749	0.178395	0.0434756	0.746299	1.98232	3.65949	0.22133	-0.360753	0.71713	0.71713	0.7177	0.671507	5.71388	0.0456228	-0.00134296	0	0.000232226	4.90159	26.7501	0.0237735	6.42315	6.42315	2.16447	5.41902
1222	0.336263	0.336263	0.392456	0.13797	0.0484944	0.616009	2.05654	3.66809	0.180906	-0.338033	0.676406	0.676406	0.685079	0.629581	5.70406	0.046825	-0.0097434	0	8.77812e-05	4.88781	26.889	0.0056363	6.52207	6.52207	2.16789	5.45163
1223	0.35021	0.35021	0.385927	0.132588	0.195481	0.617231	1.86229	3.72862	0.170522	-0.337147	0.667674	0.667674	0.675625	0.620914	5.72799	0.0467601	-0.00627382	0	0.00554906	4.89888	26.7861	0.00560074	6.36569	6.36569	2.15284	5.43069
1224	0.313288	0.313288	0.258969	0.198633	0.0186051	0.687748	2.10293	3.58267	0.110714	-0.295433	0.60037	0.60037	0.610805	0.579712	5.78114	0.0206581	-0.00676316	0	0.0128055	4.85158	26.7679	0.00530798	6.42654	6.42654	2.10928	5.42785
1225	0.327338	0.327338	0.238678	0.243059	0.00584158	0.708998	2.1192	3.68857	0.127314	-0.306678	0.623991	0.623991	0.633371	0.591941	5.88923	0.0320505	-0.00690811	0	0.012814	4.869	26.7363	0.00461301	6.53534	6.53534	2.0645	5.41697
1226	0.316974	0.316974	0.244366	0.224178	0.0256619	0.72878	2.12238	3.66836	0.111667	-0.235594	0.608604	0.608604	0.622768	0.581919	5.92241	0.0266851	-0.00840772	0	0.012833	4.87442	26.8717	0.00469708	6.44271	6.44271	2.04752	5.43328
1227	0.317383	0.317383	0.296151	0.227451	0.0447733	0.72832	2.05053	3.71363	0.167247	-0.272446	0.665352	0.665352	0.672772	0.60909	5.86448	0.0562613	-0.00802241	0	0.00759449	4.90155	26.7858	0.00420568	6.50526	6.50526	2.09414	5.45349
1228	0.340527	0.340527	0.295776	0.199248	0.0447121	0.747563	2.26797	3.49456	0.148298	-0.254297	0.645303	0.645303	0.64744	0.633053	5.90736	0.0122503	-0.00348903	0	0.00769757	4.90853	26.8764	0.00721857	6.4041	6.4041	2.05219	5.47067
1229	0.359593	0.359593	0.267125	0.236567	0.0196227	0.713132	2.22713	3.55112	0.165047	-0.282856	0.659485	0.659485	0.65203	0.650357	5.85898	0.00912811	-0.00450125	0	0.00757738	4.86804	26.6787	0.00518559	6.48627	6.48627	2.07116	5.43069
1230	0.385151	0.385151	0.27047	0.272253	0.0619116	0.68745	2.15045	3.59378	0.190627	-0.351769	0.681648	0.681648	0.697307	0.669048	5.79628	0.0125995	-0.00475193	0	0.00758374	4.8843	26.8662	0.00521371	6.51226	6.51226	2.10403	5.47359
1231	0.350447	0.350447	0.275985	0.206551	0.0800502	0.594837	2.18074	3.66535	0.126352	-0.315377	0.623106	0.623106	0.630262	0.618047	5.89072	0.00505834	-0.0105833	0	0.00760002	4.87234	26.9264	0.00528533	6.56629	6.56629	2.05831	5.48516
1232	0.231535	0.231535	0.258485	0.110753	0.06862	0.581695	2.15738	3.81794	0.0133028	-0.196981	0.511559	0.511559	0.529448	0.507796	6.09619	0.00376203	-0.011659	0	0.00754103	4.89581	27.3721	0.0405797	6.57241	6.57241	1.95217	5.54593
1233	0.236539	0.236539	0.263555	0.115218	0.0711651	0.565958	2.22403	3.77151	0.0278391	-0.178973	0.526453	0.526453	0.546287	0.513093	6.08637	0.0133596	-0.00150071	0	0.007486	4.88906	27.2983	0.0135706	6.60908	6.60908	1.96734	5.53554
1234	0.258188	0.258188	0.245776	0.161476	0.0697418	0.569523	2.03498	3.98345	0.0293787	-0.204879	0.528725	0.528725	0.577738	0.525058	6.07995	0.00366766	-0.00751998	0	0.00760813	4.88043	27.0907	0.0318246	6.57913	6.57913	1.9624	5.49589
1235	0.297928	0.297928	0.184494	0.25292	0.00863907	0.563417	1.92526	4.09218	0.0582612	-0.270794	0.557421	0.557421	0.585017	0.551692	6.00448	0.0057283	-0.0144908	0	0.00759919	4.87783	26.9376	0.0254632	6.61588	6.61588	2.00057	5.47071
1236	0.276679	0.276679	0.172855	0.253255	0.00179514	0.543261	2.04917	3.99303	0.0336176	-0.194372	0.533058	0.533058	0.568944	0.529896	6.01831	0.003162	-0.0164929	0	0.00751579	4.8767	26.8038	0.0136981	6.50836	6.50836	1.9915	5.45207
1237	0.296293	0.296293	0.186712	0.258086	0.017973	0.508148	2.17067	3.87826	0.0561281	-0.245599	0.554009	0.554009	0.587995	0.548576	5.98706	0.00543347	-0.0191844	0	0.00746208	4.85081	26.7559	3.93215e-05	6.62145	6.62145	2.00662	5.43961
1238	0.243638	0.243638	0.175696	0.217844	0.00497937	0.477358	2.27834	3.83675	0.00718992	-0.209544	0.504916	0.504916	0.538309	0.499411	6.05912	0.00550486	-0.0344952	0	0.00702826	4.82821	26.8666	7.87741e-05	6.66013	6.66013	1.95765	5.45054
1239	0.239505	0.239505	0.188345	0.20172	0.0189572	0.461306	2.32345	3.77258	0.00475825	-0.239889	0.503369	0.503369	0.52891	0.496129	6.04739	0.00723994	-0.0563341	0	0.00713331	4.82546	26.8598	0.0057333	6.6536	6.6536	1.94933	5.44215
1240	0.239049	0.239049	0.179763	0.222815	0.0116851	0.504475	2.43124	3.63768	0.0139085	-0.238324	0.511992	0.511992	0.536062	0.505421	6.04902	0.00657152	-0.0559011	0	0.00700745	4.7943	26.6751	0.0180433	6.63877	6.63877	1.94837	5.41088
1241	0.262436	0.262436	0.198559	0.234184	0.011612	0.540282	2.27992	3.81912	0.0386271	-0.20181	0.537018	0.537018	0.569835	0.525596	6.0811	0.0114224	-0.00788135	0	0.00699124	4.85204	26.9444	0.0147795	6.65927	6.65927	1.95909	5.46041
1242	0.257685	0.257685	0.208069	0.246691	0.0147315	0.510182	2.42742	3.66301	0.0598559	-0.218203	0.557817	0.557817	0.586821	0.521547	6.02852	0.0362699	-0.00611766	0	0.0119685	4.82354	26.5335	0.0148743	6.68674	6.68674	1.99632	5.38603
1243	0.225446	0.225446	0.195799	0.23422	0.00666322	0.464316	2.56376	3.59914	0.0435185	-0.17933	0.541866	0.541866	0.573049	0.499776	6.06083	0.0420898	-0.0113342	0	0.0120294	4.818	26.5535	0.00762768	6.74045	6.74045	1.97322	5.40416
1244	0.228714	0.228714	0.204489	0.240371	0.00856663	0.475627	2.41473	3.77885	0.059094	-0.185414	0.557242	0.557242	0.590501	0.501243	6.08727	0.0559991	-0.01485	0	0.0122242	4.87453	26.8283	0.0072776	6.77501	6.77501	1.96523	5.45667
1245	0.254727	0.254727	0.281756	0.187174	0.0263067	0.507388	2.30564	3.77156	0.0850522	-0.188865	0.583132	0.583132	0.612597	0.524317	5.9983	0.058815	-0.00905657	0	0.0121242	4.84713	26.7462	0.0113264	6.6862	6.6862	2.01296	5.43256
1246	0.222241	0.222241	0.302449	0.0930751	0.0494187	0.389236	2.17208	3.93913	0.0236518	-0.176949	0.523104	0.523104	0.540037	0.506132	6.00983	0.016972	-0.0134403	0	0.00200406	4.8486	26.9731	0.0105068	6.64692	6.64692	1.98904	5.47648
1247	0.293629	0.293629	0.332544	0.10534	0.0920177	0.412003	2.17406	3.88734	0.0715656	-0.269586	0.567973	0.567973	0.578842	0.560141	5.98658	0.00783227	-0.0138916	0	0.00213574	4.85971	26.9952	0.00254987	6.68172	6.68172	1.99591	5.48039
1248	0.270118	0.270118	0.337611	0.0788984	0.105462	0.364868	2.33156	3.78459	0.0523844	-0.254639	0.551449	0.551449	0.558339	0.55092	6.02814	0.000528724	-0.0269518	0	0.0019953	4.84413	26.7976	0.00794572	6.67708	6.67708	1.96465	5.45202
1249	0.262194	0.262194	0.307508	0.147374	0.0756628	0.554963	2.38665	3.56565	0.0958939	-0.260493	0.593127	0.593127	0.594871	0.555622	5.98806	0.0375049	-0.0134582	0	0.000584424	4.83654	26.8382	0.0104402	6.58271	6.58271	2.01193	5.43625
1250	0.255861	0.255861	0.25173	0.144986	0.00792112	0.582225	2.60669	3.32499	0.0395528	-0.217243	0.537467	0.537467	0.533925	0.525706	5.98791	0.0117614	-0.00956413	0	0.000536677	4.86535	27.1333	0.0102327	6.44374	6.44374	2.00113	5.49453
1251	0.441473	0.441473	0.391562	0.290716	0.148622	0.607368	2.53914	3.03454	0.324866	-0.421786	0.819007	0.819007	0.807601	0.701295	5.52207	0.117712	-0.0160983	0	0.00296751	4.87074	26.6201	0.0555624	6.31614	6.31614	2.28484	5.39098
1252	0.478641	0.478641	0.398943	0.210477	0.161263	0.535099	2.72214	2.92624	0.248464	-0.428844	0.745789	0.745789	0.732718	0.702329	5.61202	0.0434599	-0.0172277	0	0.0030003	4.86279	26.7409	0.055705	6.33798	6.33798	2.20177	5.43548
1253	0.357009	0.357009	0.350869	0.104019	0.1578	0.379584	2.6686	3.33634	0.103527	-0.325737	0.600911	0.600911	0.587446	0.578692	5.95488	0.0222183	-0.00339926	0	0.00291536	4.88061	27.2784	0.0621607	6.58953	6.58953	2.02912	5.54639
1254	0.384334	0.384334	0.337388	0.138211	0.137775	0.435663	2.8678	3.09004	0.123955	-0.342255	0.621875	0.621875	0.601757	0.600068	5.92953	0.0218067	-0.000860013	0	0.00284406	4.86229	26.9524	0.061849	6.53999	6.53999	2.04227	5.49612
1255	0.370023	0.370023	0.339823	0.159637	0.147428	0.416219	2.8711	3.06461	0.145863	-0.337942	0.641935	0.641935	0.625966	0.625623	5.87339	0.0163118	-0.00765715	0	0.00284953	4.88005	26.9538	0.0615528	6.57506	6.57506	2.07142	5.4742
1256	0.373097	0.373097	0.345862	0.164136	0.164776	0.362204	3.11755	2.86416	0.153885	-0.365891	0.649301	0.649301	0.63573	0.640527	5.87297	0.00877451	-0.0248679	0	0.00294675	4.88211	27.1117	0.0254993	6.66368	6.66368	2.05582	5.51064
1257	0.391579	0.391579	0.3208	0.216285	0.151139	0.381698	3.19603	2.74667	0.162532	-0.39696	0.660693	0.660693	0.662174	0.660457	5.81336	0.000235949	-0.0305822	0	0.00302601	4.89743	27.1105	0.0133923	6.65608	6.65608	2.07689	5.51221
1258	0.374431	0.374431	0.298498	0.184575	0.116709	0.407574	3.17135	2.81902	0.115788	-0.361891	0.614033	0.614033	0.612744	0.601484	5.9019	0.0125482	-0.0189177	0	0.00307025	4.86848	26.9318	0.01561	6.65757	6.65757	2.04545	5.47664
1259	0.417185	0.417185	0.406439	0.165282	0.149297	0.486903	2.99759	2.74774	0.202102	-0.389372	0.699963	0.699963	0.705869	0.638967	5.67566	0.0609957	-0.000281867	0	0.00287941	4.89276	26.8687	0.0351593	6.46341	6.46341	2.19242	5.46283
1260	0.403848	0.403848	0.351521	0.20529	0.0945179	0.531243	2.70003	3.02874	0.186195	-0.377703	0.684288	0.684288	0.688459	0.623363	5.66608	0.0609255	-0.0142783	0	0.00285501	4.84178	26.5237	0.032928	6.41809	6.41809	2.18893	5.39636
1261	0.416033	0.416033	0.34654	0.200788	0.084254	0.523935	2.76222	3.07601	0.185451	-0.392984	0.682278	0.682278	0.67996	0.654936	5.76646	0.0273416	-0.0142332	0	0.00284193	4.87273	26.6501	0.0328705	6.49634	6.49634	2.12026	5.4146
1262	0.317282	0.317282	0.305195	0.106401	0.0857032	0.3597	2.68616	3.46042	0.052458	-0.301379	0.549252	0.549252	0.557794	0.54764	6.03419	0.00161162	-0.00334114	0	0.00120755	4.88646	26.8818	0.0315132	6.72368	6.72368	1.98084	5.46394
1263	0.381775	0.381775	0.447962	0.130803	0.188991	0.48774	2.64761	3.16392	0.228127	-0.372534	0.720777	0.720777	0.725068	0.615105	5.76319	0.105673	-0.0100483	0	0.00118688	4.8622	26.5724	0.0314223	6.55981	6.55981	2.18108	5.39517
1264	0.391742	0.391742	0.339612	0.184158	0.154162	0.502442	2.62168	3.26565	0.161837	-0.370388	0.658468	0.658468	0.673941	0.611761	5.87	0.0467072	-0.0161902	0	0.00182251	4.84665	26.6619	0.00878982	6.5701	6.5701	2.08236	5.39407
1265	0.439855	0.439855	0.4185	0.188063	0.219758	0.510649	2.56349	3.19743	0.245066	-0.409433	0.739019	0.739019	0.759667	0.649041	5.73166	0.0899782	-0.0158056	0	0.00381175	4.87641	26.7174	0.00952125	6.51784	6.51784	2.17106	5.40327
1266	0.41673	0.41673	0.439235	0.0976042	0.216514	0.447754	2.73582	3.10289	0.162367	-0.373413	0.660492	0.660492	0.702644	0.619104	5.80034	0.0413873	-0.00897326	0	0.003752	4.84238	26.5939	0.0092582	6.49634	6.49634	2.11245	5.39894
1267	0.373768	0.373768	0.439042	0.0356902	0.212704	0.39918	2.74507	3.18792	0.0950914	-0.326515	0.592149	0.592149	0.637485	0.581759	5.90739	0.0103893	-0.00120762	0	0.0026976	4.83893	26.6172	0.00918262	6.54651	6.54651	2.04648	5.40294
1268	0.337249	0.337249	0.440496	0.0122246	0.124548	0.354144	2.88039	3.19784	0.0911651	-0.284064	0.589515	0.589515	0.595511	0.579149	5.96141	0.010366	-0.00406678	0	0.0149965	4.81502	26.6223	0.00916969	6.63262	6.63262	2.01188	5.4085
1269	0.368724	0.368724	0.437	0.0556779	0.12064	0.414659	2.87211	3.11214	0.12816	-0.356554	0.626446	0.626446	0.637624	0.616441	5.88193	0.0100055	-0.00148033	0	0.0150059	4.81148	26.7248	0.00123665	6.65094	6.65094	2.05258	5.43124
1270	0.374213	0.374213	0.437935	0.0523788	0.0945917	0.424379	2.74399	3.22587	0.130219	-0.36947	0.628393	0.628393	0.637183	0.627826	5.85164	0.00056661	-0.0167773	0	0.00558517	4.84053	26.8505	0.00218404	6.64	6.64	2.0668	5.45172
1271	0.371057	0.371057	0.471169	0.0547552	0.126576	0.449807	2.75589	3.1355	0.156061	-0.348167	0.654171	0.654171	0.674513	0.653016	5.79326	0.00115526	-0.00201046	0	0.000199769	4.9022	27.0697	0.000714541	6.5602	6.5602	2.10636	5.49758
1272	0.42166	0.42166	0.459921	0.114163	0.113891	0.522234	2.79686	2.98844	0.204634	-0.389899	0.701809	0.701809	0.72064	0.700453	5.70078	0.00135534	-0.00318064	0	0.00195233	4.89699	27.0397	0.00344067	6.4798	6.4798	2.15071	5.49266
1273	0.424638	0.424638	0.459831	0.131743	0.100581	0.550386	2.75573	2.97243	0.227279	-0.402206	0.722852	0.722852	0.734521	0.703197	5.64461	0.0196552	-0.00318937	0	0.00191339	4.84748	26.7819	0.00327019	6.47036	6.47036	2.18794	5.45487
1274	0.412591	0.412591	0.529466	0.101087	0.166321	0.504702	2.81655	2.84236	0.273599	-0.443924	0.770049	0.770049	0.77489	0.760591	5.55504	0.00945776	-0.0437432	0	0.00566002	4.82433	26.6482	0.00328863	6.46908	6.46908	2.2042	5.42698
1275	0.380837	0.380837	0.424797	0.0845111	0.07821	0.460183	2.82184	3.11084	0.151074	-0.415282	0.648929	0.648929	0.637806	0.639365	5.83326	0.00956448	-0.0437684	0	0.00567358	4.84553	26.5338	0.00334798	6.6241	6.6241	2.06463	5.41866
1276	0.445069	0.445069	0.495588	0.119178	0.0680343	0.574067	2.86386	2.96143	0.256241	-0.431871	0.752897	0.752897	0.747794	0.706471	5.71959	0.0464261	-0.0037642	0	0.00569682	4.9111	26.6263	0.00351544	6.61682	6.61682	2.1675	5.44802
1277	0.399262	0.399262	0.489667	0.0859501	0.0553885	0.555852	2.73233	3.16219	0.218296	-0.39195	0.716062	0.716062	0.708552	0.672279	5.79721	0.0437837	-0.00499674	0	0.00568733	4.9158	26.7579	0.00506734	6.65309	6.65309	2.12898	5.44749
1278	0.363848	0.363848	0.449112	0.0791001	0.0110873	0.530491	2.77969	3.21046	0.173329	-0.370371	0.67058	0.67058	0.668144	0.639854	5.86358	0.030726	-0.00502626	0	0.00569592	4.90296	26.6389	0.00188948	6.72476	6.72476	2.09028	5.42319
1279	0.449195	0.449195	0.437678	0.144899	0.223635	0.59575	2.93239	2.77345	0.228191	-0.429821	0.72445	0.72445	0.746501	0.714477	5.77872	0.00997324	-0.00938401	0	0.0041104	4.93725	26.8907	0.0110681	6.45311	6.45311	2.11952	5.45624
1280	0.424618	0.424618	0.401652	0.154612	0.191113	0.569722	3.25536	2.4769	0.209512	-0.409146	0.705777	0.705777	0.715323	0.68957	5.77777	0.0162069	-0.00320641	0	0.00389433	4.85466	26.7756	0.00911479	6.55726	6.55726	2.12565	5.42239
1281	0.445915	0.445915	0.424589	0.155063	0.21635	0.539821	3.19069	2.44495	0.232704	-0.435179	0.727046	0.727046	0.727662	0.710658	5.66415	0.0163878	-0.00409792	0	0.00391736	4.8867	26.9329	0.00921523	6.4612	6.4612	2.18162	5.44244
1282	0.425856	0.425856	0.418927	0.167051	0.207048	0.46966	3.1314	2.61088	0.233736	-0.442277	0.730901	0.730901	0.732257	0.708734	5.68673	0.0221677	-0.00639734	0	0.00341172	4.88634	27.0238	0.00311817	6.59066	6.59066	2.1712	5.46226
1283	0.444013	0.444013	0.552547	0.120413	0.223397	0.563651	3.02649	2.61316	0.305563	-0.463338	0.803785	0.803785	0.817694	0.721373	5.60901	0.0824121	-0.00579324	0	0.0033224	4.89884	26.849	0.00226963	6.54868	6.54868	2.2416	5.43112
1284	0.430178	0.430178	0.542452	0.122767	0.211872	0.564917	3.06716	2.62509	0.294703	-0.455161	0.792886	0.792886	0.807536	0.710105	5.66151	0.0827809	-0.0135767	0	0.00678567	4.91126	26.9197	0.0417304	6.56587	6.56587	2.2117	5.45061
1285	0.409029	0.409029	0.528126	0.0723619	0.196332	0.493264	3.08718	2.71712	0.246552	-0.397895	0.744675	0.744675	0.746699	0.661754	5.7472	0.0829213	-0.00557401	0	0.00687535	4.9157	27.1221	0.0421211	6.62182	6.62182	2.17396	5.49092
1286	0.449545	0.449545	0.55413	0.108125	0.219127	0.484818	2.93638	2.72794	0.309601	-0.464794	0.806828	0.806828	0.802684	0.728334	5.56558	0.0784938	-0.0294012	0	0.00669852	4.86432	26.9179	0.00641525	6.58009	6.58009	2.25061	5.45542
1287	0.357944	0.357944	0.5127	0.0242715	0.189743	0.463182	3.12226	2.72179	0.179327	-0.378021	0.678078	0.678078	0.675683	0.618291	5.82129	0.0597877	-0.0282951	0	0.00493574	4.90978	27.0667	0.0142881	6.6417	6.6417	2.11486	5.49233
1288	0.3838	0.3838	0.483317	0.0943384	0.0736863	0.569483	3.26111	2.59079	0.20561	-0.376832	0.703572	0.703572	0.711986	0.645954	5.78309	0.0576174	-0.00397023	0	0.00326357	4.89658	26.9452	0.0151575	6.67094	6.67094	2.13991	5.47488
1289	0.391208	0.391208	0.474365	0.0993576	0.0649352	0.547455	3.19996	2.6207	0.204127	-0.38024	0.701193	0.701193	0.714705	0.642486	5.71834	0.0587073	-0.040247	0	0.00298807	4.92789	27.0108	0.0157594	6.57591	6.57591	2.15494	5.49085
1290	0.379962	0.379962	0.453054	0.122757	0.041388	0.613159	3.17548	2.64874	0.194027	-0.36719	0.692095	0.692095	0.710046	0.628894	5.76872	0.0632017	-0.0255935	0	0.00302997	4.85977	26.6332	0.0129483	6.58875	6.58875	2.13933	5.42418
1291	0.380172	0.380172	0.449307	0.0811479	0.0307454	0.715538	3.16757	2.45529	0.153159	-0.355746	0.646377	0.646377	0.665397	0.631554	5.70375	0.0148237	-0.0129271	0	0.00294803	4.89044	26.6694	0.0243286	6.34094	6.34094	2.15387	5.42863
1292	0.377428	0.377428	0.41186	0.060538	0.0997887	0.698492	3.09025	2.56682	0.107093	-0.358965	0.602532	0.602532	0.618574	0.599789	5.83678	0.00274345	-0.0116916	0	0.00198495	4.90245	26.7469	0.0236141	6.32944	6.32944	2.08539	5.43843
1293	0.378561	0.378561	0.410513	0.0671594	0.00557432	0.752877	2.98216	2.77583	0.115038	-0.32047	0.610048	0.610048	0.629742	0.606459	5.88671	0.00358866	-0.00342716	0	0.00200134	4.92503	26.8845	0.0236854	6.42644	6.42644	2.06563	5.46388
1294	0.355692	0.355692	0.429883	0.0596171	0.0209287	0.711688	3.11625	2.74027	0.119397	-0.308587	0.614354	0.614354	0.632982	0.594651	5.95615	0.0197028	-0.00106065	0	0.00253163	4.93661	26.8946	0.0239844	6.53136	6.53136	2.03962	5.46669
1295	0.347827	0.347827	0.423174	0.0890351	0.0162259	0.755949	3.31455	2.54674	0.143108	-0.258094	0.63874	0.63874	0.661048	0.586435	5.97242	0.0523045	-0.000777277	0	0.00244894	4.95849	26.888	0.023438	6.48566	6.48566	2.04758	5.46219
1296	0.385396	0.385396	0.433725	0.0917183	0.022806	0.750164	3.27292	2.54043	0.155	-0.298317	0.651098	0.651098	0.667323	0.60166	5.919	0.0494378	-0.0273358	0	0.00234065	4.94279	26.7142	0.0229656	6.39322	6.39322	2.0545	5.43462
1297	0.322241	0.322241	0.466327	0.00134875	0.0510016	0.602346	3.38431	2.54583	0.105315	-0.223687	0.602297	0.602297	0.615443	0.579641	5.96805	0.0226563	-0.0176509	0	0.00227412	4.9309	26.7196	0.0188114	6.45713	6.45713	2.02087	5.44284
1298	0.450084	0.450084	0.429819	0.172792	0.00703923	0.622393	3.21747	2.60723	0.235946	-0.415345	0.731975	0.731975	0.757338	0.709335	5.6968	0.02264	-0.0268993	0	0.00335977	4.9127	26.5095	0.0102229	6.5829	6.5829	2.15052	5.39591
1299	0.427154	0.427154	0.463022	0.113821	0.0371034	0.570013	3.17943	2.70364	0.216147	-0.370433	0.712945	0.712945	0.72789	0.682273	5.7623	0.0306724	-0.0170262	0	0.00342632	4.90304	26.5869	0.0113928	6.62032	6.62032	2.12675	5.42185
1300	0.353235	0.353235	0.480781	0.0540232	0.0553148	0.569536	3.24293	2.74183	0.145646	-0.318287	0.642704	0.642704	0.686817	0.612175	5.9228	0.0305296	-0.0330409	0	0.00340824	4.91635	26.5859	0.0232784	6.6459	6.6459	2.04125	5.42234
1301	0.288809	0.288809	0.53329	0.032927	0.159362	0.522375	3.3515	2.46136	0.178676	-0.320231	0.675444	0.675444	0.723821	0.64635	5.77077	0.0290946	-0.0586165	0	0.00353624	4.86833	26.4624	0.0238372	6.52752	6.52752	2.10374	5.39729
1302	0.279204	0.279204	0.536808	0.0275488	0.173845	0.501473	3.39916	2.27252	0.177067	-0.307191	0.673143	0.673143	0.723255	0.641597	5.62374	0.0315462	-0.0570526	0	0.00341113	4.84646	26.6893	0.0231584	6.38455	6.38455	2.1783	5.4277
1303	0.244631	0.244631	0.507634	0.0416247	0.127925	0.529672	3.41018	2.39377	0.157511	-0.245041	0.655257	0.655257	0.707752	0.607103	5.7538	0.0481542	-0.0311793	0	0.00457758	4.87111	26.7593	0.0492593	6.44905	6.44905	2.13617	5.4332
1304	0.285399	0.285399	0.595668	0.038077	0.130985	0.634333	3.35233	2.45632	0.241928	-0.25948	0.738102	0.738102	0.789602	0.648833	5.78437	0.0892692	-0.00251595	0	0.0010874	4.92496	27.0093	0.0516061	6.5366	6.5366	2.15754	5.48084
1305	0.30609	0.30609	0.599188	0.049919	0.135064	0.657421	3.47695	2.2578	0.264372	-0.264397	0.760192	0.760192	0.804631	0.664369	5.72261	0.0958228	-0.00317822	0	0.00111754	4.87054	26.7902	0.0133694	6.50726	6.50726	2.19154	5.4329
1306	0.272202	0.272202	0.484722	0.0259716	0.0256367	0.633111	3.50921	2.39382	0.122687	-0.228273	0.622348	0.622348	0.670788	0.61593	5.89099	0.0064184	-0.00333121	0	0.00116181	4.8327	26.7252	0.0135634	6.52436	6.52436	2.05847	5.43591
1307	0.329199	0.329199	0.566628	3.61566e-05	0.0770715	0.570227	3.46797	2.34978	0.178813	-0.306088	0.677159	0.677159	0.724746	0.673781	5.7403	0.00337736	-0.0495765	0	0.00123399	4.83049	26.492	0.0129655	6.43074	6.43074	2.10724	5.3898
1308	0.326509	0.326509	0.568308	0.00118225	0.0966768	0.565911	3.45922	2.31792	0.182441	-0.320935	0.681709	0.681709	0.725901	0.679375	5.71383	0.00233443	-0.0559911	0	0.00204923	4.82846	26.4627	0.000309832	6.40591	6.40591	2.11381	5.40513
1309	0.363727	0.363727	0.525431	0.0131716	0.046535	0.58343	3.47487	2.3928	0.154746	-0.326362	0.65082	0.65082	0.694905	0.648754	5.80273	0.00206554	-0.00669153	0	0.0126258	4.84162	26.504	0.0543143	6.44904	6.44904	2.0872	5.41041
1310	0.369545	0.369545	0.611257	0.0181198	0.207869	0.531943	3.38985	2.28559	0.236225	-0.378753	0.734969	0.734969	0.788222	0.709509	5.62703	0.0254591	-0.0242372	0	0.0171552	4.81579	26.4717	0.0110554	6.4237	6.4237	2.17541	5.40223
1311	0.42133	0.42133	0.591865	0.0550183	0.186101	0.532972	3.22519	2.40377	0.291574	-0.442654	0.789939	0.789939	0.811702	0.762677	5.53633	0.027262	-0.0179463	0	0.000354907	4.80351	26.3486	0.104633	6.36975	6.36975	2.23402	5.37006
1312	0.344359	0.344359	0.634339	0.0176031	0.224956	0.504879	3.21726	2.46406	0.296759	-0.350217	0.792628	0.792628	0.814723	0.703238	5.59644	0.0893903	-0.0110551	0	0.00047301	4.80263	26.4287	0.0956848	6.40187	6.40187	2.23945	5.3747
1313	0.30065	0.30065	0.516093	0.0110581	0.155468	0.450212	3.05158	2.78748	0.173802	-0.30181	0.667474	0.667474	0.688951	0.658807	5.75579	0.00866729	-0.00492157	0	0.000531202	4.83343	26.6689	0.12509	6.46724	6.46724	2.1228	5.42662
1314	0.322735	0.322735	0.538907	0.0231208	0.166341	0.477913	3.0528	2.74229	0.20825	-0.352391	0.70134	0.70134	0.718437	0.680565	5.7209	0.0207744	-0.0283843	0	0.000539906	4.84745	26.7396	0.124157	6.45202	6.45202	2.1344	5.44162
1315	0.359818	0.359818	0.511346	0.0738714	0.159174	0.439054	2.84935	2.97239	0.224858	-0.36457	0.720825	0.720825	0.729017	0.705839	5.69095	0.0149857	-0.00804772	0	0.000502055	4.86168	26.7599	0.124813	6.47724	6.47724	2.1575	5.43041
1316	0.377426	0.377426	0.559298	0.0647786	0.170794	0.453813	2.81843	3.01317	0.254136	-0.372913	0.752408	0.752408	0.770052	0.71262	5.68616	0.0397877	-0.00604536	0	0.000558277	4.88151	26.8024	0.125104	6.48448	6.48448	2.17309	5.43618
1317	0.356939	0.356939	0.5682	0.0180997	0.166107	0.457502	2.71955	3.15362	0.209524	-0.339927	0.70877	0.70877	0.730889	0.69836	5.76589	0.0104102	-0.0120433	0	0.000506984	4.88995	26.7732	0.125102	6.46867	6.46867	2.11544	5.44907
1318	0.370906	0.370906	0.531093	0.0171674	0.134945	0.511104	2.73919	3.02581	0.175755	-0.360541	0.671478	0.671478	0.694775	0.665255	5.71627	0.00622397	-0.0174349	0	0.000579036	4.88974	26.6013	0.127282	6.29781	6.29781	2.14172	5.41704
1319	0.394846	0.394846	0.507278	0.0707229	0.113734	0.565606	2.66085	3.12614	0.191456	-0.359331	0.686616	0.686616	0.725786	0.675342	5.74054	0.0112735	-0.00113958	0	0.000496556	4.92063	26.4347	0.126924	6.32058	6.32058	2.14399	5.39322
1320	0.37894	0.37894	0.462178	0.098907	0.0576853	0.748971	2.62264	3.08805	0.166042	-0.341609	0.661223	0.661223	0.706013	0.659199	5.81134	0.00202454	-0.00454738	0	0.000367583	4.90955	26.4729	0.155152	6.19807	6.19807	2.09662	5.3776
1321	0.352203	0.352203	0.531717	0.00880858	0.142128	0.66611	2.66893	3.11413	0.155578	-0.364244	0.652771	0.652771	0.687883	0.608358	5.90342	0.0444137	-0.0441047	0	0.000380017	4.92797	26.5422	0.133867	6.30253	6.30253	2.05316	5.38568
1322	0.370856	0.370856	0.529708	0.032282	0.119141	0.6029	2.65684	3.17588	0.179958	-0.393449	0.674409	0.674409	0.704817	0.634099	5.84994	0.0403099	-0.0406103	0	0.000508819	4.88601	26.4573	0.132097	6.39876	6.39876	2.07591	5.37229
1323	0.370928	0.370928	0.51961	0.0214518	0.109123	0.587625	2.62825	3.18795	0.167912	-0.397642	0.664533	0.664533	0.688182	0.625879	5.82477	0.0386534	-0.0619867	0	0.000299787	4.87634	26.2997	0.00626261	6.48675	6.48675	2.07675	5.35352
1324	0.328999	0.328999	0.514555	0.000161029	0.0993362	0.483681	2.87789	3.13165	0.133511	-0.28248	0.630961	0.630961	0.666118	0.595355	5.92643	0.0356068	-0.00262204	0	0.000337645	4.87929	26.539	0.0116573	6.62107	6.62107	2.05606	5.39853
1325	0.36263	0.36263	0.44869	0.0723552	0.0391788	0.575418	2.95503	3.0324	0.146083	-0.322171	0.641114	0.641114	0.669202	0.611682	5.93282	0.0294323	-0.00603586	0	0.000348889	4.88066	26.5573	0.0117088	6.62988	6.62988	2.04718	5.40998
1326	0.289707	0.289707	0.475087	0.0418752	0.0690264	0.534059	2.83132	3.12812	0.14016	-0.257467	0.638003	0.638003	0.669019	0.610717	5.89351	0.0272866	-0.0096548	0	0.000335212	4.86819	26.6826	0.045795	6.49521	6.49521	2.06514	5.42589
1327	0.378086	0.378086	0.485666	0.120151	0.0988384	0.545623	2.89446	2.91464	0.233395	-0.328983	0.72756	0.72756	0.759773	0.703809	5.69379	0.0237513	-0.0022542	0	0.000380183	4.83766	26.4377	0.0440884	6.46259	6.46259	2.16985	5.3734
1328	0.290102	0.290102	0.493599	0.0160287	0.0802331	0.469277	2.9601	2.99204	0.136238	-0.249357	0.631814	0.631814	0.657564	0.602832	5.84409	0.0289827	-0.00590139	0	0.00082306	4.83651	26.5957	0.0451852	6.5434	6.5434	2.09442	5.40119
1329	0.325419	0.325419	0.469672	0.0639494	0.0642638	0.514022	2.82696	3.09323	0.159015	-0.288881	0.654122	0.654122	0.682012	0.626293	5.81646	0.0278292	-0.00654791	0	0.000717784	4.83009	26.4862	0.0585551	6.53625	6.53625	2.10804	5.37171
1330	0.370604	0.370604	0.518898	0.0320475	0.111754	0.500996	3.14601	2.62127	0.201429	-0.328483	0.691492	0.691492	0.693836	0.672333	5.68619	0.0191588	-0.000891862	0	0.000747706	4.80867	26.4303	0.0447403	6.46378	6.46378	2.1685	5.36967
1331	0.378052	0.378052	0.550735	0.00194679	0.143395	0.521659	2.92239	2.81938	0.202928	-0.37993	0.69544	0.69544	0.696961	0.677203	5.70987	0.0182366	-0.0248671	0	0.000714512	4.84474	26.4961	0.0445875	6.48536	6.48536	2.14388	5.37463
1332	0.390788	0.390788	0.533258	0.0222189	0.130212	0.523041	3.03427	2.71726	0.194512	-0.407475	0.689922	0.689922	0.700434	0.677414	5.70435	0.0125083	-0.0320984	0	0.000675997	4.8325	26.353	0.0244706	6.51521	6.51521	2.14023	5.33894
1333	0.395803	0.395803	0.534029	0.0163932	0.101963	0.580578	2.99699	2.7623	0.193022	-0.38989	0.688397	0.688397	0.715678	0.656936	5.72614	0.0314607	-0.0267671	0	0.000726468	4.83953	26.6079	0.0152636	6.52585	6.52585	2.15094	5.38683
1334	0.439367	0.439367	0.574968	0.0455961	0.147388	0.604718	2.96849	2.64488	0.268185	-0.436119	0.76567	0.76567	0.77843	0.730874	5.58704	0.0347966	-0.0324694	0	0.00796725	4.8245	26.2955	0.0278446	6.44031	6.44031	2.2157	5.32923
1335	0.419292	0.419292	0.532983	0.0624797	0.0873931	0.588133	2.66354	3.06803	0.24083	-0.46229	0.738684	0.738684	0.748247	0.704198	5.65885	0.0344859	-0.0782703	0	0.00792822	4.85429	26.5564	0.0276643	6.49275	6.49275	2.15444	5.38445
1336	0.361973	0.361973	0.530519	0.01607	0.0922723	0.536933	2.69458	3.05164	0.19592	-0.391602	0.693877	0.693877	0.696458	0.646862	5.67897	0.0470142	-0.0815561	0	0.0012878	4.83388	26.7143	0.0179107	6.44109	6.44109	2.149	5.41492
1337	0.354994	0.354994	0.530805	0.00525857	0.0806248	0.516913	2.69403	3.11385	0.198612	-0.384089	0.690641	0.690641	0.685746	0.645134	5.71967	0.045507	-0.0820181	0	0.00141874	4.83055	26.5723	0.0179607	6.52196	6.52196	2.12721	5.38857
1338	0.397338	0.397338	0.6426	0.0280532	0.0835863	0.637555	2.91049	2.72528	0.324744	-0.470921	0.822159	0.822159	0.823627	0.690714	5.53329	0.131445	-0.10136	0	0.00156069	4.83936	26.4951	0.00289345	6.50504	6.50504	2.25185	5.36297
1339	0.347996	0.347996	0.538362	0.00651822	0.0631949	0.564286	2.77928	3.03881	0.201609	-0.362954	0.69759	0.69759	0.698783	0.627269	5.74679	0.0703206	-0.052581	0	0.00144327	4.85995	26.6688	0.0984688	6.48885	6.48885	2.14407	5.39903
1340	0.33839	0.33839	0.520963	0.0167891	0.0467117	0.499884	2.73804	3.23827	0.185428	-0.301022	0.683641	0.683641	0.683813	0.619771	5.83909	0.0638699	-0.00622842	0	0.00144114	4.90483	27.0673	0.0935584	6.60028	6.60028	2.11775	5.47507
1341	0.319384	0.319384	0.419928	0.0257199	0.00885134	0.501516	2.79134	3.23624	0.0902753	-0.289667	0.588449	0.588449	0.594466	0.563211	5.94348	0.0252383	-0.0172931	0	0.00157621	4.87467	26.9666	0.0994109	6.54425	6.54425	2.04123	5.47667
1342	0.30269	0.30269	0.404807	0.0395759	0.0190331	0.525045	2.80751	3.21365	0.0694297	-0.262805	0.568103	0.568103	0.592513	0.542669	5.97272	0.0254337	-0.0124236	0	0.00641579	4.88631	26.9339	0.0977186	6.52103	6.52103	2.02711	5.46785
1343	0.298441	0.298441	0.40608	0.00728721	0.0174034	0.492859	2.84631	3.24939	0.0390556	-0.251985	0.536733	0.536733	0.571001	0.512077	6.03495	0.0246552	-0.0168082	0	0.00631842	4.88668	26.8533	0.12963	6.48031	6.48031	1.99978	5.46994
1344	0.31848	0.31848	0.446657	0.0110353	0.0226554	0.507789	2.84951	3.18503	0.0929979	-0.288587	0.590151	0.590151	0.609581	0.537044	5.9554	0.0531078	-0.0326963	0	0.00640068	4.87215	26.7127	0.130017	6.47866	6.47866	2.0421	5.45748
1345	0.321331	0.321331	0.438032	0.007289	0.0101182	0.510747	2.84684	3.19633	0.0765777	-0.267295	0.574925	0.574925	0.596413	0.522033	5.96762	0.0528922	-0.0326004	0	0.0063737	4.90788	26.7719	0.0497827	6.5237	6.5237	2.03616	5.47155
1346	0.321703	0.321703	0.370819	0.0313743	0.0329193	0.450091	2.80582	3.26194	0.0378728	-0.295877	0.535767	0.535767	0.549678	0.527415	6.00109	0.00835193	-0.0467279	0	0.00645918	4.89799	26.795	0.0502885	6.52953	6.52953	1.98885	5.47534
1347	0.278577	0.278577	0.325926	0.0278145	0.0696242	0.459181	2.84716	3.24589	0.00064154	-0.210851	0.498988	0.498988	0.509169	0.484295	6.11268	0.0146921	-0.00904213	0	0.00646637	4.88381	26.8099	0.0503224	6.47931	6.47931	1.95507	5.44295
1348	0.310896	0.310896	0.37087	0.0381179	0.0555759	0.481938	2.64569	3.3759	0.0447053	-0.270532	0.543478	0.543478	0.562927	0.53668	5.99618	0.00679761	-0.0034195	0	0.000911537	4.85872	26.7651	0.0511015	6.47496	6.47496	2.01937	5.43316
1349	0.352173	0.352173	0.510348	0.00357307	0.132105	0.479563	2.7937	3.09317	0.151429	-0.277764	0.648328	0.648328	0.665359	0.60072	5.83318	0.0476081	-0.000216719	0	0.00115285	4.86689	26.9486	0.0502265	6.38526	6.38526	2.12374	5.46311
1350	0.3533	0.3533	0.498116	0.0115079	0.0906716	0.46895	3.13184	2.84897	0.148815	-0.321805	0.645468	0.645468	0.667942	0.592912	5.87249	0.0525553	-0.00794124	0	0.00111135	4.89349	27.1867	0.0510619	6.55174	6.55174	2.10325	5.51058
1351	0.35209	0.35209	0.428233	0.0312698	0.0967548	0.442072	3.38764	2.64265	0.108641	-0.32198	0.607537	0.607537	0.606833	0.579953	5.96229	0.0275837	-0.00396303	0	0.00305739	4.8589	26.9231	0.0511341	6.57441	6.57441	2.0466	5.46413
1352	0.340462	0.340462	0.469606	0.00508416	0.100886	0.306678	3.41314	2.69493	0.123908	-0.360272	0.622391	0.622391	0.619697	0.569675	5.89593	0.0527152	-0.0468443	0	0.0026365	4.82265	26.7709	0.0405605	6.68699	6.68699	2.07092	5.43707
1353	0.391988	0.391988	0.480944	0.062572	0.11464	0.376427	3.17866	2.7571	0.189068	-0.405723	0.685242	0.685242	0.692236	0.627034	5.73459	0.0582081	-0.0474059	0	0.00279436	4.8381	26.5823	0.0417383	6.56817	6.56817	2.17077	5.39851
1354	0.393169	0.393169	0.449707	0.0730019	0.0810675	0.40551	3.14507	2.8216	0.171976	-0.391826	0.668952	0.668952	0.667787	0.612681	5.78546	0.0562715	-0.0428417	0	0.00281356	4.83106	26.6245	0.0252703	6.5834	6.5834	2.14657	5.40529
1355	0.372952	0.372952	0.39964	0.0699873	0.0946651	0.353396	3.15491	2.92199	0.11408	-0.394912	0.6134	0.6134	0.623865	0.59938	5.9011	0.0140191	-0.055541	0	0.00279488	4.84095	26.6243	0.0251815	6.63632	6.63632	2.05352	5.41384
1356	0.310933	0.310933	0.383569	0.0262	0.0437583	0.328742	3.11078	3.03553	0.0592526	-0.309492	0.557062	0.557062	0.572971	0.543118	5.94584	0.0139435	-0.0310231	0	5.98024e-05	4.83042	26.6201	0.0255045	6.65303	6.65303	2.04227	5.41869
1357	0.389678	0.389678	0.363999	0.0942838	0.0933741	0.406813	3.19384	2.82659	0.0993687	-0.309305	0.598423	0.598423	0.620414	0.582414	5.90021	0.0160093	-0.00644245	0	7.02824e-05	4.90154	26.9425	0.0224158	6.50816	6.50816	2.07842	5.47799
1358	0.431713	0.431713	0.463942	0.0453086	0.198134	0.359	3.09503	2.82174	0.141195	-0.427506	0.640557	0.640557	0.671196	0.624672	5.80272	0.0158849	-0.0636286	0	5.47561e-05	4.91114	26.8525	0.0223419	6.45564	6.45564	2.08454	5.46697
1359	0.337612	0.337612	0.435522	0.010904	0.147553	0.306313	3.30976	2.87337	0.0871843	-0.279036	0.579963	0.579963	0.606103	0.53251	6.03089	0.047453	-0.0141347	0	0.000156775	4.89282	26.8957	0.0228282	6.64463	6.64463	2.0044	5.47938
1360	0.408438	0.408438	0.44745	0.0819199	0.174099	0.388397	3.31582	2.72143	0.163099	-0.353987	0.660841	0.660841	0.684918	0.600483	5.91483	0.0603576	-0.0171965	0	8.21889e-05	4.8882	26.9031	0.0893521	6.51465	6.51465	2.06847	5.46498
1361	0.369566	0.369566	0.449846	0.0635739	0.179154	0.347148	3.36892	2.70477	0.146615	-0.3373	0.642627	0.642627	0.66713	0.585849	5.93286	0.0567773	-0.00179735	0	0.000108453	4.83692	26.7415	0.0258548	6.63098	6.63098	2.06624	5.43033
1362	0.355242	0.355242	0.420312	0.0393995	0.207596	0.288706	3.4573	2.6858	0.0997489	-0.324211	0.598659	0.598659	0.6166	0.569739	6.0228	0.0289204	-0.00417762	0	0.000124531	4.86747	26.9094	0.0202558	6.68825	6.68825	2.00585	5.46859
1363	0.326877	0.326877	0.402479	0.0475981	0.186782	0.284354	3.51272	2.67132	0.0846786	-0.306239	0.582034	0.582034	0.611205	0.553723	6.04397	0.0283112	-0.013093	0	0.00029043	4.8811	27.1831	0.0205802	6.69425	6.69425	1.99057	5.50547
1364	0.335353	0.335353	0.468075	0.0600925	0.205694	0.264288	3.10908	3.07716	0.128091	-0.324762	0.624297	0.624297	0.693478	0.541134	5.96275	0.0831634	-0.002538	0	8.60572e-05	4.87286	27.094	0.0188427	6.70875	6.70875	2.06389	5.48389
1365	0.304981	0.304981	0.400903	0.0194671	0.170575	0.338678	3.04575	3.11014	0.0461642	-0.256294	0.543959	0.543959	0.586847	0.524825	6.07829	0.0191342	-0.0150731	0	8.93985e-07	4.86148	27.3184	0.018435	6.58413	6.58413	1.96621	5.52692
1366	0.312345	0.312345	0.419378	0.00066535	0.212034	0.233133	2.73809	3.47308	0.064177	-0.262019	0.560752	0.560752	0.57538	0.540497	6.08096	0.0202553	-0.00033633	0	1.96852e-05	4.84436	26.9732	0.0172568	6.69645	6.69645	1.97275	5.46603
1367	0.335522	0.335522	0.419789	0.0340646	0.212426	0.281273	2.84506	3.29082	0.0914488	-0.293773	0.590819	0.590819	0.602794	0.569285	6.02678	0.021534	-0.00380019	0	9.37355e-05	4.84457	26.9757	0.027186	6.66109	6.66109	1.99896	5.46188
1368	0.342448	0.342448	0.451928	0.0172639	0.241991	0.250191	2.85033	3.22606	0.11195	-0.320124	0.607924	0.607924	0.616252	0.586686	5.95232	0.0212379	-0.0188538	0	1.12162e-05	4.83952	27.0653	0.0267903	6.62178	6.62178	2.02835	5.4784
1369	0.332821	0.332821	0.509016	0.00481567	0.295473	0.236816	2.92989	2.99117	0.156918	-0.318373	0.652933	0.652933	0.666987	0.628214	5.78636	0.024719	-0.0172253	0	0.000102441	4.83487	26.9347	0.0282626	6.50112	6.50112	2.1106	5.45653
1370	0.333588	0.333588	0.463334	0.00172284	0.268626	0.245678	3.09639	2.88188	0.108893	-0.345659	0.605385	0.605385	0.617583	0.588399	5.87499	0.0169852	-0.0133577	0	0.00620656	4.84002	27.0451	0.0377408	6.55321	6.55321	2.06287	5.47632
1371	0.358595	0.358595	0.459664	0.0298333	0.265476	0.268433	3.00478	2.94843	0.126337	-0.37369	0.62595	0.62595	0.644374	0.609168	5.84274	0.0167821	-0.0201393	0	0.00166594	4.85396	26.9615	0.0376198	6.5357	6.5357	2.07143	5.46931
1372	0.328965	0.328965	0.451794	0.003711	0.268067	0.260572	3.13583	2.87617	0.0968865	-0.317939	0.595767	0.595767	0.621929	0.592068	5.91871	0.00369904	-0.0305905	0	0.00174926	4.83761	27.1131	0.0380207	6.54895	6.54895	2.02062	5.50243
1373	0.432814	0.432814	0.455501	0.109042	0.273427	0.307226	3.11759	2.74747	0.214117	-0.431308	0.708551	0.708551	0.731177	0.708381	5.71455	0.000170077	-0.0301357	0	0.00162335	4.82525	26.8893	0.0353366	6.52568	6.52568	2.11603	5.46478
1374	0.429638	0.429638	0.477581	0.101563	0.308393	0.276579	3.07117	2.79359	0.228794	-0.37378	0.724107	0.724107	0.746062	0.724033	5.70367	7.42076e-05	-0.00303757	0	0.00193725	4.82881	26.8822	0.035304	6.48158	6.48158	2.13491	5.46674
1375	0.349426	0.349426	0.493095	0.0127802	0.311415	0.208939	3.1445	2.83804	0.164493	-0.294042	0.661352	0.661352	0.675371	0.649311	5.82752	0.0120409	-0.00273242	0	0.00185285	4.85681	27.1645	0.0371737	6.53415	6.53415	2.07771	5.52689
1376	0.345512	0.345512	0.466264	0.0384929	0.282065	0.224938	3.22243	2.78218	0.156098	-0.295562	0.653684	0.653684	0.677499	0.637626	5.83412	0.0160581	-0.00762151	0	0.00277688	4.82126	26.8079	0.0363722	6.51181	6.51181	2.0726	5.46396
1377	0.348931	0.348931	0.470506	0.0337262	0.28794	0.203818	3.26457	2.78172	0.150252	-0.320825	0.646146	0.646146	0.681569	0.62823	5.85648	0.0179157	-0.0068364	0	0.00285715	4.80403	26.5825	0.0367596	6.60482	6.60482	2.06277	5.41907
1378	0.312989	0.312989	0.437779	0.000759054	0.316115	0.158006	3.26112	2.82186	0.0832464	-0.288883	0.5779	0.5779	0.624574	0.569968	5.93253	0.00793252	-0.0191214	0	0.00284969	4.80392	26.6389	0.0343924	6.61167	6.61167	2.01336	5.43104
1379	0.367515	0.367515	0.450074	0.0396003	0.328209	0.1645	3.24976	2.78251	0.134464	-0.30661	0.63359	0.63359	0.669434	0.626347	5.85554	0.00724301	-0.0111558	0	0.00280137	4.81992	26.5766	0.0341588	6.57107	6.57107	2.05838	5.41594
1380	0.363189	0.363189	0.483648	0.00970238	0.352781	0.137015	3.37338	2.63845	0.145428	-0.31182	0.641136	0.641136	0.669936	0.625959	5.8317	0.0151768	-0.0171055	0	0.00218138	4.80227	26.5221	0.0346497	6.5777	6.5777	2.07032	5.40088
1381	0.401114	0.401114	0.487241	0.048514	0.354831	0.199703	3.19558	2.69938	0.188884	-0.352677	0.675398	0.675398	0.713484	0.661269	5.73601	0.0141288	-0.015993	0	0.00628051	4.7808	26.3701	0.0346174	6.53013	6.53013	2.1317	5.34941
1382	0.414704	0.414704	0.483081	0.052477	0.367425	0.201199	2.93836	2.98325	0.184365	-0.377084	0.674631	0.674631	0.715566	0.673593	5.77467	0.00103826	-0.00338322	0	0.00178849	4.83763	26.5918	0.034494	6.58833	6.58833	2.11606	5.39076
1383	0.392919	0.392919	0.499965	0.0393862	0.291446	0.243944	2.9235	3.04067	0.17719	-0.356609	0.67425	0.67425	0.717288	0.655314	5.78227	0.0189363	-0.00449229	0	0.00181921	4.86339	26.6374	0.00241597	6.64889	6.64889	2.1254	5.40029
1384	0.412647	0.412647	0.514465	0.0700677	0.303714	0.28413	3.04791	2.79902	0.223377	-0.376528	0.722074	0.722074	0.754439	0.690004	5.68034	0.0320693	-0.0235087	0	0.00176445	4.85176	26.5852	0.00215078	6.55578	6.55578	2.17388	5.38594
1385	0.419031	0.419031	0.52921	0.0484274	0.32911	0.332972	3.22839	2.56091	0.230629	-0.388933	0.727549	0.727549	0.757511	0.695589	5.69388	0.0319595	-0.041748	0	0.00184646	4.85812	26.8344	0.00386843	6.50299	6.50299	2.14812	5.42816
1386	0.501113	0.501113	0.541366	0.141146	0.333697	0.437898	3.16563	2.4153	0.336913	-0.46251	0.834725	0.834725	0.84426	0.789565	5.50827	0.0451604	-0.0141097	0	0.00186725	4.84699	26.7741	0.0739681	6.36046	6.36046	2.25901	5.41662
1387	0.454764	0.454764	0.491144	0.103097	0.302872	0.451299	3.25378	2.39913	0.251596	-0.416893	0.749972	0.749972	0.753252	0.70162	5.65383	0.0483521	-0.013921	0	0.00180218	4.88476	27.048	0.0754783	6.37274	6.37274	2.18699	5.46895
1388	0.407901	0.407901	0.475387	0.0507483	0.236381	0.446244	3.09652	2.741	0.177932	-0.358417	0.675174	0.675174	0.690566	0.652097	5.82958	0.0230774	-0.0139829	0	0.00181926	4.84058	26.7219	0.0768278	6.48205	6.48205	2.08531	5.40984
1389	0.460198	0.460198	0.467723	0.0921502	0.26872	0.391782	2.97151	2.80487	0.208429	-0.411037	0.707535	0.707535	0.721922	0.70719	5.71496	0.000345542	-0.0340263	0	0.00180871	4.83773	26.6032	0.0737975	6.42879	6.42879	2.12125	5.39627
1390	0.392658	0.392658	0.483187	0.0174946	0.289491	0.305827	3.05515	2.80436	0.153262	-0.310451	0.649625	0.649625	0.666457	0.640404	5.78837	0.00922069	-0.0084407	0	0.00182631	4.80476	26.7693	0.0740306	6.4529	6.4529	2.10344	5.42398
1391	0.3671	0.3671	0.430657	0.0684936	0.236757	0.366502	3.00619	2.85855	0.123342	-0.30123	0.622449	0.622449	0.663522	0.620498	5.80448	0.00195134	-0.0203128	0	0.00238896	4.84373	26.874	0.0738476	6.40354	6.40354	2.08666	5.44385
1392	0.386638	0.386638	0.407195	0.121722	0.203887	0.414459	2.94937	2.82465	0.155143	-0.305658	0.651903	0.651903	0.68561	0.650782	5.70675	0.00112058	-0.0100252	0	0.000280769	4.8374	26.8708	0.0908186	6.33241	6.33241	2.14147	5.44087
1393	0.394476	0.394476	0.413389	0.147237	0.169858	0.486136	2.96614	2.82829	0.177142	-0.302662	0.674967	0.674967	0.71523	0.671408	5.7352	0.00355892	-0.00534515	0	0.000297868	4.88606	26.8428	0.0913982	6.3625	6.3625	2.13032	5.44317
1394	0.385612	0.385612	0.387032	0.163574	0.141825	0.50003	3.00284	2.83144	0.158252	-0.308907	0.657609	0.657609	0.713874	0.652723	5.76226	0.00488556	-0.015518	0	0.000156817	4.87808	26.8792	0.117332	6.35798	6.35798	2.11232	5.45041
1395	0.365643	0.365643	0.401922	0.13837	0.172111	0.388493	3.10926	2.76423	0.144806	-0.341373	0.644203	0.644203	0.698974	0.636829	5.73513	0.00737315	-0.062482	0	0.00409957	4.84636	26.7247	0.116029	6.37625	6.37625	2.1021	5.42053
1396	0.383621	0.383621	0.389676	0.14204	0.234506	0.437885	2.94321	2.80842	0.144936	-0.338416	0.642068	0.642068	0.689897	0.608738	5.73412	0.0333296	-0.0361902	0	0.00403309	4.86428	26.8085	0.117951	6.24817	6.24817	2.12144	5.43693
1397	0.404548	0.404548	0.415682	0.187518	0.259871	0.423404	3.13626	2.58075	0.221092	-0.361421	0.718765	0.718765	0.767266	0.686413	5.63302	0.032353	-0.00547678	0	0.0101185	4.89342	26.9078	0.0597362	6.39642	6.39642	2.19172	5.45802
1398	0.357806	0.357806	0.339066	0.159356	0.205573	0.31376	3.1929	2.85911	0.115973	-0.3174	0.613233	0.613233	0.661917	0.597729	5.90943	0.0155039	-0.00771701	0	0.010139	4.897	27.109	0.0511955	6.62188	6.62188	2.04677	5.49705
1399	0.348758	0.348758	0.35825	0.153599	0.262096	0.30587	2.96262	3.12577	0.138943	-0.312809	0.63855	0.63855	0.673134	0.591939	5.98321	0.0466113	-0.00438462	0	0.00997785	4.91075	27.2609	0.0503948	6.72499	6.72499	2.02713	5.53707
1400	0.311817	0.311817	0.331649	0.163383	0.239488	0.309357	3.16856	2.9849	0.0863045	-0.291893	0.585516	0.585516	0.657505	0.55391	6.04479	0.0316059	-0.0205564	0	0.00994709	4.88918	27.089	0.050242	6.69497	6.69497	1.98074	5.49864
1401	0.334724	0.334724	0.424036	0.0650329	0.352013	0.195029	3.10632	2.93524	0.100386	-0.313616	0.597139	0.597139	0.654435	0.581153	5.93417	0.0159857	-0.0206688	0	0.00997807	4.86503	26.9586	0.0549038	6.59902	6.59902	2.02881	5.46692
1402	0.300209	0.300209	0.44182	0.00846913	0.432438	0.13989	3.05172	2.9588	0.0640732	-0.280341	0.562265	0.562265	0.61765	0.548837	5.96521	0.0134284	-0.0241004	0	0.00695464	4.86823	26.9335	0.0632316	6.52114	6.52114	2.01287	5.45598
1403	0.352238	0.352238	0.465326	0.0501715	0.38626	0.198196	2.99775	2.94958	0.137511	-0.341157	0.636538	0.636538	0.688185	0.623269	5.84361	0.0132693	-0.0240284	0	0.00790905	4.8502	26.8287	0.0153606	6.55103	6.55103	2.07611	5.45682
1404	0.347074	0.347074	0.501238	0.0395035	0.319077	0.283195	3.0279	2.92718	0.171802	-0.318789	0.670758	0.670758	0.70862	0.603954	5.84874	0.0668035	-0.0023477	0	0.00790861	4.88173	26.9158	0.00406429	6.63728	6.63728	2.11934	5.48089
1405	0.340327	0.340327	0.536036	0.0312221	0.355439	0.25419	3.30502	2.59759	0.194767	-0.319516	0.694549	0.694549	0.739326	0.614722	5.77291	0.0798268	-0.0053811	0	0.00781061	4.83622	26.7996	0.00357754	6.60171	6.60171	2.16057	5.45553
1406	0.301302	0.301302	0.475245	0.00495979	0.317555	0.212642	3.28091	2.77962	0.108858	-0.264429	0.607372	0.607372	0.654287	0.543954	5.93644	0.0634178	-0.00129278	0	0.00787099	4.83437	26.9255	0.00387705	6.65654	6.65654	2.07217	5.48309
1407	0.378078	0.378078	0.444007	0.114207	0.322292	0.300169	3.32183	2.45737	0.19107	-0.335772	0.684542	0.684542	0.729067	0.583484	5.67259	0.101058	-0.0185131	0	0.00763059	4.84207	26.851	0.00344363	6.44271	6.44271	2.21235	5.47014
1408	0.398487	0.398487	0.28758	0.190027	0.168705	0.395327	3.19427	2.62293	0.113451	-0.349816	0.605826	0.605826	0.646189	0.603272	5.73504	0.00255347	-0.00863179	0	0.00749995	4.82862	26.8342	0.00234454	6.44868	6.44868	2.14185	5.476
1409	0.283325	0.283325	0.304598	0.0789873	0.161949	0.355149	3.41817	2.54929	0.0150932	-0.270659	0.51213	0.51213	0.552503	0.49221	5.93205	0.0199206	-0.0459992	0	0.00067684	4.85224	27.1708	0.00128095	6.50233	6.50233	2.03667	5.53481
1410	0.274054	0.274054	0.31821	0.0715389	0.216275	0.383981	3.35612	2.53536	0.02273	-0.22977	0.521689	0.521689	0.564009	0.51116	5.92772	0.0105291	-0.0398208	0	0.000498719	4.81982	27.0842	0.00213009	6.36375	6.36375	2.03727	5.50148
1411	0.268332	0.268332	0.365839	0.0528941	0.242459	0.368193	3.36689	2.53351	0.0495898	-0.231252	0.548872	0.548872	0.592966	0.542154	5.91808	0.00671736	-0.0398025	0	0.00214048	4.83127	26.9653	0.00210538	6.40005	6.40005	2.03912	5.4827
1412	0.286936	0.286936	0.343993	0.0451011	0.264532	0.366376	3.15655	2.86124	0.0135492	-0.225414	0.513096	0.513096	0.56498	0.49963	6.08372	0.0134657	-0.0155648	0	0.00260915	4.8543	27.0599	0.00204606	6.4905	6.4905	1.97156	5.49654
1413	0.287294	0.287294	0.352239	0.0433956	0.194123	0.289976	3.4319	2.75532	0.020928	-0.213705	0.518093	0.518093	0.568187	0.499252	6.10313	0.0188412	-0.0112621	0	0.0100967	4.85589	27.0204	0.000413704	6.66374	6.66374	1.96286	5.48844
1414	0.277875	0.277875	0.398319	0.00729846	0.290627	0.279009	3.48447	2.68264	0.0380889	-0.199412	0.536332	0.536332	0.583238	0.493537	6.15351	0.0427952	-0.0114878	0	0.0101589	4.87996	27.0588	0.00262624	6.64615	6.64615	1.93961	5.49658
1415	0.247577	0.247577	0.376574	0.00371312	0.253353	0.239408	3.53925	2.74318	0.0118825	-0.164705	0.508595	0.508595	0.552699	0.466208	6.2225	0.0423864	-0.00226767	0	0.0081086	4.90104	27.2619	0.00103506	6.77805	6.77805	1.90988	5.5259
1416	0.29211	0.29211	0.380063	0.0362059	0.277633	0.253555	3.5525	2.64886	0.0489486	-0.2632	0.544519	0.544519	0.588627	0.502767	6.14392	0.0417527	-0.0173184	0	0.00802915	4.89902	27.3833	0.00064384	6.78831	6.78831	1.94174	5.55551
1417	0.28436	0.28436	0.330521	0.0437583	0.234226	0.24588	3.59821	2.66212	0.00518253	-0.247334	0.502157	0.502157	0.550511	0.494252	6.18992	0.0079054	-0.0131782	0	0.00802712	4.87456	27.4606	0.000219611	6.80744	6.80744	1.90244	5.57126
1418	0.293742	0.293742	0.329167	0.0703461	0.249185	0.260473	3.5359	2.67306	0.0327934	-0.251089	0.527566	0.527566	0.571163	0.52281	6.14745	0.00475584	-0.0116952	0	0.00742073	4.84518	27.2091	0.000157802	6.74109	6.74109	1.92312	5.5261
1419	0.334851	0.334851	0.396237	0.0718417	0.253689	0.30658	3.52088	2.54135	0.110701	-0.297402	0.606518	0.606518	0.643844	0.557777	5.97865	0.0487414	-0.0105441	0	0.00757638	4.8322	27.2571	0.0165851	6.66265	6.66265	2.02307	5.53633
1420	0.312108	0.312108	0.397743	0.0351171	0.249502	0.271207	3.37158	2.76057	0.0792695	-0.266923	0.572727	0.572727	0.619051	0.532977	6.0338	0.0397493	-0.00508594	0	0.0074098	4.87788	27.3297	0.0157682	6.70598	6.70598	1.99436	5.55994
1421	0.338686	0.338686	0.430075	0.0386141	0.284854	0.247238	3.11932	2.97042	0.122315	-0.299221	0.619569	0.619569	0.645488	0.579498	5.97635	0.040071	-0.00312701	0	0.00821206	4.84823	27.2006	0.00957663	6.68857	6.68857	2.0242	5.53251
1422	0.375196	0.375196	0.435849	0.0430722	0.28963	0.263139	3.19402	2.79741	0.13091	-0.329179	0.627979	0.627979	0.658135	0.599138	5.88606	0.0288415	-0.0328271	0	0.00823498	4.82604	27.1126	0.0101141	6.55524	6.55524	2.04815	5.51155
1423	0.326542	0.326542	0.410695	0.00250434	0.325305	0.263171	3.14813	2.87614	0.0623674	-0.244064	0.556613	0.556613	0.593318	0.552187	6.01943	0.00442642	-0.0224065	0	0.0059311	4.84931	27.2997	0.00934549	6.49619	6.49619	1.97561	5.53423
1424	0.362856	0.362856	0.395537	0.0668253	0.308441	0.348677	3.17149	2.75688	0.115268	-0.293236	0.612581	0.612581	0.641727	0.591579	5.94376	0.0210017	-0.0252644	0	0.00604694	4.86592	27.2861	0.00397071	6.46981	6.46981	2.01866	5.53141
1425	0.31612	0.31612	0.388223	0.0109771	0.308439	0.192985	3.26819	2.85688	0.0511824	-0.235899	0.547836	0.547836	0.576752	0.541876	6.04974	0.00595974	-0.00327959	0	0.00599215	4.83732	27.2547	0.0141969	6.59692	6.59692	1.96595	5.52662
1426	0.307654	0.307654	0.328267	0.0675869	0.254636	0.225666	3.28715	2.83675	0.0446337	-0.270141	0.543804	0.543804	0.570469	0.537513	6.03373	0.0062903	-0.0381227	0	0.00724735	4.82229	27.3044	0.010997	6.61555	6.61555	1.95705	5.53701
1427	0.302431	0.302431	0.321282	0.0907516	0.223942	0.259998	3.17058	2.95335	0.0512406	-0.28577	0.55106	0.55106	0.588216	0.531787	6.01965	0.0192725	-0.0419805	0	0.00314134	4.88483	27.4165	0.0128739	6.62126	6.62126	1.97504	5.55073
1428	0.291405	0.291405	0.340277	0.0904379	0.237756	0.241513	3.27363	2.85179	0.0547627	-0.305634	0.552385	0.552385	0.615836	0.521252	5.98886	0.031133	-0.0473142	0	0.00306281	4.88254	27.0759	0.0124906	6.67057	6.67057	1.99368	5.4897
1429	0.363301	0.363301	0.320332	0.164061	0.164702	0.345177	3.29478	2.78187	0.12361	-0.358705	0.620923	0.620923	0.656082	0.59025	5.93045	0.0306727	-0.0316822	0	0.00463541	4.88546	26.9818	0.0101311	6.71247	6.71247	2.02839	5.4764
1430	0.256717	0.256717	0.340908	0.106432	0.187061	0.274405	3.31964	2.80967	0.0873521	-0.222928	0.584779	0.584779	0.617502	0.56022	5.97328	0.0245593	-0.0118375	0	0.000412014	4.85976	27.0537	0.00635101	6.71766	6.71766	2.01715	5.4918
1431	0.326887	0.326887	0.368664	0.13815	0.232988	0.296565	3.18908	2.77795	0.143567	-0.296115	0.643018	0.643018	0.663649	0.633962	5.83294	0.00905567	-0.0305335	0	0.000557386	4.83597	26.766	0.00706025	6.58609	6.58609	2.07277	5.43629
1432	0.339892	0.339892	0.349347	0.180249	0.211071	0.354373	3.22979	2.72798	0.170627	-0.282851	0.668957	0.668957	0.69296	0.660823	5.83026	0.00813389	-0.017152	0	0.00581037	4.88144	26.9214	0.00649231	6.60669	6.60669	2.08556	5.46211
1433	0.381012	0.381012	0.35743	0.196166	0.215616	0.389904	3.3944	2.46013	0.195145	-0.323043	0.691613	0.691613	0.719519	0.682101	5.74053	0.00951211	-0.0251087	0	0.0059187	4.88864	27.0025	0.00251296	6.50091	6.50091	2.12719	5.49366
1434	0.33917	0.33917	0.354835	0.161287	0.213205	0.558413	3.26504	2.46755	0.158823	-0.2727	0.656181	0.656181	0.684976	0.635751	5.81923	0.0204307	-0.0253872	0	0.00599568	4.89123	26.917	0.00795386	6.32182	6.32182	2.09318	5.45798
1435	0.344013	0.344013	0.348128	0.177253	0.137839	0.708787	3.35857	2.3141	0.165664	-0.227462	0.66419	0.66419	0.689225	0.642341	5.83007	0.0218496	-0.00458662	0	0.00605921	4.89611	26.8332	0.0164177	6.23967	6.23967	2.09046	5.44332
1436	0.385407	0.385407	0.237701	0.236405	0.0584258	0.734522	3.55943	2.20741	0.121847	-0.281368	0.617951	0.617951	0.63574	0.61615	5.92404	0.00180053	-0.00911401	0	0.00623442	4.8626	26.7514	0.0110334	6.31755	6.31755	2.02998	5.44035
1437	0.360036	0.360036	0.215885	0.226396	0.0145972	0.718249	3.59163	2.29375	0.0928855	-0.274169	0.589101	0.589101	0.611358	0.569868	6.00687	0.0192331	-0.020221	0	0.0017159	4.87691	26.7443	0.00675688	6.43835	6.43835	1.99577	5.4651
1438	0.426118	0.426118	0.199335	0.301506	0.0918328	0.728994	3.49708	2.25076	0.140701	-0.347308	0.636251	0.636251	0.677007	0.621076	5.89166	0.0151755	-0.0197968	0	0.00159859	4.81348	26.4815	0.00461721	6.3175	6.3175	2.05134	5.39382
1439	0.367517	0.367517	0.199131	0.263284	0.0253987	0.701655	3.55053	2.29857	0.104133	-0.295456	0.596888	0.596888	0.649583	0.579508	5.92657	0.0173797	-0.0118211	0	0.00867363	4.81615	26.6734	0.00483893	6.41191	6.41191	2.03785	5.42676
1440	0.272443	0.272443	0.18345	0.173202	0.00467381	0.575528	3.621	2.42386	0.00433527	-0.246284	0.494529	0.494529	0.539321	0.477136	6.08575	0.0173926	-0.0327234	0	0.00867528	4.75746	26.5266	0.00484687	6.53506	6.53506	1.94404	5.40024
1441	0.15313	0.15313	0.340644	0.0595179	0.163594	0.452275	3.70218	2.31246	0.041051	-0.146334	0.537816	0.537816	0.576795	0.486555	6.05372	0.051261	-0.0329823	0	0.00874693	4.78998	26.6414	0.00519473	6.57026	6.57026	1.97698	5.41828
1442	0.174662	0.174662	0.303874	0.0864879	0.125075	0.486592	3.48747	2.52686	0.0326768	-0.169799	0.531704	0.531704	0.562839	0.495361	6.06315	0.0363435	-0.0329489	0	0.00873767	4.80412	26.7157	0.00514998	6.54799	6.54799	1.96515	5.43858
1443	0.172945	0.172945	0.288047	0.0758788	0.0734649	0.469802	3.54211	2.51191	0.0076924	-0.184297	0.503943	0.503943	0.533542	0.473785	6.06374	0.030158	-0.0762148	0	0.000807965	4.79036	26.6897	0.00477245	6.59072	6.59072	1.94343	5.42537
1444	0.178044	0.178044	0.284823	0.0891395	0.0547846	0.522807	3.47695	2.56225	0.0127082	-0.127781	0.511662	0.511662	0.547339	0.480986	6.06945	0.0306752	-0.020522	0	0.000873609	4.78606	26.6947	0.0422111	6.54721	6.54721	1.9689	5.4183
1445	0.340544	0.340544	0.347481	0.125721	0.118992	0.508622	3.19294	2.59201	0.109141	-0.365466	0.60538	0.60538	0.636895	0.575272	5.77567	0.0301084	-0.0885604	0	0.000801661	4.77654	26.3222	0.0418626	6.39477	6.39477	2.0846	5.35671
1446	0.32398	0.32398	0.318299	0.152582	0.0569156	0.574313	3.3491	2.4732	0.108703	-0.356386	0.603896	0.603896	0.62482	0.551235	5.82871	0.0526604	-0.0884268	0	0.000764924	4.82218	26.4511	0.0416843	6.45944	6.45944	2.06705	5.39291
1447	0.240096	0.240096	0.222556	0.1767	0.0616418	0.488721	3.53805	2.56552	0.0406725	-0.183375	0.538091	0.538091	0.555389	0.481223	6.09855	0.0568686	-1.77394e-05	0	0.000813693	4.88211	27.0922	0.0416539	6.66477	6.66477	1.97853	5.50869
1448	0.287993	0.287993	0.211106	0.159502	0.0371819	0.437052	3.58051	2.52168	0.0046964	-0.211099	0.501095	0.501095	0.542555	0.488269	6.03387	0.0128258	-0.00247665	0	0.0130814	4.84828	27.1123	0.0406936	6.57246	6.57246	1.98441	5.50828
1449	0.294895	0.294895	0.239923	0.150558	0.061603	0.411968	3.59405	2.55826	0.0299419	-0.218224	0.526151	0.526151	0.560354	0.499486	6.06553	0.0266647	-0.00207161	0	0.0131315	4.85298	27.1527	0.0172854	6.67331	6.67331	1.97828	5.51589
1450	0.292373	0.292373	0.25631	0.111585	0.0700467	0.386607	3.58132	2.53796	0.0272015	-0.188056	0.525262	0.525262	0.522832	0.49922	6.0531	0.026042	-0.010077	0	0.0130407	4.82671	26.9774	0.0307277	6.54714	6.54714	1.98054	5.48565
1451	0.267763	0.267763	0.205208	0.197041	0.094455	0.464685	3.55076	2.46081	0.070224	-0.213765	0.565445	0.565445	0.552586	0.52012	6.01813	0.0453244	-0.010301	0	0.0131025	4.80319	26.7485	0.00652699	6.62611	6.62611	2.0069	5.439
1452	0.216998	0.216998	0.222614	0.135458	0.0919665	0.346286	3.52377	2.69493	0.0218273	-0.113876	0.519234	0.519234	0.513355	0.478042	6.1436	0.0411928	-0.00858205	0	0.0132517	4.84454	26.8805	0.00937619	6.67425	6.67425	1.93898	5.49083
1453	0.199561	0.199561	0.179625	0.14948	0.0641668	0.380385	3.33823	2.91976	0.000141248	-0.102393	0.489775	0.489775	0.485631	0.450029	6.21691	0.0397466	-0.00280414	0	0.00146928	4.79573	26.509	0.00848519	6.68854	6.68854	1.91146	5.41072
1454	0.264257	0.264257	0.19741	0.219969	0.0624599	0.466016	3.23943	2.86948	0.0686072	-0.195122	0.562324	0.562324	0.572388	0.501239	6.065	0.0610848	-0.0319514	0	0.00154336	4.80277	26.4446	0.00951099	6.58783	6.58783	1.97902	5.39889
1455	0.276942	0.276942	0.16071	0.259685	0.0206024	0.502511	3.50888	2.63078	0.0575855	-0.244004	0.553506	0.553506	0.582356	0.491287	6.08042	0.0622194	-0.0318696	0	0.00152074	4.83606	26.5761	0.00956158	6.66293	6.66293	1.97409	5.42354
1456	0.299546	0.299546	0.147145	0.246682	0.0724199	0.449796	3.55284	2.40952	0.0393329	-0.320117	0.530736	0.530736	0.559869	0.51071	5.92471	0.0200253	-0.0668986	0	0.00138916	4.79267	26.525	0.00991974	6.494	6.494	2.01362	5.39685
1457	0.291384	0.291384	0.184195	0.208852	0.115192	0.310551	3.74382	2.36558	0.0315854	-0.246055	0.526501	0.526501	0.560572	0.50594	5.97457	0.0205612	-0.00657145	0	0.00145511	4.84999	26.8798	0.000153387	6.61665	6.61665	2.01708	5.48489
1458	0.322304	0.322304	0.201103	0.234602	0.129109	0.340332	3.69137	2.36038	0.0820407	-0.273004	0.57836	0.57836	0.597431	0.546849	5.92376	0.0315117	-0.000649709	0	0.00235042	4.87254	26.6746	0.0504529	6.56679	6.56679	2.04873	5.4722
1459	0.340861	0.340861	0.231594	0.226391	0.159572	0.372047	3.35688	2.66689	0.0929301	-0.275652	0.589089	0.589089	0.62444	0.557601	5.93095	0.0314877	-0.00359439	0	0.00233563	4.91786	26.9424	0.0518221	6.51233	6.51233	2.04359	5.51954
1460	0.407256	0.407256	0.225681	0.32484	0.142326	0.474417	3.28473	2.55369	0.190573	-0.349884	0.687277	0.687277	0.711357	0.628368	5.74381	0.0589093	-0.0164541	0	0.00233209	4.90291	26.9132	0.0518048	6.42488	6.42488	2.14359	5.48094
1461	0.360672	0.360672	0.150549	0.299245	0.106466	0.390181	3.44057	2.66454	0.0909391	-0.337923	0.586902	0.586902	0.614433	0.577962	5.98732	0.00893961	-0.0292832	0	0.00229468	4.89195	26.9519	0.0233883	6.65578	6.65578	1.99735	5.49318
1462	0.388269	0.388269	0.17444	0.34586	0.158893	0.413879	3.31029	2.63576	0.160765	-0.369521	0.656703	0.656703	0.6851	0.631837	5.83372	0.024866	-0.0291779	0	0.00231224	4.9147	26.9118	0.0232476	6.58293	6.58293	2.08275	5.45526
1463	0.444827	0.444827	0.205048	0.388167	0.19328	0.472672	3.56289	2.17129	0.219613	-0.462404	0.715761	0.715761	0.76551	0.682068	5.63462	0.0336928	-0.0768722	0	0.00203058	4.8325	26.6949	0.0225042	6.37917	6.37917	2.16501	5.41858
1464	0.383576	0.383576	0.167438	0.316536	0.179372	0.373988	3.69461	2.20042	0.135414	-0.391727	0.631075	0.631075	0.654764	0.613694	5.79363	0.0173807	-0.0669851	0	0.00198298	4.81862	26.6673	0.0222731	6.45266	6.45266	2.08168	5.41068
1465	0.29538	0.29538	0.0589385	0.324571	0.0782027	0.371568	3.83468	2.30994	0.0315297	-0.236492	0.523064	0.523064	0.553954	0.517451	6.04043	0.00561364	-0.0164265	0	0.00197628	4.81234	26.8614	0.0222405	6.59848	6.59848	1.98116	5.45103
1466	0.273692	0.273692	0.0772798	0.321016	0.102672	0.333691	3.83908	2.31206	0.0436113	-0.229686	0.53806	0.53806	0.559156	0.497545	6.02834	0.0405147	-0.0118518	0	0.00281215	4.8321	26.886	0.0223427	6.62206	6.62206	2.01047	5.45328
1467	0.246888	0.246888	0.067317	0.302467	0.0920826	0.362676	4.09386	2.06936	0.0146757	-0.208371	0.508709	0.508709	0.533933	0.469673	6.08404	0.0390365	-0.0153605	0	0.00273595	4.81539	26.9548	0.0249654	6.59275	6.59275	1.9801	5.49697
1468	0.254309	0.254309	0.102811	0.293462	0.0973486	0.330012	4.03756	2.11961	0.0437905	-0.239464	0.536976	0.536976	0.553416	0.481872	6.03111	0.0551037	-0.0465708	0	0.0027202	4.80908	26.9521	0.00808248	6.62805	6.62805	1.99553	5.49299
1469	0.291561	0.291561	0.0671522	0.345828	0.0373022	0.423479	3.94097	2.19825	0.0569081	-0.220802	0.554488	0.554488	0.570039	0.51398	6.02996	0.0405083	-0.0133739	0	0.000851898	4.87018	27.1909	0.00869745	6.64971	6.64971	2.00565	5.54119
1470	0.297965	0.297965	0.0562359	0.337091	0.0205767	0.422065	3.80034	2.35111	0.0318991	-0.22433	0.530365	0.530365	0.547869	0.527399	6.04622	0.0029653	-0.0305489	0	0.00376781	4.90549	27.2864	0.00900652	6.58563	6.58563	1.96864	5.54684
1471	0.292646	0.292646	0.0619991	0.322646	0.0299107	0.37235	3.89908	2.2912	0.0168929	-0.253706	0.513362	0.513362	0.54846	0.512943	6.04408	0.000419314	-0.0231427	0	0.0043184	4.87319	27.1643	0.00902932	6.65804	6.65804	1.97021	5.52144
1472	0.278583	0.278583	0.138046	0.27882	0.0564614	0.377993	3.87023	2.28711	0.057079	-0.261059	0.554838	0.554838	0.580995	0.53055	6.01079	0.024288	-0.0250552	0	0.00433542	4.88125	27.0628	0.00344721	6.7199	6.7199	1.99912	5.50623
1473	0.274554	0.274554	0.16287	0.23885	0.0745727	0.402006	3.66026	2.49152	0.047315	-0.197397	0.545598	0.545598	0.583419	0.533107	6.04493	0.0124919	-0.0130407	0	0.00429924	4.89749	27.169	0.00358689	6.68059	6.68059	1.98337	5.51668
1474	0.209518	0.209518	0.216502	0.151711	0.12818	0.280389	3.64973	2.55312	0.0223634	-0.162775	0.518262	0.518262	0.550054	0.49075	6.06137	0.0275119	-0.00386836	0	0.00428331	4.83955	26.9303	0.00350964	6.75345	6.75345	1.98727	5.4537
1475	0.170955	0.170955	0.218943	0.120417	0.134123	0.255001	3.94752	2.34495	0.00219161	-0.122654	0.494437	0.494437	0.51894	0.462094	6.16266	0.0323436	-0.012482	0	0.007283	4.81709	27.1102	0.00214555	6.80381	6.80381	1.93268	5.49081
1476	0.239448	0.239448	0.185699	0.231376	0.101439	0.402536	3.8282	2.33764	0.0641008	-0.199589	0.561688	0.561688	0.597917	0.527643	6.0719	0.0340442	-0.029183	0	0.00194962	4.8703	27.2308	0.00306757	6.72525	6.72525	1.97657	5.50933
1477	0.172256	0.172256	0.200882	0.173905	0.138661	0.314987	3.67387	2.51825	0.026069	-0.10631	0.525479	0.525479	0.555514	0.495441	6.09025	0.0300382	-0.0287223	0	0.00277147	4.86423	27.1328	0.00235892	6.65527	6.65527	1.96662	5.49552
1478	0.238549	0.238549	0.145837	0.232121	0.0962482	0.348102	3.57817	2.56646	0.0345207	-0.21429	0.532611	0.532611	0.543115	0.503517	6.04586	0.0290942	-0.00627818	0	0.00286394	4.83362	27.0842	0.00280699	6.72693	6.72693	1.99971	5.49771
1479	0.243733	0.243733	0.131571	0.232817	0.0887329	0.348678	3.72305	2.45227	0.00885129	-0.181702	0.506258	0.506258	0.528895	0.496637	6.08384	0.00962086	-0.000386206	0	0.00282252	4.87218	27.0706	0.0026063	6.65469	6.65469	1.97486	5.50761
1480	0.246578	0.246578	0.13282	0.246565	0.0876344	0.336338	3.61839	2.55705	0.0166658	-0.187749	0.51451	0.51451	0.551351	0.50536	6.04806	0.00915067	-0.0077856	0	0.000725372	4.89292	27.1102	0.0549543	6.60268	6.60268	1.98983	5.51334
1481	0.235108	0.235108	0.128502	0.247797	0.0730892	0.349003	3.69496	2.47478	0.0240928	-0.191706	0.517714	0.517714	0.540467	0.488082	6.05136	0.029632	-0.0100596	0	0.000772293	4.85457	27.0393	0.055182	6.63937	6.63937	1.99322	5.49953
1482	0.27699	0.27699	0.186657	0.238534	0.339554	0.32806	3.62827	2.30281	0.0762842	-0.259426	0.573548	0.573548	0.597542	0.533177	6.00116	0.0403708	-0.016451	0	0.0106691	4.85786	26.8945	0.055789	6.4718	6.4718	2.01369	5.48394
1483	0.231352	0.231352	0.181695	0.172478	0.344436	0.257372	3.42552	2.6328	0.00276763	-0.198239	0.501116	0.501116	0.536913	0.486448	6.12322	0.0146677	-0.00115305	0	0.00444338	4.88575	27.0697	0.00345006	6.57258	6.57258	1.9534	5.51989
1484	0.263917	0.263917	0.216899	0.171987	0.367217	0.242879	3.30778	2.69862	0.0264163	-0.268334	0.526113	0.526113	0.580872	0.510864	6.03562	0.0152496	-0.0343834	0	0.00441678	4.89277	27.1371	0.00400458	6.5243	6.5243	1.98022	5.53155
1485	0.330844	0.330844	0.334311	0.13612	0.490503	0.236592	3.33585	2.52563	0.117564	-0.283838	0.610994	0.610994	0.67698	0.592673	5.9116	0.0183208	-0.00192391	0	0.00430037	4.88779	27.1603	0.00343985	6.48757	6.48757	2.05565	5.53022
1486	0.330092	0.330092	0.300004	0.161139	0.438008	0.270642	3.57615	2.29864	0.102166	-0.279735	0.597655	0.597655	0.669259	0.590138	5.91418	0.00751755	-0.00679051	0	0.00376771	4.88926	26.9317	0.00566517	6.45932	6.45932	2.04733	5.49245
1487	0.288289	0.288289	0.266302	0.14736	0.389123	0.258824	3.67767	2.20729	0.0518108	-0.232571	0.55007	0.55007	0.624075	0.547422	5.90883	0.00264802	-0.00684647	0	0.00838758	4.87072	26.9188	0.0056378	6.4045	6.4045	2.04594	5.50061
1488	0.292984	0.292984	0.273084	0.155297	0.402033	0.281329	3.57614	2.24752	0.074684	-0.244515	0.57349	0.57349	0.628858	0.556925	5.87816	0.0165654	-0.00710101	0	0.000937988	4.88015	26.7375	0.00678674	6.37054	6.37054	2.07141	5.46687
1489	0.323122	0.323122	0.300741	0.161236	0.248854	0.300218	3.64675	2.33767	0.111815	-0.275369	0.60601	0.60601	0.650418	0.591553	5.88307	0.0144563	-0.000978257	0	0.000490215	4.87014	26.8088	0.00441972	6.57627	6.57627	2.07119	5.4842
1490	0.419271	0.419271	0.315734	0.229626	0.200468	0.384613	3.64632	2.16742	0.197716	-0.365937	0.693327	0.693327	0.733972	0.693065	5.66485	0.000261566	-0.0138147	0	0.000427114	4.84745	26.6113	0.00758844	6.46993	6.46993	2.16735	5.44143
1491	0.369345	0.369345	0.322208	0.189075	0.208316	0.316366	3.87489	2.04932	0.161459	-0.323023	0.656388	0.656388	0.705935	0.640672	5.74295	0.0157156	-0.0116587	0	0.00569845	4.83795	26.7772	0.0151521	6.54764	6.54764	2.13523	5.47071
1492	0.372301	0.372301	0.252548	0.175857	0.0894722	0.349735	3.81902	2.26959	0.0775844	-0.31183	0.573004	0.573004	0.616277	0.559165	5.91154	0.0138383	-0.00463073	0	0.00573598	4.85953	26.8265	0.019759	6.61736	6.61736	2.05306	5.48663
1493	0.361259	0.361259	0.354988	0.160544	0.280965	0.335286	3.70682	2.14633	0.169372	-0.308272	0.663503	0.663503	0.696885	0.634224	5.77251	0.0292791	-0.00166791	0	0.00575872	4.85782	26.9113	0.019869	6.46988	6.46988	2.13179	5.49238
1494	0.287511	0.287511	0.347913	0.0765203	0.202385	0.338812	3.80528	2.13329	0.076628	-0.254047	0.572775	0.572775	0.605912	0.559677	5.87385	0.0130978	-0.0216421	0	0.00061387	4.84508	27.1609	0.00937539	6.49983	6.49983	2.0678	5.53951
1495	0.268135	0.268135	0.36782	0.0672722	0.215033	0.279292	3.82891	2.29849	0.0921102	-0.22828	0.589294	0.589294	0.617153	0.564024	6.00457	0.0252701	-0.00798536	0	0.000472708	4.84233	26.9848	0.00173217	6.74846	6.74846	2.01355	5.50306
1496	0.230591	0.230591	0.364896	0.0328562	0.198802	0.264351	3.72835	2.47385	0.0531956	-0.141839	0.54532	0.54532	0.580691	0.516309	6.08466	0.0290105	-0.00312398	0	0.000597144	4.85332	27.0545	0.00321607	6.68617	6.68617	1.97374	5.51098
1497	0.268567	0.268567	0.371194	0.0741054	0.238978	0.327524	3.55591	2.52354	0.0947674	-0.208437	0.58685	0.58685	0.645568	0.557407	6.00038	0.0294422	-0.00368522	0	0.000555732	4.89205	27.0044	0.00301575	6.64759	6.64759	2.02053	5.50037
1498	0.288128	0.288128	0.346861	0.101403	0.251005	0.355427	3.49969	2.50061	0.0997888	-0.240586	0.596122	0.596122	0.645967	0.589019	5.96077	0.0071033	-0.0250263	0	0.00132705	4.89689	26.9675	0.00305074	6.56441	6.56441	2.01961	5.48951
1499	0.285724	0.285724	0.31868	0.106209	0.212364	0.380017	3.67126	2.36538	0.0778724	-0.268457	0.57404	0.57404	0.621875	0.561565	6.00715	0.0124752	-0.0267534	0	0.0148373	4.848	26.8662	0.00541324	6.58014	6.58014	1.99312	5.46867
1500	0.295563	0.295563	0.331004	0.0933461	0.227279	0.383388	3.82651	2.12223	0.0851846	-0.246651	0.581738	0.581738	0.618026	0.566274	5.94138	0.015464	-0.0113917	0	0.0148888	4.84602	26.8919	0.0227112	6.49566	6.49566	2.03548	5.47374
1501	0.402699	0.402699	0.36365	0.152633	0.259394	0.292641	3.92686	1.97609	0.152776	-0.351093	0.650566	0.650566	0.700314	0.640721	5.75467	0.00984537	-0.015792	0	0.0157281	4.86298	27.017	0.013567	6.5066	6.5066	2.12321	5.50143
1502	0.382767	0.382767	0.340429	0.178178	0.310559	0.315929	3.93554	1.93925	0.124868	-0.309479	0.623376	0.623376	0.720266	0.614161	5.78101	0.00921503	-0.0185776	0	0.0157943	4.8616	27.0549	0.0114807	6.3853	6.3853	2.10375	5.49144
1503	0.438659	0.438659	0.34048	0.237432	0.314868	0.411999	3.78521	1.96022	0.194837	-0.388018	0.68749	0.68749	0.780555	0.670169	5.69174	0.0173213	-0.00152235	0	0.0158054	4.83311	26.762	0.00396533	6.43	6.43	2.16096	5.43154
1504	0.395166	0.395166	0.342611	0.185279	0.318118	0.348898	3.91571	1.98605	0.144483	-0.360559	0.640615	0.640615	0.741465	0.624026	5.82731	0.0165888	-0.0169208	0	0.0157884	4.86049	26.944	0.00358869	6.53432	6.53432	2.08584	5.46832
1505	0.368879	0.368879	0.321069	0.19051	0.300184	0.421779	3.74267	2.1511	0.128501	-0.308321	0.62831	0.62831	0.708058	0.592279	5.90768	0.0360313	-0.00554362	0	0.0157717	4.89231	27.2231	0.00466713	6.53322	6.53322	2.05577	5.5131
1506	0.342937	0.342937	0.275366	0.175014	0.263581	0.320611	3.97073	2.09736	0.0694526	-0.275432	0.567716	0.567716	0.655455	0.557565	5.99683	0.0101504	-0.00144569	0	0.0029474	4.84318	27.3233	0.0038842	6.64999	6.64999	2.00672	5.54055
1507	0.339643	0.339643	0.281892	0.204527	0.304054	0.448336	3.81342	2.08639	0.12005	-0.265362	0.618207	0.618207	0.671938	0.576685	5.98027	0.0415213	-0.00537773	0	0.000316747	4.8768	27.333	0.0149064	6.52903	6.52903	2.02898	5.5326
1508	0.335602	0.335602	0.26237	0.183577	0.391261	0.304498	3.8376	2.12389	0.0979378	-0.255087	0.59525	0.59525	0.643685	0.564089	6.01356	0.0311611	-0.00371712	0	0.00027156	4.87288	27.1689	0.0146904	6.53487	6.53487	2.00952	5.51101
1509	0.340265	0.340265	0.216334	0.193191	0.351125	0.334862	3.76512	2.16027	0.0632072	-0.288901	0.557435	0.557435	0.607795	0.549474	6.00358	0.00796059	-0.0137397	0	0.000283835	4.85966	27.1185	0.0152729	6.50321	6.50321	1.99936	5.50292
1510	0.352218	0.352218	0.248238	0.200624	0.345513	0.383621	3.52757	2.32323	0.0972758	-0.266015	0.594836	0.594836	0.633609	0.571989	5.94632	0.0228467	-0.00790779	0	0.000345655	4.8724	26.9783	0.0155685	6.43023	6.43023	2.03613	5.47562
1511	0.347593	0.347593	0.23434	0.189521	0.330314	0.353629	3.53734	2.41967	0.0777359	-0.279536	0.57467	0.57467	0.600911	0.570583	6.04004	0.00408687	-0.013026	0	0.000225061	4.90316	27.0839	0.0151086	6.51505	6.51505	1.97737	5.50515
1512	0.342546	0.342546	0.279027	0.175449	0.382045	0.321524	3.61242	2.3587	0.102009	-0.271763	0.599632	0.599632	0.641705	0.558576	6.03299	0.0410559	-0.000473103	0	6.90758e-05	4.88349	26.9524	0.0155973	6.54728	6.54728	2.00867	5.49163
1513	0.362778	0.362778	0.280929	0.174162	0.236684	0.281336	3.64974	2.44461	0.0945248	-0.313732	0.591812	0.591812	0.641056	0.552806	5.97132	0.0390068	-0.0249604	0	8.15187e-05	4.86395	26.8396	0.0171736	6.65747	6.65747	2.02639	5.47291
1514	0.353241	0.353241	0.264043	0.149189	0.227784	0.245832	3.5597	2.56897	0.0523604	-0.277735	0.549239	0.549239	0.595854	0.545846	6.00643	0.00339236	-0.0253663	0	0.00205274	4.87235	26.9298	0.0867801	6.51219	6.51219	1.98841	5.4792
1515	0.302425	0.302425	0.242104	0.132422	0.194452	0.241472	3.68436	2.51907	0.0188665	-0.237667	0.518552	0.518552	0.562619	0.515509	6.07674	0.00304342	-0.0055222	0	0.00199621	4.85283	26.9386	0.0865093	6.61659	6.61659	1.96048	5.4819
1516	0.324135	0.324135	0.206393	0.195935	0.160846	0.352305	3.64329	2.46735	0.0447719	-0.244447	0.543417	0.543417	0.577557	0.524069	6.04623	0.0193489	-0.0135777	0	0.00199565	4.84862	26.9244	0.0874198	6.52673	6.52673	1.98092	5.46941
1517	0.363088	0.363088	0.229251	0.202743	0.184998	0.361915	3.45946	2.56747	0.076498	-0.273719	0.575142	0.575142	0.601076	0.561117	5.97277	0.0140242	-0.00438119	0	0.000862458	4.83556	26.7892	0.0866841	6.48237	6.48237	2.02074	5.43879
1518	0.408297	0.408297	0.2499	0.253688	0.175406	0.413879	3.34046	2.57038	0.150169	-0.33133	0.647672	0.647672	0.66982	0.632859	5.83031	0.0148135	-0.00789886	0	0.0106005	4.85371	26.7492	0.0871755	6.44939	6.44939	2.0858	5.42909
1519	0.38275	0.38275	0.295145	0.193139	0.235222	0.410575	3.58133	2.2786	0.126773	-0.298509	0.621882	0.621882	0.648827	0.613141	5.8569	0.00874133	-0.00818093	0	0.0106784	4.85648	26.5577	0.0888861	6.31081	6.31081	2.07037	5.38746
1520	0.2877	0.2877	0.240615	0.188278	0.173731	0.412112	3.54676	2.47192	0.075344	-0.24288	0.571884	0.571884	0.588929	0.541474	6.01559	0.0304101	-0.00172414	0	0.0106053	4.87506	26.7429	0.0885323	6.59001	6.59001	2.00442	5.42582
1521	0.254656	0.254656	0.156739	0.254443	0.130831	0.518914	3.80251	2.21738	0.0570904	-0.22605	0.553714	0.553714	0.618104	0.515393	6.05153	0.0383202	-0.000883172	0	0.0105154	4.82389	26.7198	0.0880966	6.61027	6.61027	1.99471	5.41014
1522	0.264608	0.264608	0.159499	0.277612	0.133716	0.596133	3.97755	1.92048	0.0778196	-0.21793	0.570319	0.570319	0.647982	0.523283	5.97989	0.0470362	-0.0113225	0	0.0105332	4.79158	26.6379	0.0893902	6.45578	6.45578	2.02957	5.38375
1523	0.250346	0.250346	0.14431	0.321952	0.111233	0.671906	4.00609	1.85738	0.0716933	-0.176333	0.567022	0.567022	0.679014	0.510002	5.9676	0.05702	-0.0116659	0	0.0106286	4.82641	26.7425	0.0722256	6.40674	6.40674	2.03936	5.40635
1524	0.261233	0.261233	0.104192	0.300421	0.131581	0.715879	3.80566	1.94911	0.019254	-0.241588	0.513534	0.513534	0.593395	0.459771	6.00883	0.0537631	-0.0464434	0	0.0106001	4.81442	26.468	0.0747886	6.23959	6.23959	2.0008	5.36039
1525	0.266016	0.266016	0.114161	0.279972	0.140493	0.572968	3.8413	2.04385	0.00585147	-0.216095	0.500881	0.500881	0.58778	0.467744	6.01083	0.0331377	-0.00464247	0	0.00163455	4.82208	26.7479	0.0302466	6.42138	6.42138	2.01579	5.40652
1526	0.301951	0.301951	0.147057	0.317356	0.184088	0.597106	4.05779	1.75018	0.0766367	-0.297539	0.570571	0.570571	0.66088	0.524345	5.92829	0.046226	-0.0558834	0	0.0017675	4.81788	26.8566	0.0308931	6.41236	6.41236	2.03425	5.42724
1527	0.261821	0.261821	0.135171	0.257831	0.0934641	0.535655	4.18917	1.83596	0.0169305	-0.212585	0.50811	0.50811	0.561194	0.460105	6.09305	0.0480043	-0.0211185	0	0.00166253	4.80362	26.8458	0.0344449	6.56976	6.56976	1.97188	5.42359
1528	0.318182	0.318182	0.109392	0.335201	0.0916374	0.595464	4.162	1.7869	0.0706538	-0.253261	0.564239	0.564239	0.61994	0.524466	6.01606	0.039773	-0.00514304	0	0.00159786	4.85992	27.2507	0.0335086	6.55891	6.55891	2.01322	5.50528
1529	0.312111	0.312111	0.0455329	0.351947	0.0721791	0.600321	4.2613	1.74918	0.0406031	-0.269901	0.528535	0.528535	0.575194	0.504183	6.10779	0.0243521	-0.00595079	0	0.0033308	4.85166	27.2493	0.0335901	6.61621	6.61621	1.96414	5.51487
1530	0.275876	0.275876	0.0596518	0.296727	0.0494877	0.488799	4.18453	1.93479	0.00566966	-0.217063	0.49829	0.49829	0.540779	0.473972	6.11684	0.0243186	-0.00599165	0	0.00332647	4.81644	27.1854	0.0310295	6.65222	6.65222	1.96269	5.51091
1531	0.320584	0.320584	0.0890158	0.308121	0.0794056	0.501155	4.16339	1.85386	0.0512006	-0.221827	0.543065	0.543065	0.577265	0.519281	6.02055	0.0237845	-0.0270816	0	0.00336656	4.82987	27.0289	0.0312249	6.49891	6.49891	1.99682	5.46969
1532	0.323028	0.323028	0.0773169	0.361975	0.0778322	0.571966	3.95398	1.99751	0.0960838	-0.242729	0.587831	0.587831	0.626345	0.532482	5.97494	0.055349	-0.00369747	0	0.00334208	4.80923	26.8826	0.0334257	6.55883	6.55883	2.03904	5.4362
1533	0.272224	0.272224	0.181602	0.211116	0.153583	0.454545	4.072	1.91469	0.0505676	-0.174383	0.541557	0.541557	0.57529	0.527827	6.01953	0.0137299	-0.00389495	0	0.00259304	4.80181	26.9325	0.0319403	6.53877	6.53877	1.99363	5.45348
1534	0.290841	0.290841	0.20325	0.196219	0.163715	0.432977	3.94967	1.99216	0.0661772	-0.270008	0.559049	0.559049	0.583588	0.546333	5.95494	0.0127151	-0.0408778	0	0.00258468	4.80786	26.8306	0.0318995	6.60136	6.60136	2.0078	5.43434
1535	0.345057	0.345057	0.20518	0.249159	0.156242	0.473247	3.7529	2.0867	0.127205	-0.302792	0.616306	0.616306	0.634629	0.60455	5.83446	0.0117561	-0.0404341	0	1.37753e-06	4.80351	26.697	0.0299184	6.52387	6.52387	2.06895	5.40482
1536	0.341807	0.341807	0.161049	0.277543	0.178304	0.506594	3.77205	2.0643	0.10788	-0.303004	0.599119	0.599119	0.62602	0.580982	5.89523	0.0181361	-0.0147153	0	6.95748e-05	4.76857	26.6043	0.0120792	6.56534	6.56534	2.05471	5.38995
1537	0.349034	0.349034	0.160312	0.280996	0.183359	0.407819	3.57759	2.24539	0.117031	-0.31015	0.607332	0.607332	0.62897	0.601967	5.78519	0.00536431	-0.0170438	0	0.00648964	4.74222	26.6235	0.0100127	6.56899	6.56899	2.09894	5.39091
1538	0.287806	0.287806	0.153143	0.227738	0.17321	0.360159	3.57708	2.40439	0.0549333	-0.233332	0.547441	0.547441	0.568777	0.54027	5.94606	0.00717126	-0.0055175	0	0.00645003	4.79541	26.7685	0.00101765	6.67237	6.67237	2.02579	5.42743
1539	0.271768	0.271768	0.0867752	0.264671	0.10711	0.390078	3.54479	2.535	0.0126794	-0.226128	0.506516	0.506516	0.55481	0.493778	6.02216	0.0127374	-0.000200392	0	0.00639724	4.80327	26.7951	8.6471e-05	6.71002	6.71002	1.99475	5.43382
1540	0.320235	0.320235	0.137425	0.264753	0.163735	0.376882	3.44124	2.5121	0.0637951	-0.313644	0.558197	0.558197	0.580571	0.54529	5.91338	0.0129063	-0.0220959	0	0.00656501	4.79811	26.6936	0.000905231	6.63022	6.63022	2.03859	5.41806
1541	0.278929	0.278929	0.0951045	0.248536	0.112715	0.369225	3.70619	2.36927	0.00796035	-0.209058	0.501042	0.501042	0.517853	0.493107	6.03955	0.00793482	-0.00302442	0	0.00627839	4.8147	26.7032	0.034443	6.59202	6.59202	1.978	5.43053
1542	0.248519	0.248519	0.092914	0.245706	0.113605	0.385967	3.79208	2.36541	0.00534378	-0.213785	0.497548	0.497548	0.525305	0.478768	6.13176	0.0187802	-0.0124348	0	0.00643752	4.81754	26.875	0.0352194	6.73671	6.73671	1.93108	5.46929
1543	0.257364	0.257364	0.0882039	0.26973	0.119843	0.364515	3.82243	2.33637	0.000524499	-0.208175	0.493708	0.493708	0.536307	0.480414	6.10686	0.0132931	-0.012224	0	0.00570107	4.81585	26.9763	0.03822	6.70013	6.70013	1.94759	5.47881
1544	0.27123	0.27123	0.181255	0.229339	0.102818	0.438656	3.94632	2.16952	0.0368031	-0.240831	0.530993	0.530993	0.595149	0.465354	6.06216	0.0656398	-0.0424835	0	0.00567099	4.83079	26.7531	0.0267374	6.63511	6.63511	1.98214	5.43495
1545	0.234813	0.234813	0.156178	0.207192	0.081503	0.420861	4.00931	2.15744	0.00286384	-0.198043	0.491329	0.491329	0.543766	0.427439	6.12535	0.0638894	-0.0156486	0	0.00161123	4.81245	26.742	0.0172581	6.7194	6.7194	1.9689	5.41514
1546	0.232223	0.232223	0.195979	0.199653	0.118873	0.432175	4.17613	1.94414	0.0456766	-0.176231	0.532372	0.532372	0.578601	0.441223	6.09272	0.0911484	-0.000787656	0	0.0065883	4.81729	26.7776	0.0177278	6.71797	6.71797	2.00391	5.42337
1547	0.228677	0.228677	0.193497	0.165745	0.149552	0.374194	4.06707	2.10367	0.0075504	-0.184548	0.48851	0.48851	0.541182	0.43367	6.15331	0.0548401	-0.0150055	0	0.0065309	4.7973	26.8718	0.0189493	6.71162	6.71162	1.95411	5.43378
1548	0.284662	0.284662	0.274699	0.187079	0.179106	0.419692	3.98512	2.05344	0.104561	-0.24063	0.589425	0.589425	0.636566	0.476754	6.00079	0.112671	-0.0117515	0	0.00969079	4.80364	26.7722	0.0162839	6.67477	6.67477	2.05556	5.41843
1549	0.284384	0.284384	0.266355	0.209833	0.160464	0.473023	4.12681	1.89315	0.121066	-0.247477	0.610066	0.610066	0.649217	0.497006	6.00423	0.11306	-0.00533219	0	0.00966762	4.84775	26.8535	0.016911	6.70901	6.70901	2.05724	5.45776
1550	0.278723	0.278723	0.345328	0.140394	0.206715	0.434919	3.95706	1.94491	0.121157	-0.223864	0.616616	0.616616	0.657906	0.593195	5.88569	0.0234206	-0.0110592	0	0.0218693	4.82913	26.6604	0.0167537	6.56155	6.56155	2.06088	5.41534
1551	0.24128	0.24128	0.2726	0.121054	0.0941123	0.455666	3.84466	2.18343	0.0452715	-0.205559	0.540651	0.540651	0.568232	0.533437	6.00963	0.00721434	-0.0200493	0	0.00325073	4.83297	26.6362	0.0370214	6.62161	6.62161	1.99554	5.41014
1552	0.223968	0.223968	0.24953	0.107286	0.0729569	0.435329	3.78382	2.30026	0.0171508	-0.228313	0.512396	0.512396	0.526626	0.505178	6.06573	0.00721744	-0.0356873	0	0.0038726	4.82506	26.5718	0.0190852	6.71613	6.71613	1.95913	5.41234
1553	0.224732	0.224732	0.249612	0.088274	0.0810325	0.36476	3.87454	2.31408	0.00573137	-0.149573	0.501023	0.501023	0.514248	0.495943	6.12017	0.00508018	-0.0115578	0	0.00379912	4.84979	26.5671	0.0172461	6.713	6.713	1.94518	5.39858
1554	0.265459	0.265459	0.299265	0.123003	0.141753	0.399136	3.96006	2.08504	0.0905167	-0.208978	0.584544	0.584544	0.600546	0.545762	5.98544	0.0387819	-0.00305682	0	0.00380634	4.84218	26.5031	0.0162566	6.69383	6.69383	2.03308	5.37701
1555	0.346608	0.346608	0.318536	0.166183	0.159348	0.440998	3.9724	1.90043	0.1429	-0.315539	0.63532	0.63532	0.655669	0.627311	5.81751	0.00800907	-0.0233021	0	0.00627944	4.82952	26.6216	0.0161479	6.5777	6.5777	2.08204	5.40089
1556	0.341106	0.341106	0.253843	0.16208	0.138446	0.444912	4.04237	1.95418	0.0639762	-0.288884	0.556984	0.556984	0.594153	0.550877	5.98575	0.00610676	-0.00575061	0	0.0062452	4.814	26.6388	0.00882931	6.62753	6.62753	2.00892	5.40557
1557	0.382869	0.382869	0.247242	0.278823	0.135297	0.483142	3.67684	2.19006	0.157046	-0.320473	0.649468	0.649468	0.695441	0.621788	5.78991	0.02768	-0.00708646	0	0.00625419	4.82815	26.7703	0.0056706	6.55487	6.55487	2.11254	5.43166
1558	0.266229	0.266229	0.241348	0.136052	0.130352	0.35929	3.79028	2.33429	0.0357974	-0.226096	0.527956	0.527956	0.544279	0.513854	6.06993	0.0141022	-0.00862027	0	0.00505889	4.8214	27.0569	0.00606106	6.71799	6.71799	1.96286	5.49583
1559	0.246558	0.246558	0.224083	0.118707	0.104166	0.339081	3.82137	2.41004	0.000792274	-0.191692	0.492827	0.492827	0.515849	0.470769	6.15881	0.0220582	-0.00826387	0	0.00495966	4.80717	27.1249	0.00557994	6.78627	6.78627	1.92108	5.49872
1560	0.259815	0.259815	0.221429	0.147878	0.0990128	0.354477	3.80228	2.3749	0.0205065	-0.209639	0.512036	0.512036	0.540715	0.489195	6.08995	0.0228413	-0.00953873	0	9.55309e-06	4.85829	27.3155	0.00533743	6.73862	6.73862	1.95866	5.53684
1561	0.362395	0.362395	0.239115	0.227009	0.0995832	0.436759	3.9045	2.05837	0.124615	-0.30985	0.613707	0.613707	0.631671	0.590373	5.86754	0.0233344	-0.0094862	0	7.36256e-05	4.83171	26.9071	0.00564799	6.64231	6.64231	2.07055	5.45933
1562	0.37001	0.37001	0.250193	0.190097	0.122676	0.451221	3.82181	2.13405	0.109038	-0.329128	0.597632	0.597632	0.604636	0.591635	5.92513	0.00599634	-0.0117578	0	0.00435408	4.86537	27.1937	0.00903317	6.64941	6.64941	2.03534	5.50955
1563	0.400061	0.400061	0.254369	0.220435	0.129369	0.495967	3.76742	2.11816	0.142264	-0.352214	0.629718	0.629718	0.643595	0.616782	5.86732	0.0129364	-0.00384548	0	0.00434277	4.80769	26.9609	0.00897839	6.62144	6.62144	2.07359	5.46171
1564	0.284986	0.284986	0.281327	0.0803799	0.154222	0.321442	3.94261	2.14435	0.0276292	-0.27107	0.517172	0.517172	0.531624	0.503063	6.031	0.0141092	-0.0343058	0	0.00430956	4.8268	27.2771	0.00279759	6.70875	6.70875	1.97511	5.53182
1565	0.247647	0.247647	0.268018	0.0764128	0.148115	0.345712	4.07923	2.05253	0.00108378	-0.248515	0.49234	0.49234	0.521346	0.478136	6.10425	0.0142031	-0.0434961	0	0.00437095	4.84647	27.2691	0.00309484	6.6952	6.6952	1.93373	5.54161
1566	0.246859	0.246859	0.292167	0.0866984	0.118012	0.39541	4.02056	2.03616	0.0322323	-0.249022	0.523711	0.523711	0.54691	0.481927	6.02324	0.0417844	-0.0281901	0	0.00434213	4.85403	27.273	0.00473483	6.66539	6.66539	2.00437	5.52374
1567	0.238626	0.238626	0.303168	0.0410729	0.0332431	0.364975	4.19872	1.91208	0.00771276	-0.178559	0.499113	0.499113	0.505347	0.45599	6.00367	0.0431228	-0.0129208	0	0.00420193	4.75852	27.0341	0.00483145	6.63567	6.63567	2.01792	5.47787
1568	0.23567	0.23567	0.309908	0.0647756	0.043624	0.442833	3.92059	2.13758	0.0413018	-0.198498	0.533111	0.533111	0.536039	0.472576	6.00859	0.0605345	-0.0127271	0	0.00414805	4.82157	27.1173	0.00503138	6.62895	6.62895	2.02264	5.4865
1569	0.206761	0.206761	0.301362	0.0503045	0.0488154	0.433403	4.07113	2.06975	0.0126799	-0.178638	0.507715	0.507715	0.511586	0.447115	6.11152	0.0605998	-0.0121079	0	0.00809405	4.8108	27.101	0.00373544	6.71295	6.71295	1.96591	5.48268
1570	0.202417	0.202417	0.308	0.0356622	0.0559391	0.412624	4.07461	2.09647	0.00526449	-0.16082	0.495211	0.495211	0.501897	0.439101	6.13774	0.0561105	-0.00633866	0	0.00812576	4.84904	27.2478	0.00388865	6.75059	6.75059	1.95517	5.52176
1571	0.230718	0.230718	0.30968	0.0593724	0.0565682	0.465294	3.95915	2.20373	0.0242431	-0.201506	0.519868	0.519868	0.523976	0.462094	6.16077	0.0577738	-0.00921534	0	0.0081189	4.88117	27.3114	0.000588266	6.7761	6.7761	1.9464	5.53621
1572	0.275967	0.275967	0.357656	0.0936944	0.107642	0.467541	4.02252	2.02107	0.0849078	-0.220277	0.58045	0.58045	0.611133	0.522707	6.00764	0.0577428	-0.00920094	0	0.00811486	4.86923	27.0503	2.83176e-05	6.63208	6.63208	2.02083	5.47938
1573	0.284494	0.284494	0.382687	0.0851609	0.193008	0.332734	4.4768	1.47224	0.105831	-0.275485	0.600895	0.600895	0.63053	0.594699	5.84425	0.00619586	-0.0556658	0	0.00827416	4.79667	26.731	0.00508409	6.58583	6.58583	2.04759	5.41928
1574	0.2074	0.2074	0.316218	0.110782	0.132253	0.375826	4.55255	1.54437	0.0648042	-0.167425	0.561394	0.561394	0.588668	0.51915	6.01633	0.0422445	-0.0159678	0	0.00828294	4.85179	27.0105	0.0051265	6.74119	6.74119	2.00008	5.50037
1575	0.190119	0.190119	0.334662	0.0714606	0.127977	0.364377	4.56494	1.58179	0.0425165	-0.141688	0.536316	0.536316	0.567137	0.474609	6.07194	0.0617067	-0.0132188	0	0.0137162	4.85909	27.0762	0.00540582	6.76532	6.76532	1.98128	5.51564
1576	0.159899	0.159899	0.330425	0.0612678	0.113312	0.35125	4.42842	1.74875	0.0275376	-0.128585	0.518673	0.518673	0.550631	0.448071	6.0911	0.0706024	-0.0201844	0	0.0137518	4.83847	27.0505	0.0059573	6.7765	6.7765	1.97411	5.49903
1577	0.214934	0.214934	0.352418	0.0412951	0.140992	0.403245	4.39925	1.6604	0.0285153	-0.139804	0.522245	0.522245	0.559053	0.502546	6.04483	0.0196988	-0.00335776	0	0.0136828	4.89005	27.2074	0.048366	6.5513	6.5513	1.98031	5.53446
1578	0.236351	0.236351	0.342739	0.0603142	0.149682	0.368007	4.43319	1.61887	0.0423185	-0.183169	0.538753	0.538753	0.569885	0.519805	5.99986	0.0189485	-0.020021	0	0.0137876	4.865	27.0839	0.0480754	6.51337	6.51337	1.99453	5.51069
1579	0.289421	0.289421	0.364616	0.0936149	0.150639	0.43452	4.27828	1.66339	0.095232	-0.240635	0.591241	0.591241	0.633571	0.572398	5.89326	0.0188431	-0.0237608	0	0.0136826	4.80706	26.7114	0.0479519	6.45873	6.45873	2.03303	5.43288
1580	0.2287	0.2287	0.341524	0.0896741	0.124627	0.438591	4.07975	1.95659	0.0763405	-0.135363	0.574513	0.574513	0.590415	0.517881	6.00914	0.0566312	-0.00184166	0	0.000989692	4.86749	26.8844	0.0481984	6.52926	6.52926	2.01043	5.45481
1581	0.272317	0.272317	0.240219	0.12106	0.0585556	0.432234	3.54304	2.61471	0.00414428	-0.208818	0.50221	0.50221	0.527505	0.486954	6.12104	0.015256	-0.00605791	0	0.000983055	4.88766	26.9509	0.0481665	6.59466	6.59466	1.93351	5.46692
1582	0.240666	0.240666	0.215512	0.160129	0.030219	0.425642	3.67224	2.55769	0.0240572	-0.17427	0.523706	0.523706	0.542279	0.455457	6.14351	0.0682493	-0.0057178	0	0.000966244	4.88969	27.0406	0.042389	6.69114	6.69114	1.94905	5.48836
1583	0.25718	0.25718	0.193186	0.190786	0.00548845	0.44613	3.7148	2.48459	0.038403	-0.208139	0.534609	0.534609	0.543961	0.466453	6.10705	0.068156	-0.00735779	0	0.000850387	4.86701	27.1433	0.0415506	6.72909	6.72909	1.96148	5.51691
1584	0.240856	0.240856	0.189632	0.173657	0.00824474	0.493933	3.65692	2.50195	0.0138421	-0.211923	0.512362	0.512362	0.526407	0.46475	6.13464	0.0476118	-0.0180936	0	0.00085037	4.87586	27.1471	0.0248699	6.70024	6.70024	1.93234	5.51314
1585	0.270073	0.270073	0.192133	0.184108	0.0198831	0.482744	3.58785	2.55041	0.0223599	-0.238134	0.521517	0.521517	0.542047	0.492441	6.09884	0.0290756	-0.0181422	0	0.000846843	4.87805	27.1239	0.0248529	6.67465	6.67465	1.94095	5.52758
1586	0.269363	0.269363	0.173742	0.178716	0.00754133	0.518395	3.59727	2.56734	0.005642	-0.221322	0.505131	0.505131	0.521702	0.478103	6.16884	0.0270278	-0.0110535	0	0.000818507	4.91088	27.4622	0.0247168	6.6786	6.6786	1.92234	5.57948
1587	0.323406	0.323406	0.225273	0.17855	0.0425445	0.512547	3.65179	2.33535	0.0472819	-0.314645	0.546599	0.546599	0.56988	0.538367	5.97235	0.0082322	-0.0412596	0	0.00382821	4.89079	27.2513	0.018284	6.57104	6.57104	1.99643	5.54749
1588	0.301243	0.301243	0.272902	0.134831	0.0863115	0.43758	3.57249	2.43241	0.0501337	-0.298495	0.546477	0.546477	0.572296	0.534824	5.95649	0.0116524	-0.0631423	0	0.00377238	4.89656	27.1687	0.0167505	6.58334	6.58334	2.00124	5.54206
1589	0.322272	0.322272	0.299416	0.148022	0.111149	0.441674	3.55965	2.4012	0.087569	-0.302192	0.584204	0.584204	0.62883	0.571823	5.88485	0.012381	-0.054957	0	0.00270334	4.90529	27.1892	0.0344964	6.54832	6.54832	2.04245	5.53833
1590	0.229597	0.229597	0.298095	0.0685054	0.102526	0.342397	3.48691	2.75861	0.00450276	-0.178517	0.500957	0.500957	0.551816	0.480682	6.13863	0.0202752	-0.00127115	0	0.00275841	4.91071	27.417	0.0101325	6.78307	6.78307	1.95161	5.58615
1591	0.284431	0.284431	0.289928	0.185405	0.0978369	0.465035	3.68632	2.37659	0.103392	-0.234237	0.598737	0.598737	0.653777	0.533942	5.97201	0.0647956	-0.00251229	0	0.0027036	4.87791	27.1697	0.0104252	6.69138	6.69138	2.04244	5.55177
1592	0.313762	0.313762	0.315448	0.242487	0.111333	0.477551	3.656	2.34939	0.182018	-0.296643	0.679888	0.679888	0.726179	0.569272	5.8681	0.110616	-0.0103623	0	0.00272653	4.90286	27.1142	0.0542273	6.6837	6.6837	2.11316	5.53855
1593	0.316443	0.316443	0.315051	0.238784	0.0820276	0.541767	3.9701	1.90147	0.179384	-0.281184	0.677093	0.677093	0.727381	0.56685	5.76798	0.110243	-0.0135339	0	0.00270333	4.86575	26.7781	0.0590435	6.53016	6.53016	2.16185	5.49738
1594	0.270123	0.270123	0.260297	0.214264	0.00403008	0.535771	4.16503	1.86584	0.101993	-0.227398	0.599718	0.599718	0.645756	0.50503	5.92492	0.0946878	-0.000572278	0	0.0054028	4.86286	26.9248	0.0586566	6.63168	6.63168	2.08064	5.50852
1595	0.251637	0.251637	0.220589	0.180341	0.0173547	0.555435	4.17841	1.84652	0.034191	-0.228008	0.530436	0.530436	0.570999	0.453929	6.02672	0.0765063	-0.0184353	0	0.00531178	4.85862	26.8826	0.0606868	6.54318	6.54318	2.02061	5.50419
1596	0.261306	0.261306	0.23455	0.167278	0.0327117	0.537099	4.16769	1.91249	0.0471607	-0.248844	0.542843	0.542843	0.560328	0.466868	6.08966	0.0759747	-0.0232152	0	0.00529021	4.83328	26.8053	0.0605825	6.63676	6.63676	1.97818	5.49206
1597	0.206211	0.206211	0.198738	0.160838	0.00633409	0.506999	4.35162	1.8327	0.00406956	-0.143347	0.500214	0.500214	0.521165	0.433653	6.17648	0.0665614	-0.0235751	0	0.00251426	4.83876	26.8166	0.0610354	6.59894	6.59894	1.92693	5.49303
1598	0.204203	0.204203	0.1902	0.200004	0.0257555	0.526137	4.30427	1.87976	0.00610917	-0.136276	0.503554	0.503554	0.551644	0.434271	6.18428	0.069283	-0.00733017	0	0.00230273	4.83417	27.1498	0.060012	6.57777	6.57777	1.93307	5.50425
1599	0.21813	0.21813	0.258061	0.236564	0.0933383	0.571141	4.23213	1.66635	0.12312	-0.14582	0.621609	0.621609	0.64536	0.504032	5.91759	0.117577	-0.0132362	0	0.00225489	4.84706	27.1384	0.0597801	6.42471	6.42471	2.08347	5.50855
1600	0.155654	0.155654	0.301894	0.0731977	0.15169	0.412707	4.15552	1.945	0.0260843	-0.112079	0.522096	0.522096	0.531441	0.444742	6.13348	0.0773533	-0.00772791	0	0.00213106	4.83323	27.262	0.0591796	6.61919	6.61919	1.96033	5.53018
1601	0.143723	0.143723	0.30055	0.0781039	0.15371	0.410656	4.02025	2.08421	0.0152923	-0.119782	0.514888	0.514888	0.527307	0.43898	6.14152	0.0759076	-0.0253168	0	0.00215149	4.82381	27.2777	0.0592788	6.62883	6.62883	1.95642	5.52364
1602	0.17178	0.17178	0.373356	0.0675241	0.175218	0.377314	3.90741	2.18303	0.069862	-0.147121	0.566618	0.566618	0.59622	0.462217	6.04674	0.104401	-0.0186701	0	0.00221747	4.82961	27.3133	0.0238774	6.67784	6.67784	2.02119	5.53017
1603	0.149218	0.149218	0.369063	0.00961485	0.166586	0.326624	3.94136	2.21216	0.00942604	-0.118808	0.508853	0.508853	0.530782	0.445073	6.11594	0.0637799	-0.0187105	0	0.00222874	4.8728	27.487	0.0247284	6.67927	6.67927	1.96992	5.58224
1604	0.14468	0.14468	0.353091	0.0224328	0.129544	0.341092	4.05617	2.20108	0.0019332	-0.112415	0.501588	0.501588	0.527193	0.43807	6.2007	0.063518	-0.0186885	0	0.00222261	4.88242	27.4896	0.0245933	6.76771	6.76771	1.92374	5.56941
1605	0.156767	0.156767	0.364504	0.00399601	0.137414	0.346586	4.1227	2.10463	0.00994541	-0.130195	0.507317	0.507317	0.516817	0.443648	6.19451	0.0636688	-0.015607	0	0.00224202	4.86362	27.595	0.0246877	6.79668	6.79668	1.92844	5.59036
1606	0.169021	0.169021	0.336224	0.0651119	0.105587	0.428698	4.26438	1.95506	0.0409626	-0.128048	0.540559	0.540559	0.552171	0.444569	6.20154	0.0959894	-0.0151639	0	0.00225286	4.90537	27.5689	0.0444317	6.75364	6.75364	1.94079	5.61762
1607	0.164226	0.164226	0.300749	0.0623912	0.10902	0.401346	4.34997	1.91805	0.0060836	-0.124448	0.503784	0.503784	0.506873	0.432326	6.27151	0.0714581	-0.0212611	0	0.00222936	4.94289	27.8418	0.0209127	6.7839	6.7839	1.89105	5.66132
1608	0.219786	0.219786	0.290878	0.177614	0.122628	0.532781	4.45202	1.60984	0.118676	-0.20462	0.616757	0.616757	0.613303	0.491389	6.10397	0.125368	-0.0432346	0	0.00219433	4.94142	27.792	0.0271707	6.68358	6.68358	1.99073	5.64511
1609	0.226924	0.226924	0.284359	0.162949	0.0173608	0.509407	4.68549	1.53285	0.0751712	-0.177418	0.57335	0.57335	0.598581	0.467642	6.14653	0.105708	-0.00276988	0	0.00218401	4.94371	28.1042	0.0271204	6.80265	6.80265	1.97966	5.70463
1610	0.228482	0.228482	0.304389	0.103087	0.0329134	0.45669	4.55921	1.65122	0.0337459	-0.175342	0.532076	0.532076	0.563249	0.48478	6.13678	0.0472952	-0.00225297	0	0.00222661	4.93152	28.0571	0.0134234	6.78614	6.78614	1.95642	5.69601
1611	0.228647	0.228647	0.308	0.108278	0.019766	0.466197	4.53636	1.68451	0.0409917	-0.197045	0.539967	0.539967	0.56989	0.486131	6.13694	0.0538357	-0.0184452	0	0.002247	4.93339	28.0068	0.0122069	6.8189	6.8189	1.95231	5.67796
1612	0.24338	0.24338	0.299022	0.150521	0.012917	0.480119	4.47428	1.66528	0.0894965	-0.206577	0.586222	0.586222	0.591984	0.499126	6.04062	0.0870962	-0.0236845	0	0.00210556	4.93222	27.7391	0.0122008	6.78357	6.78357	2.0197	5.6356
1613	0.232603	0.232603	0.318062	0.104324	0.0235151	0.449692	4.21038	1.86962	0.0545148	-0.18736	0.552392	0.552392	0.568869	0.489349	5.98434	0.0630429	-0.0118308	0	0.0153498	4.92304	27.717	0.0188699	6.67533	6.67533	2.03393	5.62781
1614	0.216434	0.216434	0.279633	0.0834703	0.0632246	0.376985	3.9472	2.36097	0.00081303	-0.167609	0.499478	0.499478	0.50594	0.459658	6.24243	0.0398205	-0.0116021	0	0.00290441	4.94111	27.605	0.0185598	6.84757	6.84757	1.89373	5.61864
1615	0.315383	0.315383	0.275865	0.161652	0.0566664	0.489079	4.03808	2.00244	0.0656435	-0.227465	0.560355	0.560355	0.583159	0.55618	6.0031	0.00417471	-0.0113231	0	0.00282671	4.9038	27.3146	0.0224827	6.59151	6.59151	1.99648	5.56013
1616	0.354067	0.354067	0.306324	0.193601	0.052442	0.572314	4.13762	1.76762	0.127751	-0.281285	0.626066	0.626066	0.64828	0.587059	5.88171	0.0390072	-0.0112754	0	0.00281343	4.91267	27.1617	0.022418	6.5568	6.5568	2.0758	5.52482
1617	0.302196	0.302196	0.27065	0.144681	0.0634574	0.480934	4.2375	1.79233	0.0501543	-0.234121	0.547594	0.547594	0.564547	0.542276	6.00968	0.00531774	-0.0209028	0	0.00288465	4.88374	27.0624	0.023585	6.60411	6.60411	1.98978	5.5063
1618	0.380262	0.380262	0.344676	0.23995	0.037743	0.682781	4.29357	1.46562	0.217602	-0.312126	0.714934	0.714934	0.729372	0.649944	5.75034	0.0649897	-0.0277766	0	0.00288744	4.90163	26.8772	0.0235986	6.47589	6.47589	2.14303	5.47486
1619	0.367482	0.367482	0.3198	0.208764	0.00974216	0.657214	4.21136	1.64858	0.167175	-0.297438	0.663277	0.663277	0.673647	0.59841	5.85325	0.0648665	-0.0311535	0	0.00287171	4.87933	27.0146	0.022646	6.48289	6.48289	2.09163	5.50238
1620	0.396757	0.396757	0.409879	0.214757	0.00338383	0.731897	4.22425	1.54087	0.258577	-0.340543	0.756577	0.756577	0.770817	0.629195	5.72958	0.127382	-0.0311913	0	0.00288223	4.88449	26.9169	0.0224172	6.48718	6.48718	2.18519	5.48065
1621	0.406868	0.406868	0.406516	0.214661	0.0123345	0.759867	4.18724	1.47242	0.260714	-0.366546	0.756901	0.756901	0.763298	0.629613	5.66857	0.127288	-0.0464851	0	0.00284011	4.89354	27.1518	0.0223282	6.38719	6.38719	2.20674	5.52486
1622	0.434544	0.434544	0.431237	0.228345	0.0376691	0.765811	4.23858	1.30045	0.299893	-0.387878	0.795092	0.795092	0.805558	0.667509	5.53695	0.127582	-0.0487737	0	0.00287774	4.85539	26.9428	0.00832241	6.29408	6.29408	2.2619	5.48853
1623	0.494233	0.494233	0.459749	0.24492	0.0367098	0.736282	4.08965	1.42502	0.345175	-0.444072	0.841406	0.841406	0.84692	0.713893	5.44074	0.127512	-0.0267132	0	0.0028689	4.89781	27.0238	0.00827935	6.3613	6.3613	2.32029	5.5043
1624	0.484233	0.484233	0.453415	0.239942	0.0240814	0.84289	3.97344	1.56235	0.321171	-0.428298	0.818149	0.818149	0.841618	0.692753	5.56114	0.125396	-0.0262672	0	0.0027454	4.87536	26.8058	0.0130986	6.31568	6.31568	2.26567	5.4623
1625	0.509782	0.509782	0.447389	0.174948	0.0158618	0.822053	3.96999	1.58719	0.252669	-0.448885	0.747749	0.747749	0.77822	0.716854	5.61687	0.0308948	-0.0252219	0	0.00271749	4.88559	26.8706	0.015017	6.27619	6.27619	2.19229	5.47623
1626	0.511408	0.511408	0.448424	0.150025	0.0151914	0.699044	3.9588	1.74003	0.245726	-0.437349	0.738642	0.738642	0.752623	0.721987	5.66044	0.0166558	-0.00980298	0	0.00277985	4.88128	26.9194	0.0123528	6.44025	6.44025	2.17339	5.47975
1627	0.409535	0.409535	0.451318	0.0658338	0.0215368	0.553448	4.05103	1.87697	0.170938	-0.35081	0.666508	0.666508	0.674799	0.648153	5.82819	0.0183545	-0.00957382	0	0.00301122	4.86071	27.1031	0.0078805	6.59672	6.59672	2.08958	5.51778
1628	0.415586	0.415586	0.42572	0.0823348	0.00226263	0.598597	3.78402	2.13528	0.166463	-0.360484	0.656809	0.656809	0.664357	0.640473	5.85581	0.0163363	-0.0146018	0	0.00306036	4.88225	27.193	0.00811992	6.59922	6.59922	2.07251	5.51957
1629	0.446861	0.446861	0.446135	0.0760479	0.0318351	0.572404	3.6219	2.27533	0.1853	-0.393889	0.67561	0.67561	0.668692	0.662561	5.83278	0.0130489	-0.0172703	0	0.00757325	4.85716	27.1633	0.0540635	6.54983	6.54983	2.08212	5.49639
1630	0.384893	0.384893	0.432819	0.0447737	0.016199	0.556687	3.56145	2.47815	0.136307	-0.356804	0.629714	0.629714	0.621156	0.600189	5.99134	0.0295243	-0.00817304	0	0.0091782	4.85634	27.0915	0.0548658	6.65869	6.65869	2.01015	5.48708
1631	0.381182	0.381182	0.420854	0.0337422	0.00538953	0.536622	3.59336	2.47411	0.103763	-0.353157	0.601815	0.601815	0.599046	0.597678	6.01044	0.00413712	-0.0083847	0	0.00923683	4.86336	27.1438	0.0551515	6.67667	6.67667	1.98897	5.49534
1632	0.416476	0.416476	0.427325	0.0446867	0.0351816	0.540976	3.64087	2.29033	0.12781	-0.366383	0.621933	0.621933	0.625039	0.618301	5.88232	0.00363226	-0.00836419	0	0.000673555	4.87839	27.3373	0.0277531	6.59413	6.59413	2.06257	5.53104
1633	0.489933	0.489933	0.466582	0.205155	0.0591836	0.699582	3.75227	1.91514	0.32582	-0.448019	0.821642	0.821642	0.833066	0.693767	5.5931	0.127875	-0.0107911	0	0.000643072	4.87238	26.9673	0.0276044	6.52564	6.52564	2.27036	5.45718
1634	0.484022	0.484022	0.438836	0.204915	0.0378882	0.697035	3.7122	1.96333	0.29363	-0.435063	0.791023	0.791023	0.800468	0.691096	5.60998	0.0999277	-0.00703625	0	0.000850938	4.89218	27.0817	0.033074	6.47834	6.47834	2.24615	5.47746
1635	0.493802	0.493802	0.400983	0.219416	0.0278436	0.709783	3.76901	1.92651	0.285442	-0.409699	0.771557	0.771557	0.775688	0.705622	5.65745	0.0659346	-0.00713508	0	0.000744668	4.84154	26.9865	0.0266507	6.46124	6.46124	2.20519	5.44427
1636	0.437455	0.437455	0.380586	0.191014	0.00995585	0.687613	3.88305	1.9454	0.225304	-0.354585	0.7209	0.7209	0.731525	0.647875	5.7945	0.0730243	-0.000448513	0	0.000937823	4.88579	27.1538	0.0264991	6.53226	6.53226	2.14372	5.47935
1637	0.425797	0.425797	0.379444	0.19201	0.0238132	0.673771	3.9733	1.80507	0.225839	-0.351657	0.720064	0.720064	0.729928	0.647488	5.74603	0.0725765	-0.00102319	0	0.00094983	4.87863	27.157	0.0262911	6.49297	6.49297	2.16267	5.49412
1638	0.471708	0.471708	0.415421	0.219456	0.0568504	0.67821	4.0577	1.62794	0.285589	-0.401193	0.780656	0.780656	0.788985	0.707065	5.63171	0.0735906	-0.0102717	0	0.00112425	4.87958	27.231	0.0243222	6.45129	6.45129	2.21653	5.50403
1639	0.451059	0.451059	0.397908	0.197784	0.0441136	0.675215	3.92831	1.85347	0.249782	-0.398739	0.742288	0.742288	0.749169	0.666334	5.75195	0.0759542	-0.00111619	0	0.00126915	4.86502	27.1205	0.025384	6.53931	6.53931	2.15594	5.48523
1640	0.409265	0.409265	0.410649	0.167399	0.0783166	0.627844	3.94638	1.87901	0.217925	-0.356719	0.716037	0.716037	0.73213	0.656798	5.79942	0.0592386	-0.000337493	0	0.00123618	4.87663	27.2632	0.0251594	6.57761	6.57761	2.12419	5.51098
1641	0.395027	0.395027	0.42282	0.0918847	0.0615717	0.591286	4.0209	1.85079	0.163704	-0.328189	0.659796	0.659796	0.673113	0.639576	5.85144	0.0202191	-0.00331475	0	0.0011316	4.84925	27.335	0.0176293	6.57937	6.57937	2.0816	5.51704
1642	0.405183	0.405183	0.38652	0.093719	0.0265887	0.622987	4.0098	1.84747	0.126811	-0.355329	0.622457	0.622457	0.634571	0.604953	5.87227	0.0175043	-0.00606119	0	0.000263739	4.84	27.2643	0.0413395	6.53343	6.53343	2.06796	5.50571
1643	0.370793	0.370793	0.387262	0.0562623	0.0356207	0.52651	3.90878	2.07802	0.0913068	-0.332054	0.589773	0.589773	0.590418	0.577964	5.95852	0.0118081	-0.00489563	0	0.00254523	4.81762	27.278	0.0113107	6.66947	6.66947	2.01981	5.51551
1644	0.396872	0.396872	0.489934	0.0157557	0.216548	0.485568	4.01976	1.7707	0.154537	-0.343187	0.654361	0.654361	0.658284	0.620341	5.83429	0.0340195	-0.00773907	0	0.0025587	4.80383	27.0945	0.0089701	6.49162	6.49162	2.09159	5.48173
1645	0.388735	0.388735	0.491096	0.00685202	0.227997	0.495368	4.03598	1.77799	0.150661	-0.353559	0.647142	0.647142	0.652413	0.613507	5.88493	0.0336357	-0.00973936	0	0.00258646	4.80917	27.049	0.011547	6.5327	6.5327	2.06513	5.48493
1646	0.384882	0.384882	0.502688	0.00302532	0.267231	0.501426	3.81711	1.9289	0.163708	-0.346164	0.660976	0.660976	0.66637	0.626509	5.8483	0.0344669	-0.00171262	0	0.00254703	4.78469	26.8779	0.0113536	6.48389	6.48389	2.08848	5.44357
1647	0.385663	0.385663	0.488665	0.0200518	0.253419	0.434117	3.84195	2.00551	0.159871	-0.345281	0.659546	0.659546	0.665968	0.615695	5.86904	0.043851	-0.00328372	0	0.0025513	4.80299	26.7996	0.0068563	6.58219	6.58219	2.08252	5.42406
1648	0.439465	0.439465	0.476269	0.0361415	0.223135	0.449039	3.63928	2.19808	0.165405	-0.398858	0.664853	0.664853	0.673925	0.649707	5.83561	0.0151459	-0.00986682	0	0.00244921	4.82102	26.8816	0.00492908	6.58467	6.58467	2.0849	5.44138
1649	0.437308	0.437308	0.487121	0.0195938	0.22639	0.446941	3.81811	1.99396	0.157647	-0.404427	0.657403	0.657403	0.667334	0.648717	5.81807	0.0086861	-0.0166954	0	0.00249821	4.81881	26.8771	0.006708	6.55492	6.55492	2.08339	5.4493
1650	0.472243	0.472243	0.600675	0.0427411	0.202196	0.52788	3.97856	1.73706	0.288716	-0.425756	0.787488	0.787488	0.795825	0.724997	5.64987	0.0624912	-0.00418346	0	0.00251646	4.84374	26.6558	0.00702824	6.53456	6.53456	2.20029	5.43314
1651	0.509767	0.509767	0.628521	0.0501868	0.23426	0.544102	3.84349	1.78636	0.331674	-0.479757	0.827234	0.827234	0.832996	0.762373	5.57522	0.0648601	-0.00428511	0	0.00254464	4.83839	26.7142	0.00716634	6.5155	6.5155	2.2419	5.44531
1652	0.521849	0.521849	0.589525	0.0596313	0.150277	0.570854	4.02318	1.66693	0.299536	-0.471569	0.799011	0.799011	0.803421	0.750201	5.60782	0.04881	-0.0179135	0	0.00241125	4.80282	26.8019	0.00732753	6.49265	6.49265	2.20229	5.47121
1653	0.510371	0.510371	0.594296	0.0336879	0.163643	0.545617	3.89451	1.83285	0.279175	-0.47276	0.778368	0.778368	0.781894	0.729338	5.65473	0.0490301	-0.0137888	0	0.00243894	4.81924	26.7017	0.00746327	6.55362	6.55362	2.1825	5.43955
1654	0.487033	0.487033	0.60392	0.00299861	0.176319	0.509951	4.02426	1.70869	0.251603	-0.473135	0.750908	0.750908	0.7647	0.699343	5.65452	0.0515651	-0.0395973	0	0.00142539	4.8061	26.5608	0.0101826	6.51417	6.51417	2.17248	5.41739
1655	0.441444	0.441444	0.552722	0.0101163	0.126632	0.549839	3.97369	1.77218	0.190735	-0.432601	0.68934	0.68934	0.72109	0.649616	5.70125	0.0397236	-0.0422022	0	0.0012279	4.81598	26.5914	0.00921451	6.50103	6.50103	2.14751	5.41356
1656	0.424988	0.424988	0.524346	0.0300902	0.0980312	0.557289	3.99908	1.83755	0.185318	-0.374884	0.683067	0.683067	0.715947	0.637845	5.776	0.0452227	-0.00660138	0	0.0012382	4.85274	26.669	0.00783853	6.5491	6.5491	2.1291	5.43958
1657	0.464226	0.464226	0.525968	0.0473151	0.092083	0.57008	3.81267	1.96038	0.203767	-0.410224	0.701562	0.701562	0.734637	0.678815	5.70058	0.022747	-0.00631527	0	0.000725015	4.83797	26.5657	0.00465413	6.52635	6.52635	2.15666	5.43193
1658	0.41272	0.41272	0.520756	0.00349911	0.0707928	0.56135	3.65276	2.20134	0.151884	-0.369102	0.645778	0.645778	0.680715	0.625161	5.80553	0.0206178	-0.00657785	0	0.000797571	4.83799	26.7209	0.00976119	6.56679	6.56679	2.10526	5.44993
1659	0.429255	0.429255	0.51765	0.000574196	0.0869598	0.53677	3.65566	2.15133	0.167366	-0.388695	0.662678	0.662678	0.667776	0.640507	5.76294	0.0221702	-0.00635257	0	0.000106128	4.80774	26.7815	0.0170246	6.55403	6.55403	2.12761	5.43104
1660	0.474583	0.474583	0.560411	0.000363964	0.13684	0.496271	3.45456	2.217	0.204061	-0.465737	0.697527	0.697527	0.709438	0.684871	5.59524	0.0126558	-0.0450312	0	0.000129233	4.79713	26.6514	0.0156878	6.40458	6.40458	2.1874	5.40741
1661	0.504474	0.504474	0.603262	0.0155252	0.183593	0.515985	3.49809	2.08275	0.247321	-0.457926	0.744037	0.744037	0.77202	0.712954	5.5084	0.0310829	-0.0437066	0	0.000108047	4.82372	26.799	0.0156754	6.28354	6.28354	2.23746	5.42494
1662	0.535839	0.535839	0.605402	0.0441017	0.169907	0.572162	3.57474	1.9739	0.273713	-0.537185	0.771772	0.771772	0.802608	0.744718	5.48811	0.0270539	-0.0617765	0	0.000185001	4.84172	26.9167	0.0173747	6.33666	6.33666	2.23927	5.43876
1663	0.531076	0.531076	0.604319	0.0670551	0.157963	0.65156	3.59809	1.91208	0.304177	-0.524848	0.800861	0.800861	0.826053	0.735778	5.49364	0.0650825	-0.0614319	0	0.000146143	4.81927	26.6708	0.0205917	6.32321	6.32321	2.25427	5.40078
1664	0.538167	0.538167	0.597153	0.0870699	0.100281	0.665551	3.54736	2.00057	0.30974	-0.550729	0.807987	0.807987	0.833981	0.743143	5.47978	0.0648441	-0.0787266	0	0.00553081	4.81563	26.5382	0.0438886	6.35246	6.35246	2.25099	5.38105
1665	0.55614	0.55614	0.773304	0.126334	0.271262	0.714861	3.62201	1.64689	0.522824	-0.580284	1.01714	1.01714	1.04937	0.79627	5.20566	0.220865	-0.0785421	0	0.00548035	4.81539	26.2633	0.0361112	6.29859	6.29859	2.46639	5.33159
1666	0.547545	0.547545	0.565857	0.154579	0.302387	0.501221	3.82757	1.65413	0.3355	-0.542774	0.830269	0.830269	0.875526	0.789201	5.40978	0.0410682	-0.0525013	0	0.00549144	4.84272	26.419	0.0351067	6.30162	6.30162	2.28564	5.38474
1667	0.553873	0.553873	0.562481	0.12087	0.372661	0.444149	3.60521	1.88264	0.29727	-0.542924	0.792569	0.792569	0.840247	0.790621	5.46441	0.00194764	-0.0525106	0	0.00549401	4.87667	26.5948	0.0351193	6.25024	6.25024	2.24805	5.40991
1668	0.484335	0.484335	0.531271	0.0874443	0.338543	0.401347	3.48103	2.19897	0.232556	-0.449276	0.730172	0.730172	0.779685	0.728277	5.6402	0.00189498	-0.0260039	0	0.00548743	4.88781	26.5985	0.035087	6.40672	6.40672	2.1746	5.40027
1669	0.445174	0.445174	0.534411	0.0624516	0.348791	0.416563	3.72831	2.01943	0.206136	-0.411982	0.703255	0.703255	0.75568	0.688566	5.75742	0.0146889	-0.0114009	0	0.00842787	4.91225	26.8697	0.0354785	6.47024	6.47024	2.1282	5.45305
1670	0.409486	0.409486	0.530122	0.0499196	0.344847	0.413217	3.55786	2.23421	0.184208	-0.38131	0.683352	0.683352	0.735513	0.669599	5.81461	0.0137527	-0.00348893	0	0.00841874	4.92745	26.9357	0.0316911	6.49317	6.49317	2.09976	5.46674
1671	0.42183	0.42183	0.496713	0.10869	0.305189	0.470943	3.58788	2.17646	0.208731	-0.374507	0.707368	0.707368	0.768967	0.65863	5.7715	0.0487385	-0.00725409	0	0.00849774	4.91919	26.7785	0.0452321	6.49878	6.49878	2.13563	5.43774
1672	0.374924	0.374924	0.502356	0.056902	0.306039	0.361579	3.57541	2.21475	0.168435	-0.279047	0.666919	0.666919	0.716583	0.619206	5.7412	0.0477131	-0.00448035	0	0.00850514	4.89151	26.6843	0.0447355	6.40268	6.40268	2.15014	5.41858
1673	0.374901	0.374901	0.386367	0.13394	0.204795	0.441524	3.37326	2.50727	0.142884	-0.320767	0.639067	0.639067	0.673212	0.619626	5.85364	0.0194407	-4.59012e-05	0	0.00186031	4.89892	26.9646	0.0444121	6.56706	6.56706	2.08637	5.4691
1674	0.388236	0.388236	0.38436	0.143908	0.229595	0.473627	3.29209	2.62177	0.142494	-0.307079	0.641441	0.641441	0.703561	0.625986	5.91352	0.015455	-6.37988e-05	0	0.00182812	4.94415	27.1842	0.0444361	6.59226	6.59226	2.05444	5.51429
1675	0.355322	0.355322	0.398101	0.104102	0.214029	0.500735	3.24029	2.69118	0.112476	-0.271154	0.610304	0.610304	0.658959	0.582754	5.98727	0.0275502	-0.000156079	0	0.00189803	4.94546	27.2593	0.0483312	6.53519	6.53519	2.02237	5.54154
1676	0.321208	0.321208	0.36674	0.0967446	0.184097	0.500465	3.38563	2.46683	0.0828125	-0.29002	0.579943	0.579943	0.609699	0.569462	5.92732	0.0104806	-0.0269772	0	0.00204371	4.88471	27.0168	0.0490494	6.51481	6.51481	2.03045	5.49956
1677	0.316353	0.316353	0.353528	0.11794	0.0859543	0.509983	3.4213	2.52622	0.0951533	-0.258031	0.590714	0.590714	0.618752	0.580541	5.92471	0.0101733	-0.00126606	0	0.00193337	4.88922	27.0212	0.0307865	6.60698	6.60698	2.04559	5.49975
1678	0.354395	0.354395	0.409443	0.0923326	0.149351	0.474596	3.35928	2.59294	0.133409	-0.305357	0.632295	0.632295	0.661387	0.620412	5.91478	0.0118825	-0.0012381	0	0.00192573	4.91973	27.1142	0.0277107	6.63848	6.63848	2.05199	5.51893
1679	0.379071	0.379071	0.357294	0.170945	0.0975071	0.527136	3.40605	2.47967	0.159323	-0.356437	0.657318	0.657318	0.669845	0.60877	5.84052	0.0485474	-0.0054818	0	0.00193481	4.91648	27.0803	0.0277085	6.64494	6.64494	2.10548	5.51345
1680	0.367922	0.367922	0.331028	0.239639	0.0651954	0.677837	3.34546	2.4425	0.192256	-0.353848	0.691506	0.691506	0.726717	0.614367	5.80427	0.0771389	-0.00802788	0	0.00185493	4.92045	27.0601	0.0358728	6.52731	6.52731	2.13651	5.49728
1681	0.391443	0.391443	0.38067	0.12437	0.166525	0.588025	3.21118	2.52565	0.132324	-0.453694	0.629229	0.629229	0.656389	0.619473	5.83499	0.00975564	-0.0900862	0	0.00189313	4.87255	26.9048	0.0372338	6.43017	6.43017	2.04497	5.46776
1682	0.401578	0.401578	0.370942	0.132438	0.0510251	0.718953	3.37745	2.37348	0.129997	-0.349102	0.623646	0.623646	0.660854	0.611777	5.86005	0.0118689	-0.0169041	0	0.00190927	4.86458	27.0915	0.0389534	6.41169	6.41169	2.07124	5.50697
1683	0.425696	0.425696	0.38993	0.148362	0.0294178	0.765835	3.18604	2.50895	0.176246	-0.354874	0.671701	0.671701	0.684057	0.66062	5.80618	0.0110808	-0.0118538	0	0.00831843	4.87624	27.0574	0.0390411	6.39268	6.39268	2.09823	5.49794
1684	0.343852	0.343852	0.379419	0.0965432	0.0251547	0.691132	3.18656	2.67198	0.111379	-0.285577	0.609367	0.609367	0.623018	0.578003	5.95182	0.0313633	-0.0153759	0	0.00854967	4.85937	26.8816	0.0197748	6.51178	6.51178	2.02873	5.46918
1685	0.32133	0.32133	0.351064	0.0613762	0.0128128	0.545567	3.12703	2.87609	0.0566403	-0.291579	0.553801	0.553801	0.556108	0.552319	6.00539	0.00148258	-0.0236318	0	0.0114296	4.85595	26.8674	0.0130839	6.63364	6.63364	1.98601	5.46578
1686	0.336641	0.336641	0.354004	0.103004	0.00190949	0.602788	3.25223	2.69422	0.108162	-0.290136	0.606261	0.606261	0.59509	0.572233	5.95605	0.0340285	-0.0265059	0	0.0114246	4.87001	26.76	0.0446292	6.56784	6.56784	2.02409	5.44351
1687	0.308628	0.308628	0.390541	0.0504434	0.0373309	0.513422	3.25448	2.80038	0.0889861	-0.254883	0.587363	0.587363	0.574951	0.545372	6.03065	0.0419915	-0.0134654	0	0.0115654	4.89152	26.8965	0.0433667	6.65382	6.65382	1.99735	5.46889
1688	0.28201	0.28201	0.430037	0.00335388	0.0783673	0.486361	3.25102	2.71847	0.0844307	-0.212894	0.58348	0.58348	0.568856	0.541622	5.96535	0.0418582	-0.0041358	0	0.00333502	4.88686	26.9423	0.0117416	6.58256	6.58256	2.03843	5.47592
1689	0.316978	0.316978	0.452153	0.0535012	0.114158	0.487986	3.28471	2.59756	0.140326	-0.276091	0.639063	0.639063	0.649623	0.597536	5.83479	0.0415269	-0.013153	0	0.00287848	4.90577	27	0.0100301	6.54771	6.54771	2.10158	5.48478
1690	0.27576	0.27576	0.41737	0.0160053	0.080766	0.442813	3.44166	2.5352	0.0860962	-0.231175	0.585238	0.585238	0.575982	0.556815	5.92445	0.0284239	-0.00570835	0	0.00364944	4.83636	26.7271	0.00942712	6.62206	6.62206	2.05303	5.43981
1691	0.301884	0.301884	0.40463	0.0708896	0.0696184	0.518921	3.43873	2.44677	0.0907632	-0.252794	0.589353	0.589353	0.615929	0.561216	5.85811	0.0281374	-0.00595757	0	0.000386806	4.79534	26.5096	0.000850768	6.50873	6.50873	2.08736	5.38573
1692	0.32695	0.32695	0.389375	0.0612082	0.0511312	0.487552	3.31707	2.58117	0.0659549	-0.282242	0.56495	0.56495	0.590393	0.556268	5.84653	0.00868161	-0.00126386	0	0.00045267	4.79625	26.5035	0.001176	6.5052	6.5052	2.08647	5.38517
1693	0.362264	0.362264	0.388718	0.142116	0.000968984	0.637967	3.33612	2.54551	0.143501	-0.303465	0.6418	0.6418	0.672878	0.56371	5.84768	0.0780901	-0.00146631	0	0.000507959	4.83049	26.5278	0.00276023	6.52314	6.52314	2.1197	5.39274
1694	0.351701	0.351701	0.324855	0.148524	0.017536	0.600318	3.44578	2.49714	0.084166	-0.286822	0.583188	0.583188	0.62736	0.560221	5.93341	0.0229665	-0.0213068	0	0.000481174	4.8579	26.5517	0.00630611	6.48674	6.48674	2.04132	5.38774
1695	0.342498	0.342498	0.37894	0.099421	0.0664168	0.607497	3.53735	2.32655	0.0921633	-0.32133	0.589067	0.589067	0.628707	0.540682	5.90911	0.0483848	-0.0339063	0	0.00102276	4.8295	26.1683	0.00853743	6.45006	6.45006	2.05377	5.34843
1696	0.358497	0.358497	0.388366	0.100658	0.171725	0.53236	3.55401	2.27339	0.107877	-0.323884	0.605694	0.605694	0.641395	0.559746	5.89009	0.0459478	-0.00948126	0	0.00107886	4.83501	25.9898	0.00553566	6.45579	6.45579	2.07282	5.32581
1697	0.323303	0.323303	0.402577	0.041976	0.162233	0.482374	3.65065	2.19197	0.092083	-0.277055	0.590023	0.590023	0.596256	0.539036	5.89097	0.0509873	-0.00922841	0	0.00100991	4.8343	26.2973	0.00518169	6.45776	6.45776	2.07616	5.38232
1698	0.352825	0.352825	0.483377	0.0249409	0.089759	0.49139	3.50434	2.35679	0.165014	-0.308265	0.660401	0.660401	0.659615	0.588769	5.78266	0.071632	-0.0154885	0	0.000797909	4.84085	26.5008	0.00541606	6.54229	6.54229	2.13282	5.41179
1699	0.371631	0.371631	0.524388	0.0234224	0.132446	0.48565	3.34357	2.43111	0.202978	-0.31087	0.701097	0.701097	0.698642	0.630155	5.69413	0.0709422	-0.0131601	0	0.00439089	4.84832	26.5232	0.00499091	6.48583	6.48583	2.18133	5.41279
1700	0.429703	0.429703	0.517022	0.102151	0.12463	0.589194	3.1757	2.49553	0.273001	-0.390062	0.768897	0.768897	0.764876	0.679113	5.62019	0.0897842	-0.013737	0	0.00454815	4.77629	26.5551	0.00739881	6.48544	6.48544	2.2141	5.39801
1701	0.404255	0.404255	0.505745	0.0849373	0.177412	0.584966	3.38503	2.31979	0.249053	-0.331657	0.743882	0.743882	0.738585	0.651694	5.72862	0.0921874	-0.000193359	0	0.00916812	4.83518	26.8288	0.0075557	6.44394	6.44394	2.17802	5.45899
1702	0.433581	0.433581	0.521682	0.144718	0.147495	0.648035	3.31261	2.25468	0.293234	-0.368565	0.788069	0.788069	0.811488	0.694882	5.55133	0.0931873	-0.0097929	0	0.00910834	4.82311	26.6809	0.00145207	6.3544	6.3544	2.26065	5.42543
1703	0.49084	0.49084	0.539649	0.13939	0.136707	0.680964	3.17073	2.32667	0.331656	-0.424147	0.826136	0.826136	0.823	0.733198	5.49207	0.0929379	-0.00579216	0	0.00907729	4.83829	26.5741	0.00551176	6.33251	6.33251	2.2874	5.41013
1704	0.421789	0.421789	0.4335	0.0928079	0.0397207	0.624736	3.0739	2.45728	0.176062	-0.356282	0.671498	0.671498	0.668934	0.667744	5.5267	0.00375404	-0.0178068	0	0.00901285	4.83322	26.6079	0.00519469	6.20443	6.20443	2.22038	5.41852
1705	0.359556	0.359556	0.468049	0.0362925	0.086508	0.622736	3.06357	2.46986	0.153075	-0.267912	0.651232	0.651232	0.646002	0.648418	5.59667	0.00281445	-0.0176947	0	0.00898221	4.83129	27.0012	0.00504401	6.18838	6.18838	2.18542	5.47754
1706	0.335218	0.335218	0.442283	0.0503073	0.06243	0.639017	3.04784	2.54865	0.15208	-0.286104	0.649142	0.649142	0.661469	0.632753	5.63647	0.0163898	-0.0176933	0	0.00898181	4.83919	27.075	0.0114828	6.31144	6.31144	2.17395	5.49111
1707	0.323026	0.323026	0.541422	0.00746739	0.121111	0.549988	2.99713	2.61848	0.206578	-0.280052	0.705298	0.705298	0.71319	0.645559	5.57352	0.0597385	-0.00997309	0	0.00900377	4.89141	27.2468	0.00810532	6.41043	6.41043	2.23353	5.5246
1708	0.330699	0.330699	0.58492	0.00561881	0.0901356	0.585382	3.09283	2.49978	0.250206	-0.288662	0.749478	0.749478	0.752998	0.657769	5.51513	0.0917091	-0.0303208	0	0.00898289	4.8773	26.8435	0.0155274	6.33665	6.33665	2.26854	5.45625
1709	0.539725	0.539725	0.655509	0.175889	0.181466	0.775306	2.85692	2.27715	0.483528	-0.449137	0.982767	0.982767	0.995017	0.864198	5.09582	0.118569	-0.0125118	0	0.000320147	4.9135	26.7166	0.0096022	6.08685	6.08685	2.50765	5.4122
1710	0.500444	0.500444	0.56079	0.188297	0.172356	0.701616	2.92152	2.4796	0.404046	-0.425475	0.902168	0.902168	0.913763	0.826017	5.36133	0.0761518	-0.00205782	0	0.00452343	4.88138	26.6305	0.00987334	6.30188	6.30188	2.36264	5.38914
1711	0.535656	0.535656	0.556951	0.233495	0.114158	0.756224	2.88576	2.57355	0.445073	-0.47184	0.942376	0.942376	0.950682	0.866184	5.37901	0.0761928	-0.00397801	0	0.00452849	4.87795	26.5468	0.00989805	6.41807	6.41807	2.35196	5.37498
[truncated: 8,288 more rows]

## Sheet: 5_sampling_fumarate
Reactions	AKGDa	AKGDb	SUCDi	SUCDi_q9	MDH2	rJB00262	ME1	ME2	CS	SUCOASr	ACONTa	ACONTb	FUM	ICDHyr	MALS	ICL	OXACT	GLYCLTDx	GLYCLTDy	O2tex	ATPS4rpp	POX_q9	ACLS_d	PDHbr	GLXCL	Proton_FluxSum
[truncated: 10,001 more rows]
